# Supplementary material for: Mouse Lymphoblastic Leukemias Induced by Aberrant Prdm14 Expression Demonstrate Widespread Copy Number Alterations Also Found in Human ALL
Source: Cancers (Basel). 2012 Oct 18;4(4):1050–66. doi: 10.3390/cancers4041050 (PMC3593237; doi:10.3390/cancers4041050)
Supplement: Supplementary File 1 — ZIP-Document (ZIP, 1619 KB) [file cancers-04-01050-s001.zip]

Archive with 6 entries (5 files):
- cancers-21444-supplement-final/
- cancers-21444-supplement-final/Supplementary Figure 1.pdf
- cancers-21444-supplement-final/Supplementary table 1.xlsx
- cancers-21444-supplement-final/Supplementary table 2.xlsx
- cancers-21444-supplement-final/Supplementary Table 3.pdf
- cancers-21444-supplement-final/Supplementary table 4.xlsx
