# Supplementary material for: Mouse Lymphoblastic Leukemias Induced by Aberrant Prdm14 Expression Demonstrate Widespread Copy Number Alterations Also Found in Human ALL
Source: Cancers (Basel). 2012 Oct 18;4(4):1050–66. doi: 10.3390/cancers4041050 (PMC3593237; doi:10.3390/cancers4041050)
Supplement: Supplementary File 1 — ZIP-Document (ZIP, 1619 KB) [file cancers-04-01050-s001.zip › cancers-21444-supplement-final/Supplementary table 1.xlsx]

## Sheet: Amplified genes in tumors
Gene	No.of.Samples	Gene.Start	Gene.Stop	Chromosome	Cytoband	Strand	Sample.List	MeanCNSegment	SDCNSegment	Max_End	Min_Start	max_min_length	exonCountHD	exonStartsHD	exonEndsHD
Sall3	7	81163112	81183317	chr18	qE3	-	S147, S185, S197, S217, S218, S228, S93	2.73116	0.0873201	81191235	81163214	28021	4	81163112,81167919,81168476,81183193,	81166643,81168260,81171368,81183317,
Kif11	7	37450892	37496349	chr19	qC2	+	S143, S147, S148, S185, S196, S197, S258	2.90477	0.142683	37461827	37308549	153278	22	37450892,37458729,37459031,37459221,37461506,37461800,37464801,37465138,37468174,37472608,37476694,37477950,37478603,37481483,37483965,37484215,37485016,37485820,37487610,37490979,37492390,37494748,	37451157,37458862,37459129,37459300,37461692,37461925,37464892,37465381,37468270,37472697,37476782,37478139,37478811,37481656,37484091,37484374,37485123,37486100,37487833,37491122,37492507,37496349,
Ide	7	37343230	37405103	chr19	qC2	-	S143, S147, S148, S185, S196, S197, S258	2.90477	0.142683	37461827	37308549	153278	24	37343230,37345994,37346644,37351004,37352230,37355074,37358610,37359695,37361602,37362587,37365159,37370372,37372541,37378383,37384277,37386572,37387999,37388469,37389323,37389894,37392466,37399637,37403470,37404917,	37345327,37346062,37346717,37351066,37352503,37355242,37358722,37359787,37361723,37362698,37365304,37370455,37372664,37378486,37384381,37386653,37388091,37388562,37389486,37390007,37392589,37399807,37403678,37405103,
4931408D14Rik	7	37332918	37338585	chr19	qC2	-	S143, S147, S148, S185, S196, S197, S258	2.90477	0.137086	37461827	37308549	153278	4	37332918,37336155,37338086,37338343,	37335593,37336336,37338225,37338585,
Fgfbp3	7	36992039	36994089	chr19	qC2	-	S143, S147, S148, S185, S196, S197, S258	3.01021	0.208017	37046162	36985424	60738	2	36992039,36994061,	36993767,36994089,
Btaf1	7	37000568	37088547	chr19	qC2	+	S143, S147, S148, S185, S196, S197, S258	3.01021	0.208017	37046162	36985424	60738	38	37000568,37019701,37023557,37025523,37030860,37032862,37036128,37036920,37040107,37040981,37041165,37043545,37044403,37047387,37052804,37055066,37055476,37056136,37057938,37060944,37062470,37063365,37063877,37065212,37066925,37068759,37069080,37069288,37071019,37071995,37074581,37074806,37076903,37077977,37078921,37084069,37084501,37085750,	37000891,37019825,37023672,37025667,37031024,37032999,37036258,37036989,37040197,37041077,37041342,37043686,37044528,37047508,37052909,37055216,37055619,37056311,37058142,37061371,37062661,37063519,37063987,37065414,37067074,37068912,37069202,37069456,37071097,37072125,37074723,37074937,37077029,37078130,37079133,37084229,37084672,37088547,
2810030E01Rik	6	17965713	17970076	chr2	qA3	-	S147, S185, S189, S197, S217, S228	2.67936	0.13489	17992511	3008003	14984508	1	17965713,	17970076,
Phf17	6	41368801	41420786	chr3	qB	+	S143, S185, S189, S217, S218, S228	2.7681	0.0756069	41383058	41353731	29327	11	41368801,41385116,41392855,41395604,41397688,41400536,41403943,41405288,41408391,41413724,41417044,	41368925,41385194,41392944,41395762,41397876,41400748,41404111,41405405,41408913,41413842,41420786,
Lbx1	6	45308217	45309726	chr19	qC3	-	S185, S189, S197, S217, S228, S93	3.05396	0.134715	45323580	45294394	29186	2	45308217,45309392,	45308747,45309726,
Mllt10	5	17976897	18134017	chr2	qA3	+	S147, S185, S189, S197, S228	2.67275	0.145686	18586751	17936665	650086	23	17976897,17986661,17992751,18023084,18031408,18043871,18045345,18047760,18068403,18081082,18083943,18091880,18092669,18107844,18118209,18119551,18125227,18127627,18128177,18128406,18129409,18130376,18132394,	17976998,17986821,17992831,18023139,18031518,18043975,18045439,18047856,18068499,18081338,18084513,18091925,18092702,18108023,18118327,18119624,18125382,18127816,18128266,18128771,18129506,18130574,18134017,
A930004D18Rik	5	17946815	17959368	chr2	qA3	-	S185, S189, S197, S217, S228	2.60959	0.049488	17992511	3008003	14984508	2	17946815,17959193,	17949865,17959368,
Hoxa3	5	52119060	52163066	chr6	qB3	-	S189, S196, S197, S218, S258	2.74662	0.0770076	52219103	52103752	115351	5	52119060,52122119,52133706,52150835,52163038,	52120741,52122768,52133789,52150937,52163066,
Lpp	5	24393435	24992664	chr16	qB1	+	S111, S197, S228, S258, S92	2.68021	0.0887452	24651455	24398324	253131	13	24393435,24442866,24456918,24559677,24608201,24661762,24681831,24761678,24845176,24889875,24971916,24977285,24979278,	24393690,24442976,24457028,24559743,24608403,24661875,24681957,24762362,24845303,24890045,24972095,24977406,24992664,
Rin3	5	103521283	103629064	chr12	qE	+	S185, S189, S217, S218, S228	2.66628	0.0478346	103549120	103507250	41870	10	103521283,103551184,103564004,103589091,103596914,103606573,103611779,103620762,103625763,103628033,	103521536,103551392,103564122,103589164,103597006,103608058,103612088,103620894,103625927,103629064,
Prkaca	5	86496876	86520344	chr8	qC3	+	S185, S196, S197, S217, S218	2.86116	0.100771	86633180	86417310	215870	10	86496876,86504672,86505070,86510735,86512181,86514326,86514540,86514761,86518693,86519190,	86497131,86504734,86505199,86510834,86512264,86514453,86514636,86514884,86518858,86520344,
1700067K01Rik	5	86525604	86528669	chr8	qC3	+	S185, S196, S197, S217, S218	2.86116	0.100771	86633180	86417310	215870	6	86525604,86526759,86527014,86527194,86527823,86528349,	86525804,86526901,86527115,86527380,86527958,86528669,
Samd1	5	86521570	86524285	chr8	qC3	+	S185, S196, S197, S217, S218	2.86116	0.100771	86633180	86417310	215870	5	86521570,86522841,86523222,86523414,86523615,	86522464,86523139,86523319,86523526,86524285,
Adam6a	5	114782118	114784625	chr12	qF1, qF2	+	S143, S147, S228, S258, S92	3.05568	0.182852	115698666	114666880	1031786	1	114782118,	114784625,
Fkbp8	5	73051641	73059227	chr8	qB3.3	+	S189, S218, S228, S258, S93	2.87663	0.0722848	73070043	73022188	47855	9	73051641,73053289,73054838,73055083,73055423,73056475,73058015,73058381,73058765,	73051735,73053574,73055008,73055172,73055641,73056648,73058093,73058513,73059227,
2810422J05Rik	5	73037294	73047079	chr8	qB3.3	-	S189, S218, S228, S258, S93	2.87663	0.0780765	73070043	73022188	47855	5	73037294,73039293,73042263,73043835,73046961,	73038067,73039340,73042416,73043960,73047079,
Tbx2	5	85646116	85655450	chr11	qC	+	S185, S189, S197, S217, S93	3.02956	0.133851	85662378	85635001	27377	7	85646116,85648121,85649296,85650554,85650727,85651345,85654069,	85647003,85648389,85649443,85650631,85650891,85651983,85655450,
Adam6b	5	114727775	114730046	chr12	qF1, qF2	+	S143, S147, S228, S258, S92	3.47342	0.430619	115547120	114666880	880240	1	114727775,	114730046,
Plxnd1	4	115904828	115945023	chr6	qE3	-	S185, S189, S197, S217	2.64363	0.0760982	115963075	115834487	128588	36	115904828,115906022,115906612,115907543,115908544,115909006,115909327,115909794,115909935,115910443,115910733,115912358,115912712,115913248,115913908,115914093,115915874,115916511,115916754,115917202,115917374,115917766,115917988,115918685,115919325,115919893,115920176,115922489,115925968,115926387,115926587,115927960,115928175,115928496,115930595,115943506,	115905874,115906097,115906753,115907691,115908708,115909111,115909362,115909858,115910039,115910600,115910880,115912557,115912843,115913353,115914021,115914201,115915989,115916661,115917012,115917293,115917542,115917906,115918088,115918837,115919480,115919987,115920266,115922594,115926071,115926496,115926765,115928090,115928276,115928628,115930772,115945023,
Gm17762	4	17948875	17952204	chr2	qA3	+	S185, S189, S197, S228	2.57361	0.0315988	17992511	3008003	14984508	1	17948875,	17952204,
Scarf2	4	17797374	17808380	chr16	qA3	+	S185, S196, S228, S93	2.82603	0.144628	17837764	17751930	85834	11	17797374,17802459,17802608,17802872,17803474,17803829,17804398,17804578,17804901,17806441,17806844,	17797620,17802518,17802710,17803392,17803693,17803958,17804502,17804696,17805017,17806594,17808380,
Cic	4	26067197	26079167	chr7	qA3	+	S189, S196, S197, S218	2.74986	0.0897849	26100101	25999429	100672	20	26067197,26069867,26070097,26070428,26070652,26070916,26071825,26072119,26072768,26073092,26074406,26075589,26075817,26076073,26076468,26077082,26077432,26077668,26077974,26078186,	26067935,26070017,26070332,26070558,26070835,26071082,26072028,26072345,26072872,26074320,26074594,26075711,26075984,26076361,26076788,26077333,26077587,26077800,26078106,26079167,
Lrrc24	4	76545705	76552603	chr15	qD3	-	S143, S147, S185, S217	2.7086	0.0877865	83880934	72203436	11677498	6	76545705,76548352,76548651,76549081,76550225,76552555,	76546736,76548521,76548930,76549329,76550354,76552603,
C030006K11Rik	4	76551894	76554275	chr15	qD3	-	S143, S147, S185, S217	2.7086	0.0812745	83880934	72203436	11677498	3	76551894,76553600,76554022,	76553413,76553649,76554275,
Sharpin	4	76177469	76181540	chr15	qD3	-	S147, S185, S196, S217	2.7664	0.140209	83880934	72203436	11677498	9	76177469,76177688,76177911,76178093,76178325,76178515,76178730,76180484,76180910,	76177615,76177817,76178024,76178247,76178434,76178657,76178865,76180659,76181540,
Maf1	4	76181723	76184808	chr15	qD3	+	S147, S185, S196, S217	2.7664	0.126823	83880934	72203436	11677498	8	76181723,76182849,76183075,76183276,76183567,76183770,76184015,76184276,	76182089,76182982,76183204,76183442,76183689,76183890,76184150,76184808,
Cyc1	4	76173952	76176364	chr15	qD3	+	S147, S185, S196, S217	2.7664	0.140209	83880934	72203436	11677498	7	76173952,76174731,76175011,76175241,76175482,76175906,76176084,	76174122,76174928,76175138,76175399,76175643,76176007,76176364,
Arhgap39	4	76554414	76648600	chr15	qD3	-	S143, S147, S185, S217	2.7086	0.0812745	83880934	72203436	11677498	12	76554414,76555752,76556352,76557058,76557832,76560793,76565306,76566885,76571942,76581957,76595914,76648421,	76555606,76555922,76556444,76557258,76557906,76560886,76565868,76568239,76572026,76582377,76596081,76648600,
Zhx2	4	57526221	57671387	chr15	qD1, qD2, qD3	+	S147, S185, S197, S228	2.64872	0.0498829	68780940	57083606	11697334	4	57526221,57594200,57652586,57670145,	57526559,57594274,57655306,57671387,
Mtss1	4	58772788	58913581	chr15	qD1, qD2, qD3	-	S143, S147, S185, S217	2.70033	0.0667534	68780940	57083606	11697334	15	58772788,58776916,58777400,58778880,58783024,58785068,58786660,58787987,58796051,58800393,58802531,58804030,58886572,58889915,58913010,	58775685,58777079,58777574,58779075,58783235,58785166,58786768,58788145,58796063,58800468,58802623,58804115,58886646,58889977,58913581,
Ssbp2	4	91600701	91845780	chr13	qC3	+	S185, S189, S217, S93	2.67759	0.0645995	91622723	91576115	46608	16	91600701,91664189,91678939,91704214,91803722,91809280,91809998,91814662,91820194,91823286,91824815,91828400,91830464,91832635,91833623,91840270,	91600853,91664262,91679001,91704299,91803782,91809347,91810069,91814730,91820243,91823322,91824870,91828471,91830543,91832664,91833722,91845780,
Ebf3	4	144385353	144506128	chr7	qF4	-	S143, S147, S185, S218	2.6654	0.0326219	144524034	144498117	25917	16	144385353,144390174,144390776,144392065,144392808,144397867,144416825,144417438,144422846,144427589,144499167,144500981,144504031,144504775,144505200,144505462,	144388085,144390372,144390965,144392243,144392874,144397956,144416952,144417569,144422991,144427671,144499236,144501055,144504087,144504839,144505357,144506128,
Fut11	4	21514189	21519419	chr14	qA3	+	S147, S185, S197, S228	2.84185	0.149468	21603786	20479114	1124672	3	21514189,21515009,21517432,	21514920,21515635,21519419,
Tcf20	4	82639054	82742564	chr15	qE1, qE2	-	S147, S185, S197, S93	2.83013	0.0840605	85403684	72203436	13200248	5	82639054,82646040,82655660,82681942,82742415,	82640217,82646090,82655754,82687714,82742564,
Psma7	4	179771080	179777107	chr2	qH4	-	S189, S196, S228, S258	2.74812	0.0588701	181722057	172857528	8864529	7	179771080,179771642,179772087,179772769,179773429,179774057,179776982,	179771278,179771705,179772207,179772892,179773554,179774184,179777107,
Lsm14b	4	179759691	179770166	chr2	qH4	+	S189, S196, S228, S258	2.74812	0.0588701	181722057	172857528	8864529	9	179759691,179761339,179762604,179766065,179766498,179766765,179767205,179768390,179769002,	179760017,179761503,179762740,179766233,179766576,179766927,179767356,179768575,179770166,
6230400D17Rik	4	21521233	21522321	chr14	qA3	-	S147, S185, S197, S228	2.90949	0.148697	21603786	20526415	1077371	1	21521233,	21522321,
Chchd1	4	21522248	21523647	chr14	qA3	+	S147, S185, S197, S228	2.90949	0.148697	21603786	20526415	1077371	3	21522248,21522511,21523342,	21522419,21522630,21523647,
Ndst2	4	21542951	21553784	chr14	qA3	-	S147, S185, S197, S228	3.25093	0.380424	21603786	20526415	1077371	15	21542951,21543682,21543932,21544129,21544500,21544795,21546215,21546399,21546708,21547297,21547672,21548097,21548387,21552771,21553436,	21543582,21543785,21544042,21544300,21544675,21544919,21546312,21546582,21546837,21547483,21547827,21548185,21549699,21552866,21553784,
2310021P13Rik	4	21526773	21542840	chr14	qA3	+	S147, S185, S197, S228	2.90949	0.148697	21603786	20526415	1077371	26	21526773,21529858,21530249,21530679,21531012,21531258,21531463,21532197,21532551,21533104,21535173,21535443,21535720,21536131,21537089,21537648,21537981,21538218,21538601,21539034,21540392,21541091,21541364,21541681,21542049,21542360,	21527278,21530012,21530344,21530852,21531120,21531340,21531584,21532399,21532727,21534089,21535305,21535623,21535904,21536230,21537214,21537889,21538140,21538447,21538894,21539258,21540881,21541251,21541541,21541801,21542228,21542840,
Nr4a1	4	101097276	101105225	chr15	qF2	+	S147, S185, S189, S197	2.86857	0.0994922	102839049	99089813	3749236	7	101097276,101100513,101102166,101102583,101103148,101103445,101104426,	101097402,101101400,101102296,101102735,101103351,101103624,101105225,
Ell	4	73063573	73116757	chr8	qB3.3	+	S189, S218, S228, S258	2.82215	0.0552614	73070043	73022188	47855	12	73063573,73096761,73102735,73102991,73105453,73107770,73109055,73109452,73114418,73114592,73115268,73115396,	73063740,73096809,73102857,73103155,73105719,73107895,73109134,73109927,73114479,73114764,73115313,73116757,
Dennd1a	4	37654509	38142904	chr2	qB	-	S189, S197, S217, S228	2.8666	0.0677886	38164915	37183528	981387	22	37654509,37657534,37672435,37700296,37707915,37709512,37711635,37713537,37713887,37792138,37817160,37838579,37858893,37876875,37894671,37898858,37904244,37982048,37992445,38015326,38098921,38142632,	37656770,37657793,37672524,37700428,37707972,37709584,37711676,37713625,37713992,37792264,37817262,37838625,37858994,37876986,37894725,37898939,37904314,37982168,37992495,38015370,38098992,38142904,
Hic1	4	74978066	74983757	chr11	qB5	-	S185, S189, S196, S228	2.84523	0.0543877	75007224	74967886	39338	2	74978066,74982504,	74981046,74983757,
Akt1s1	4	52104596	52110780	chr7	qB4	+	S111, S143, S228, S93	2.92206	0.0644291	52126438	52105277	21161	5	52104596,52107940,52109149,52109308,52109961,	52104718,52108329,52109227,52109478,52110780,
Pnkp	4	52112550	52118299	chr7	qB4	+	S111, S143, S228, S93	2.92206	0.0644291	52126438	52105277	21161	16	52112550,52113532,52113822,52115092,52115257,52115446,52115729,52116232,52116358,52116516,52116687,52116869,52117018,52117563,52117735,52117868,	52112924,52113579,52114119,52115172,52115315,52115554,52115801,52116281,52116429,52116609,52116784,52116931,52117128,52117651,52117797,52118299,
Ptov1	4	52118437	52125158	chr7	qB4	-	S111, S143, S228, S93	2.92206	0.0644291	52126438	52105277	21161	12	52118437,52118904,52119752,52119981,52120131,52120282,52120841,52122179,52122429,52122562,52122744,52124720,	52118814,52119102,52119857,52120039,52120205,52120372,52120997,52122287,52122487,52122645,52122882,52125158,
Trim8	4	46576137	46590945	chr19	qC3	+	S189, S196, S217, S218	3.00182	0.111162	46587646	46567966	19680	6	46576137,46587212,46587597,46588942,46589111,46589548,	46577503,46587308,46587831,46588974,46589227,46590945,
Ccdc25	3	66456138	66485441	chr14	qD1, qD2	+	S147, S185, S258	2.85566	0.187922	70449776	59582567	10867209	9	66456138,66459284,66465132,66470453,66472938,66475260,66475530,66479006,66483966,	66456321,66459332,66465172,66470505,66473014,66475364,66475733,66479052,66485441,
D14Abb1e	3	28242032	28296740	chr14	qA3, qB	+	S147, S185, S218	2.79567	0.164025	31823313	21890724	9932589	24	28242032,28251784,28253336,28254615,28255072,28255644,28259570,28260676,28261340,28262942,28263131,28272964,28273126,28274269,28277231,28279352,28280691,28284803,28288880,28289723,28290297,28292814,28293109,28294101,	28242570,28251930,28253429,28254688,28255164,28255806,28259695,28260708,28261446,28263046,28263235,28273037,28273198,28274971,28277599,28279497,28280751,28285732,28289003,28289883,28290406,28292993,28293277,28296740,
1700112E06Rik	3	22838933	23875310	chr14	qA3, qB	+	S143, S147, S185	2.84391	0.170313	31823313	21564499	10258814	7	22838933,22846448,23397069,23403627,23415646,23647910,23875176,	22839130,22846549,23397196,23403767,23415764,23648004,23875310,
Kcnma1	3	24117982	24823427	chr14	qA3, qB	-	S147, S185, S189	2.68245	0.0864108	31823313	21890724	9932589	29	24117982,24128261,24130870,24133344,24150061,24156166,24183022,24186660,24192359,24205481,24244788,24255171,24261214,24270820,24282322,24313760,24320346,24324395,24327258,24329011,24345946,24347571,24349440,24362252,24409862,24410809,24469346,24622361,24822969,	24119267,24128486,24130989,24133539,24150192,24156280,24183215,24186885,24192483,24205575,24244962,24255248,24261301,24270889,24282432,24313916,24320416,24324478,24327364,24329122,24346038,24347742,24349516,24362328,24409974,24410903,24469408,24622523,24823427,
Chrm4	3	91762345	91769986	chr2	qE1	+	S185, S217, S228	2.71045	0.108846	94268532	90513464	3755068	2	91762345,91767373,	91762500,91769986,
Mdk	3	91769978	91772439	chr2	qE1	-	S185, S217, S228	2.71045	0.0942636	94268532	90513464	3755068	5	91769978,91770974,91771252,91771528,91772086,	91770272,91771136,91771411,91771605,91772439,
Dgkz	3	91772983	91790505	chr2	qE1	-	S185, S217, S228	2.71045	0.097355	94268532	90513464	3755068	32	91772983,91773899,91774212,91774322,91774972,91775237,91775978,91776681,91776858,91777014,91777210,91777594,91778124,91778318,91778485,91778665,91778873,91779480,91779707,91779909,91780066,91780404,91780761,91780914,91781121,91782446,91782784,91784178,91784530,91784917,91785330,91790377,	91773682,91773999,91774246,91774443,91775016,91775269,91776118,91776722,91776928,91777094,91777311,91777794,91778236,91778392,91778548,91778721,91778952,91779621,91779821,91779970,91780149,91780500,91780833,91781031,91781193,91782515,91782841,91784256,91784626,91785026,91786081,91790505,
Cnn3	3	121129458	121161123	chr3	qG1	+	S111, S197, S228	2.7285	0.114355	121168960	121123485	45475	7	121129458,121152866,121153209,121154300,121154800,121157864,121159999,	121129746,121152988,121153276,121154438,121154917,121158011,121161123,
Slc44a3	3	121162445	121235262	chr3	qG1	-	S111, S197, S228	2.7285	0.114355	121168960	121123485	45475	15	121162445,121164019,121166331,121189179,121193115,121200636,121212291,121213109,121215239,121216574,121227744,121228584,121229981,121234584,121235078,	121162994,121164256,121166469,121189266,121193272,121200802,121212478,121213234,121215329,121216735,121227838,121228721,121230124,121234689,121235262,
Scrt1	3	76346632	76352559	chr15	qD3	-	S147, S185, S217	2.64586	0.0685594	83880934	72203436	11677498	2	76346632,76352020,	76350103,76352559,
Mfsd3	3	76531971	76534669	chr15	qD3	+	S147, S185, S217	2.64586	0.0685594	83880934	72203436	11677498	5	76531971,76533073,76533308,76533503,76533692,	76532780,76533221,76533433,76533613,76534669,
Slc39a4	3	76442812	76447282	chr15	qD3	-	S147, S185, S217	2.64586	0.0685594	83880934	72203436	11677498	12	76442812,76443184,76443633,76443886,76444027,76444216,76444486,76444916,76445179,76445473,76446304,76447002,	76443093,76443372,76443786,76443941,76444147,76444375,76444659,76445088,76445343,76445669,76446589,76447282,
Ppp1r16a	3	76502109	76525345	chr15	qD3	+	S147, S185, S217	2.64586	0.0685594	83880934	72203436	11677498	11	76502109,76520601,76522126,76522284,76523266,76523443,76523656,76523868,76524024,76524297,76524727,	76502192,76521582,76522197,76522430,76523370,76523568,76523782,76523944,76524154,76524460,76525345,
Dgat1	3	76332444	76342248	chr15	qD3	-	S147, S185, S217	2.64586	0.0685594	83880934	72203436	11677498	17	76332444,76332921,76333073,76333248,76333388,76333583,76333703,76333819,76333947,76334135,76334294,76334544,76334778,76334915,76335095,76336995,76341984,	76332818,76332984,76333161,76333314,76333501,76333628,76333745,76333858,76334051,76334210,76334402,76334650,76334831,76335001,76335136,76337083,76342248,
LOC100302626	3	76156446	76157963	chr15	qD3	-	S147, S185, S217	2.64586	0.0685594	83880934	72203436	11677498	1	76156446,	76157963,
Heatr7a	3	76220460	76270174	chr15	qD3	+	S147, S185, S217	2.64586	0.0613214	83880934	72203436	11677498	31	76220460,76222810,76224232,76232005,76232562,76232912,76238321,76238817,76239312,76243331,76244648,76251569,76254145,76257538,76257941,76258331,76258673,76259078,76259582,76260217,76260606,76262578,76263703,76263967,76264256,76264492,76265112,76266199,76266434,76267667,76268460,	76220557,76222889,76224378,76232137,76232725,76233011,76238473,76238958,76239405,76243410,76244762,76251643,76254265,76257646,76258086,76258372,76258815,76259131,76259690,76260337,76260729,76262725,76263826,76264047,76264371,76264588,76265217,76266335,76266547,76267820,76270174,
Tonsl	3	76456666	76470359	chr15	qD3	-	S147, S185, S217	2.64586	0.0685594	83880934	72203436	11677498	26	76456666,76459178,76459686,76460095,76460906,76461260,76462223,76462390,76463036,76463202,76464015,76464220,76464474,76464994,76465198,76466545,76466991,76467370,76467609,76468281,76468471,76468901,76469269,76469877,76470107,76470283,	76456912,76459312,76459760,76460271,76461078,76461562,76462302,76462541,76463113,76463933,76464139,76464384,76464547,76465084,76465281,76466735,76467117,76467523,76467755,76468396,76468643,76469031,76469453,76470020,76470203,76470359,
Fbxl6	3	76366157	76369176	chr15	qD3	-	S147, S185, S217	2.64586	0.0685594	83880934	72203436	11677498	9	76366157,76366654,76367002,76367322,76367519,76367718,76368152,76368346,76368754,	76366393,76366901,76367234,76367436,76367627,76367850,76368216,76368505,76369176,
Fam203a	3	76199327	76201841	chr15	qD3	+	S147, S185, S217	2.64586	0.0685594	83880934	72203436	11677498	6	76199327,76200081,76200285,76200591,76200761,76200961,	76199999,76200182,76200384,76200683,76200884,76201841,
Adck5	3	76406788	76426241	chr15	qD3	+	S147, S185, S217	2.64586	0.0685594	83880934	72203436	11677498	15	76406788,76418187,76419498,76423663,76423860,76424148,76424367,76424582,76424793,76424958,76425103,76425276,76425443,76425766,76425968,	76406924,76418291,76419648,76423739,76424061,76424289,76424481,76424714,76424877,76425040,76425182,76425368,76425696,76425883,76426241,
Gpt	3	76527193	76530105	chr15	qD3	+	S147, S185, S217	2.64586	0.0685594	83880934	72203436	11677498	11	76527193,76527588,76527751,76527971,76528269,76528732,76528885,76529144,76529425,76529665,76529849,	76527449,76527678,76527860,76528105,76528513,76528812,76529022,76529319,76529581,76529778,76530105,
Exosc4	3	76157826	76161100	chr15	qD3	+	S147, S185, S217	2.64586	0.0685594	83880934	72203436	11677498	3	76157826,76159459,76159785,	76158093,76159666,76161100,
Tssk5	3	76202387	76205368	chr15	qD3	-	S147, S185, S217	2.64586	0.0685594	83880934	72203436	11677498	8	76202387,76202784,76203290,76203487,76203937,76204070,76204452,76204910,	76202695,76202916,76203406,76203620,76203993,76204273,76204560,76205368,
Cpsf1	3	76426237	76438021	chr15	qD3	-	S147, S185, S217	2.64586	0.0613214	83880934	72203436	11677498	37	76426237,76426438,76426649,76426845,76427080,76427206,76427346,76427618,76427860,76428075,76428239,76428405,76429232,76429463,76429697,76429885,76430169,76430419,76430642,76430897,76431111,76431367,76431535,76431692,76431833,76432003,76432156,76432351,76432557,76432750,76432938,76433220,76433463,76433731,76433941,76434153,76437764,	76426337,76426577,76426779,76427001,76427128,76427273,76427523,76427771,76428002,76428160,76428330,76428522,76429385,76429607,76429787,76430092,76430344,76430556,76430821,76431039,76431222,76431457,76431616,76431767,76431928,76432055,76432279,76432439,76432651,76432861,76433078,76433367,76433615,76433812,76434075,76434181,76438021,
Cyhr1	3	76488570	76490538	chr15	qD3	-	S147, S185, S217	2.64586	0.0613214	83880934	72203436	11677498	3	76488570,76489648,76490384,	76489295,76489935,76490538,
Foxh1	3	76498736	76500303	chr15	qD3	-	S147, S185, S217	2.64586	0.0685594	83880934	72203436	11677498	3	76498736,76499658,76500034,	76499570,76499763,76500303,
Lrrc14	3	76541169	76545521	chr15	qD3	+	S147, S185, S217	2.64586	0.0685594	83880934	72203436	11677498	6	76541169,76541393,76541851,76543296,76543830,76544509,	76541266,76541513,76541960,76543650,76544415,76545521,
Hsf1	3	76307874	76331402	chr15	qD3	+	S147, S185, S217	2.64586	0.0685594	83880934	72203436	11677498	12	76307874,76326399,76326882,76327265,76328048,76328197,76328381,76328583,76328851,76330377,76330696,76330846,	76308147,76326508,76327019,76327390,76328124,76328259,76328478,76328720,76329121,76330483,76330766,76331402,
Gpaa1	3	76161723	76165329	chr15	qD3	+	S147, S185, S217	2.64586	0.0685594	83880934	72203436	11677498	12	76161723,76162325,76162589,76162913,76163139,76163332,76163606,76163893,76164224,76164443,76164719,76165011,	76161893,76162505,76162701,76163061,76163241,76163529,76163803,76164047,76164320,76164634,76164890,76165329,
Bop1	3	76283425	76307699	chr15	qD3	-	S147, S185, S217	2.64586	0.0685594	83880934	72203436	11677498	16	76283425,76283892,76284073,76284246,76284607,76284881,76285103,76285247,76285399,76285637,76285925,76286111,76286301,76297201,76305177,76307558,	76283808,76284000,76284158,76284535,76284788,76285014,76285173,76285328,76285561,76285850,76286027,76286229,76286456,76297282,76305351,76307699,
Gpr172b	3	76369372	76372560	chr15	qD3	+	S147, S185, S217	2.64586	0.0685594	83880934	72203436	11677498	5	76369372,76369812,76370123,76371101,76371343,	76369625,76370032,76371009,76371225,76372560,
Kifc2	3	76491070	76498626	chr15	qD3	+	S147, S185, S217	2.64586	0.0685594	83880934	72203436	11677498	18	76491070,76491435,76491665,76491909,76492156,76492375,76492530,76493024,76493211,76493403,76494500,76494711,76496458,76496658,76496876,76497092,76497304,76497633,	76491195,76491517,76491814,76492048,76492302,76492441,76492659,76493102,76493326,76493513,76494609,76494875,76496563,76496780,76497000,76497222,76497561,76498626,
Vps28	3	76452517	76456457	chr15	qD3	-	S147, S185, S217	2.64586	0.0685594	83880934	72203436	11677498	10	76452517,76452900,76453084,76453600,76453818,76454515,76454877,76455021,76455563,76456418,	76452780,76452992,76453138,76453702,76453924,76454605,76454915,76455050,76455635,76456457,
Recql4	3	76533982	76540989	chr15	qD3	-	S147, S185, S217	2.64586	0.0685594	83880934	72203436	11677498	22	76533982,76534383,76534672,76534905,76535163,76535416,76535620,76536023,76536375,76536588,76536846,76537112,76537466,76537681,76538554,76538756,76538964,76539231,76540197,76540530,76540707,76540822,	76534295,76534492,76534826,76535086,76535333,76535546,76535873,76536286,76536517,76536768,76537035,76537196,76537603,76537774,76538653,76538864,76539091,76539981,76540338,76540628,76540741,76540989,
Scx	3	76287867	76289898	chr15	qD3	+	S147, S185, S217	2.64586	0.0685594	83880934	72203436	11677498	2	76287867,76289511,	76288616,76289898,
Tusc2	3	107465585	107468439	chr9	qF1	+	S189, S217, S218	2.69669	0.0891404	107649200	107267692	381508	3	107465585,107466906,107467177,	107465863,107467027,107468439,
Rassf1	3	107456986	107464591	chr9	qF1	+	S189, S217, S218	2.69669	0.0891404	107649200	107267692	381508	5	107456986,107459783,107460100,107460517,107463729,	107457256,107459888,107460398,107460633,107464591,
Tatdn1	3	58721707	58765285	chr15	qD1, qD2, qD3	-	S147, S185, S189	2.62386	0.0554006	68780940	57083606	11697334	12	58721707,58736288,58737295,58741127,58747706,58747831,58752694,58752828,58755459,58757990,58760238,58765233,	58722252,58736415,58737366,58741204,58747747,58747917,58752737,58752972,58755523,58758040,58760304,58765285,
Ndrg1	3	66760879	66801203	chr15	qD1, qD2, qD3	-	S111, S147, S185	2.69944	0.109596	68780940	57083606	11697334	16	66760879,66765425,66767814,66768759,66769428,66770204,66771704,66773573,66774626,66775565,66776337,66777993,66779940,66790923,66792033,66801065,	66762670,66765477,66767850,66768807,66769480,66770261,66771808,66773630,66774713,66775626,66776400,66778114,66780046,66790959,66792114,66801203,
Rnf139	3	58720783	58733945	chr15	qD1, qD2, qD3	+	S147, S185, S189	2.62386	0.0554006	68780940	57083606	11697334	2	58720783,58729863,	58721049,58733945,
Trmt12	3	58704203	58708336	chr15	qD1, qD2, qD3	+	S147, S185, S189	2.62386	0.0554006	68780940	57083606	11697334	1	58704203,	58708336,
Hoxa2	3	52112509	52114830	chr6	qB3	-	S189, S197, S258	2.74523	0.104612	52219103	52103752	115351	2	52112509,52114264,	52113624,52114830,
A330035P11Rik	3	122497160	122506196	chr14	qE4, qE5	-	S147, S185, S189	2.7146	0.151103	123740681	118406964	5333717	4	122497160,122500009,122504153,122505005,	122497839,122500340,122504663,122506196,
Tm9sf2	3	122506303	122558825	chr14	qE4, qE5	+	S147, S185, S189	2.7146	0.151103	123740681	118406964	5333717	17	122506303,122522937,122525327,122532501,122536593,122538871,122540420,122541585,122542628,122544318,122545886,122547209,122549071,122549955,122551185,122554549,122557870,	122506657,122523005,122525421,122532629,122536723,122538996,122540532,122541665,122542737,122544451,122546006,122547267,122549231,122550107,122551297,122554721,122558825,
Ado	3	67007258	67011703	chr10	qB5.1	-	S185, S197, S217	2.6157	0.0590592	67036852	66985153	51699	1	67007258,	67011703,
6030408B16Rik	3	101123642	101127857	chr15	qF2, qF3	+	S147, S185, S197	2.78452	0.134654	102839049	99089813	3749236	2	101123642,101126311,	101124063,101127857,
Ndrg3	3	156753077	156817847	chr2	qH1	-	S197, S217, S228	2.65452	0.0511222	158186528	153191800	4994728	16	156753077,156756951,156757165,156760677,156763062,156763221,156764286,156766092,156769722,156770120,156771752,156773977,156775769,156784202,156795772,156817734,	156754617,156757003,156757201,156760725,156763114,156763287,156764390,156766149,156769809,156770181,156771815,156774098,156775875,156784238,156795874,156817847,
9830001H06Rik	3	156836177	156905001	chr2	qH1	-	S197, S217, S228	2.65452	0.0571563	158186528	153191800	4994728	15	156836177,156845925,156848552,156849532,156853122,156855215,156856254,156856523,156858993,156862905,156865562,156867629,156879254,156885923,156903964,	156844235,156847273,156848623,156849604,156853374,156855383,156856359,156856754,156859119,156863046,156866738,156867692,156879413,156886148,156905001,
Dsn1	3	156820797	156832811	chr2	qH1	-	S197, S217, S228	2.65452	0.0571563	158186528	153191800	4994728	11	156820797,156822468,156823342,156824455,156824871,156826569,156827418,156828424,156830903,156831583,156832710,	156822017,156822556,156823490,156824533,156824931,156826660,156827491,156828498,156831227,156831609,156832811,
Tsc22d1	3	76888242	76907573	chr14	qD2, qD3	+	S147, S185, S189	2.81371	0.180917	80548049	70477817	10070232	3	76888242,76905055,76906223,	76888482,76905104,76907573,
Itm2b	3	73762038	73785078	chr14	qD2, qD3	-	S147, S185, S93	2.81946	0.21236	80253143	70477817	9775326	6	73762038,73764348,73765558,73766127,73768105,73784816,	73762950,73764499,73765669,73766334,73768234,73785078,
Bmp1	3	70874361	70920067	chr14	qD2, qD3	-	S147, S185, S228	2.82705	0.182688	80253143	69702840	10550303	20	70874361,70877659,70879351,70879960,70885953,70889826,70890353,70891157,70891882,70892211,70892585,70894519,70904488,70905138,70907259,70907805,70908262,70908556,70911387,70919675,	70875056,70877910,70879565,70880088,70886079,70890007,70890514,70891283,70892078,70892357,70892702,70894622,70904604,70905263,70907365,70907984,70908380,70908721,70911501,70920067,
Rcbtb2	3	73542591	73583861	chr14	qD2, qD3	+	S147, S185, S218	2.83804	0.179145	80253143	70477817	9775326	16	73542591,73551339,73554121,73554637,73558194,73561746,73562133,73564490,73566286,73566571,73567796,73573529,73574196,73576801,73578239,73582265,	73542995,73551422,73554215,73554701,73558252,73561902,73562284,73564657,73566445,73566679,73567939,73573720,73574323,73576941,73578370,73583861,
Sftpc	3	70920748	70923888	chr14	qD2, qD3	-	S147, S185, S228	2.82705	0.204251	80253143	69702840	10550303	6	70920748,70921123,70921611,70921960,70922421,70923808,	70920922,70921279,70921722,70922083,70922580,70923888,
Lgi3	3	70930627	70938131	chr14	qD2, qD3	+	S147, S185, S228	2.82705	0.204251	80253143	69702840	10550303	8	70930627,70931874,70932581,70932983,70933151,70934175,70934487,70936023,	70931077,70931946,70932653,70933055,70933223,70934345,70934652,70938131,
Mtrf1	3	79797578	79823457	chr14	qD2, qD3	+	S147, S185, S92	2.76237	0.190833	80548049	70477817	10070232	11	79797578,79799498,79801228,79802631,79806383,79806652,79811448,79812793,79815684,79818994,79823203,	79797843,79799606,79801654,79802723,79806465,79806760,79811621,79812911,79815821,79819093,79823457,
Kbtbd7	3	79826317	79830845	chr14	qD2, qD3	+	S147, S185, S92	2.76237	0.190833	80548049	70477817	10070232	1	79826317,	79830845,
Hsf5	3	87430665	87473044	chr11	qC	+	S196, S217, S228	2.66009	0.106422	87514661	87333973	180688	6	87430665,87436246,87445093,87449112,87451571,87470798,	87431407,87436621,87445191,87449634,87451746,87473044,
Mtmr4	3	87405718	87429798	chr11	qC	+	S196, S217, S228	2.66009	0.106422	87514661	87333973	180688	19	87405718,87406890,87410697,87411116,87412364,87414005,87414275,87414560,87415909,87416281,87416889,87417488,87417919,87418183,87418497,87424434,87426923,87427273,87427577,	87405752,87406935,87410787,87411233,87412447,87414166,87414372,87414674,87416106,87416410,87417001,87417684,87418105,87418354,87418652,87425818,87427034,87427362,87429798,
Lmo4	3	143851493	143865360	chr3	qH2	-	S197, S217, S93	2.63355	0.0535313	143884871	143856975	27896	5	143851493,143856859,143857370,143864776,143865211,	143852269,143857015,143857467,143865015,143865360,
Kif13b	3	65271367	65425133	chr14	qC2, qC3, qD1	+	S147, S148, S185	2.8384	0.17375	67292370	54742943	12549427	40	65271367,65288460,65327328,65332910,65334224,65336310,65341143,65343536,65345910,65347049,65354984,65356331,65357343,65361143,65363712,65365135,65365765,65367282,65369049,65370342,65370804,65376250,65377387,65379505,65383839,65384547,65386190,65386449,65387256,65389378,65391747,65395073,65398150,65398527,65401178,65407244,65408401,65419181,65421861,65424867,	65271493,65288554,65327341,65332971,65334317,65336491,65341231,65343671,65346023,65347161,65355197,65356442,65357478,65361274,65363799,65365326,65365976,65367445,65369196,65370492,65370933,65376421,65377545,65379638,65383986,65384577,65386290,65386576,65387312,65389500,65391924,65395166,65398303,65398605,65401232,65407356,65408535,65419283,65422567,65425133,
Slc7a8	3	55341051	55400723	chr14	qC2, qC3, qD1	-	S147, S185, S217	2.82682	0.192581	65595874	54742943	10852931	11	55341051,55343574,55345571,55348169,55352016,55353890,55354560,55356376,55377275,55378377,55400016,	55343088,55343752,55345721,55348266,55352120,55354014,55354714,55356502,55377427,55378582,55400723,
Fgf9	3	58691522	58731557	chr14	qC2, qC3, qD1	+	S147, S185, S228	2.98701	0.275446	65595874	54742943	10852931	3	58691522,58702037,58728169,	58692169,58702141,58731557,
Cebpe	3	55329199	55331011	chr14	qC2, qC3, qD1	-	S147, S185, S217	2.82682	0.192581	65595874	54742943	10852931	2	55329199,55330285,	55329711,55331011,
Zfpm1	3	124806040	124861147	chr8	qE1	+	S189, S217, S228	2.78251	0.159986	125456131	124418759	1037372	10	124806040,124829257,124831391,124847599,124855989,124857620,124858351,124858831,124859012,124859331,	124806422,124829380,124831541,124847733,124856089,124857827,124858582,124858927,124859159,124861147,
Camk2g	3	21554096	21613310	chr14	qA3	-	S147, S185, S228	3.21164	0.366949	22889415	21514294	1375121	21	21554096,21556480,21558070,21558548,21561926,21563825,21565013,21567040,21574880,21579365,21579618,21583367,21584082,21584617,21585133,21585374,21589285,21590228,21598425,21611740,21613122,	21556074,21556725,21558165,21558624,21561975,21563870,21565082,21567073,21574924,21579408,21579702,21583490,21584177,21584701,21585236,21585447,21589351,21590283,21598485,21611835,21613310,
Plcb2	3	118533252	118554174	chr2	qE5	-	S111, S217, S228	2.63613	0.0473876	120017900	116871964	3145936	32	118533252,118535273,118535938,118536462,118536656,118536828,118537071,118537417,118537666,118537864,118538102,118538864,118539470,118540359,118541098,118541333,118542762,118542947,118543130,118543925,118544245,118544529,118544849,118545090,118545395,118548863,118549040,118549191,118549403,118550123,118550752,118553973,	118534938,118535360,118535996,118536558,118536733,118536991,118537282,118537465,118537739,118537959,118538207,118538964,118539635,118540514,118541223,118541418,118542859,118543063,118543293,118544010,118544328,118544687,118544996,118545257,118545496,118548939,118549094,118549271,118549544,118550192,118550830,118554174,
Pak6	3	118502981	118523756	chr2	qE5	+	S111, S217, S228	2.63613	0.0423848	120017900	116871964	3145936	10	118502981,118503458,118514532,118515469,118518962,118519602,118520029,118520250,118520942,118522142,	118503037,118503564,118514741,118516126,118519460,118519736,118520156,118520376,118521077,118523756,
Gm1337	3	118524838	118529699	chr2	qE5	-	S111, S217, S228	2.63613	0.0473876	120017900	116871964	3145936	1	118524838,	118529699,
Yaf2	3	93114263	93167366	chr15	qE3, qF1	-	S147, S189, S197	2.63232	0.0385533	95561439	92774159	2787280	4	93114263,93116840,93166770,93167187,	93116053,93116993,93166896,93167366,
Fam83h	3	75831521	75839928	chr15	qD3	-	S147, S185, S217	2.66737	0.0456829	83880934	72203436	11677498	5	75831521,75835370,75835564,75836530,75839803,	75835179,75835495,75835729,75836992,75839928,
Rhpn1	3	75534717	75544849	chr15	qD3	+	S147, S185, S217	2.66737	0.0456829	83880934	72203436	11677498	15	75534717,75538600,75539418,75539666,75540443,75540884,75541095,75541417,75541983,75542220,75542686,75543431,75543648,75543879,75544481,	75534904,75538716,75539547,75539742,75540521,75541009,75541262,75541611,75542140,75542328,75542881,75543454,75543795,75544041,75544849,
Zc3h3	3	75584876	75672338	chr15	qD3	-	S147, S185, S217	2.66737	0.0510751	83880934	72203436	11677498	12	75584876,75587052,75587969,75607419,75609495,75609709,75609943,75615882,75639957,75667896,75669685,75672279,	75585380,75587396,75588154,75607551,75609565,75609868,75609986,75616067,75640108,75668093,75670994,75672338,
Eef1d	3	75725229	75739770	chr15	qD3	-	S147, S185, S217	2.66737	0.0456829	83880934	72203436	11677498	8	75725229,75726161,75726672,75727069,75727249,75731120,75731561,75739674,	75726021,75726356,75726894,75727170,75727349,75731192,75731685,75739770,
Tigd5	3	75740164	75744965	chr15	qD3	+	S147, S185, S217	2.66737	0.0510751	83880934	72203436	11677498	1	75740164,	75744965,
Zfp707	3	75799614	75806295	chr15	qD3	+	S147, S185, S217	2.66737	0.0510751	83880934	72203436	11677498	4	75799614,75803552,75803971,75804899,	75799834,75803638,75804085,75806295,
2410075B13Rik	3	75810301	75812715	chr15	qD3	-	S147, S185, S217	2.66737	0.0456829	83880934	72203436	11677498	1	75810301,	75812715,
Pycrl	3	75746892	75751990	chr15	qD3	-	S147, S185, S217	2.66737	0.0510751	83880934	72203436	11677498	6	75746892,75747666,75748681,75749102,75749658,75751805,	75747509,75747759,75748894,75749282,75749723,75751990,
Gsdmd	3	75692768	75697834	chr15	qD3	+	S147, S185, S217	2.66737	0.0510751	83880934	72203436	11677498	11	75692768,75693834,75694673,75695378,75695852,75696189,75696516,75696725,75696975,75697219,75697426,	75692911,75694058,75694866,75695547,75695955,75696240,75696606,75696901,75697120,75697293,75697834,
Zfp623	3	75771381	75779830	chr15	qD3	+	S147, S185, S217	2.66737	0.0510751	83880934	72203436	11677498	2	75771381,75777552,	75771589,75779830,
Mafa	3	75577272	75578352	chr15	qD3	-	S147, S185, S217	2.66737	0.0510751	83880934	72203436	11677498	1	75577272,	75578352,
Tsta3	3	75755112	75760160	chr15	qD3	-	S147, S185, S217	2.66737	0.0510751	83880934	72203436	11677498	11	75755112,75755714,75756012,75756222,75756558,75756753,75757228,75757396,75758858,75759321,75760082,	75755424,75755814,75756092,75756289,75756623,75756887,75757302,75757525,75758973,75759479,75760160,
Mapk15	3	75824198	75829583	chr15	qD3	+	S147, S185, S217	2.66737	0.0510751	83880934	72203436	11677498	14	75824198,75825274,75825501,75825663,75826256,75826470,75826804,75827540,75827999,75828257,75828488,75828800,75828979,75829208,	75824358,75825373,75825531,75825754,75826387,75826634,75826944,75827598,75828137,75828363,75828693,75828904,75829108,75829583,
Naprt1	3	75721393	75724911	chr15	qD3	-	S147, S185, S217	2.66737	0.0510751	83880934	72203436	11677498	13	75721393,75721578,75721776,75722009,75722213,75722392,75722771,75722986,75723534,75723735,75723982,75724149,75724446,	75721490,75721686,75721931,75722112,75722294,75722477,75722912,75723183,75723650,75723866,75724065,75724277,75724911,
Top1mt	3	75487462	75509220	chr15	qD3	-	S147, S185, S217	2.66737	0.0510751	83880934	72203436	11677498	14	75487462,75488113,75493785,75494444,75496016,75496682,75497849,75498251,75499055,75499716,75500491,75504721,75506448,75509082,	75487644,75488260,75493880,75494572,75496131,75496751,75498035,75498395,75499200,75499904,75500614,75504843,75506561,75509220,
Sec24c	3	21493542	21514072	chr14	qA3	+	S147, S185, S197	2.8658	0.172286	21552141	20479114	1073027	23	21493542,21495179,21498749,21501900,21502309,21503106,21505730,21506076,21507607,21507952,21508220,21508493,21508855,21509125,21509925,21510487,21510659,21510922,21511208,21511567,21511941,21512365,21512872,	21493610,21495379,21498885,21502073,21502684,21503243,21505842,21506204,21507746,21508068,21508345,21508685,21508949,21509242,21510096,21510584,21510805,21511061,21511327,21511747,21512133,21512455,21514072,
Bahcc1	3	120094260	120153611	chr11	qE2	+	S185, S217, S218	2.79275	0.15054	120586722	120085978	500744	28	120094260,120098173,120120385,120129620,120132672,120134628,120135007,120135297,120135732,120136185,120137371,120140368,120140683,120141383,120143432,120144409,120145309,120145567,120146033,120146225,120146458,120146672,120146884,120147614,120147906,120148237,120150621,120150990,	120094421,120098571,120120565,120129743,120134418,120134737,120135186,120135456,120136010,120136516,120138187,120140568,120140820,120141512,120143547,120144702,120145488,120145869,120146141,120146376,120146573,120146748,120146993,120147731,120148083,120149418,120150858,120153611,
Dstn	3	143741066	143769060	chr2	qF3, qG1, qG2, qG3, qH1	+	S189, S197, S228	2.61511	0.0174946	153171840	140695135	12476705	4	143741066,143764120,143765687,143767862,	143741383,143764428,143765764,143769060,
Zcchc3	3	152237691	152240780	chr2	qF3, qG1, qG2, qG3, qH1	-	S189, S196, S228	2.89374	0.158487	153171840	140695135	12476705	1	152237691,	152240780,
Sox12	3	152219347	152223782	chr2	qF3, qG1, qG2, qG3, qH1	-	S189, S196, S228	2.89374	0.158487	153171840	140695135	12476705	1	152219347,	152223782,
Slc18a3	3	33275622	33278036	chr14	qB	-	S111, S147, S185	3.08343	0.278852	34262849	32237777	2025072	1	33275622,	33278036,
Arhgap22	3	34030008	34183122	chr14	qB	+	S147, S185, S217	2.75336	0.122578	35999589	32237777	3761812	11	34030008,34030137,34084969,34111889,34156414,34172303,34175628,34176461,34177578,34179755,34182535,	34030031,34030297,34085169,34111977,34156543,34172511,34175761,34176535,34177700,34180629,34183122,
Chat	3	33221388	33279095	chr14	qB	-	S111, S147, S185	3.0903	0.215673	34262849	30385168	3877681	16	33221388,33224993,33231971,33232169,33233903,33236446,33237339,33239304,33259972,33262114,33265738,33266910,33267743,33271793,33273910,33278992,	33222212,33225131,33232034,33232311,33234026,33236575,33237440,33239474,33260150,33262295,33265792,33267029,33267935,33271897,33274099,33279095,
Pknox1	3	31701717	31744638	chr17	qB1	+	S185, S218, S228	2.90294	0.167651	37521300	31698280	5823020	12	31701717,31718748,31720640,31725404,31727547,31729049,31732169,31733740,31736459,31739730,31740131,31741697,	31701833,31718995,31720748,31725532,31727719,31729220,31732269,31733838,31736588,31739807,31740304,31744638,
Wiz	3	32490994	32525895	chr17	qB1	-	S185, S189, S217	2.6794	0.0525104	37521300	31717032	5804268	9	32490994,32493367,32493833,32494401,32495887,32498405,32504768,32524517,32525548,	32492128,32493563,32494253,32494926,32496439,32498909,32505092,32524762,32525895,
Bag6	3	35272186	35284181	chr17	qB1	+	S147, S185, S197	2.83987	0.11509	37521300	31717032	5804268	25	35272186,35273059,35275316,35275530,35275967,35276179,35277177,35277766,35278370,35278774,35279251,35279671,35279867,35280277,35281095,35281543,35281890,35282081,35282273,35282550,35282806,35282970,35283190,35283701,35284085,	35272416,35273180,35275434,35275727,35276021,35276254,35277434,35277896,35278568,35279027,35279329,35279784,35279955,35280627,35281387,35281713,35281944,35282184,35282398,35282697,35282866,35283114,35283298,35283848,35284181,
Apom	3	35265941	35268697	chr17	qB1	-	S147, S185, S197	2.83987	0.11509	37521300	31717032	5804268	6	35265941,35267024,35267352,35267783,35268139,35268554,	35266080,35267123,35267451,35267863,35268294,35268697,
D17H6S53E	3	35263346	35265800	chr17	qB1	+	S147, S185, S197	2.83987	0.11509	37521300	31717032	5804268	3	35263346,35263587,35263866,	35263395,35263730,35265800,
Ctdspl2	3	121782188	121839322	chr2	qE5	+	S148, S228, S92	2.75391	0.0993087	129418782	120034302	9384480	13	121782188,121794805,121803066,121804627,121806887,121812684,121814525,121819081,121829636,121829803,121832598,121833456,121836298,	121782353,121795015,121803205,121804777,121807100,121812763,121814637,121819168,121829699,121829883,121832725,121833552,121839322,
Klhdc8a	3	134195202	134203934	chr1	qE4	+	S185, S218, S228	2.84458	0.140192	134324596	128654069	5670527	5	134195202,134199101,134199516,134200305,134201175,	134196229,134199266,134199732,134200407,134203934,
Dusp7	3	106270962	106278054	chr9	qF1	+	S185, S217, S218	2.73431	0.0658523	106286358	106242150	44208	3	106270962,106273031,106275969,	106271654,106273466,106278054,
Celf2	3	6460743	7002348	chr2	qA1, qA2, qA3	-	S217, S228, S92	2.84034	0.126099	17967571	3008003	14959568	15	6460743,6468087,6470877,6474830,6481704,6507019,6521079,6525069,6528927,6536733,6545716,6585160,6642462,6883424,7002152,	6466721,6468259,6471021,6475010,6481836,6507154,6521143,6525228,6529007,6536868,6545765,6585243,6642659,6883460,7002348,
Hdac7	3	97623094	97645294	chr15	qF1	-	S147, S185, S189	2.9266	0.203677	99063712	95561439	3502273	23	97623094,97624360,97626177,97626528,97627263,97628371,97628654,97629987,97630191,97631125,97632506,97632860,97633113,97636896,97638395,97638783,97639397,97639831,97640354,97641283,97641693,97641868,97645139,	97624173,97624496,97626262,97626662,97627382,97628469,97628774,97630075,97630247,97631233,97632556,97632981,97633247,97637098,97638592,97638964,97639489,97639957,97640470,97641395,97641784,97642059,97645294,
Tbrg3	3	82720912	82728891	chr15	qE1, qE2	-	S147, S185, S197	2.78098	0.0923684	85403684	72203436	13200248	1	82720912,	82728891,
2310002J15Rik	3	25094338	25095417	chr2	qA3	-	S217, S228, S93	2.70771	0.0427734	26638383	23712813	2925570	2	25094338,25095324,	25095026,25095417,
Anapc2	3	25127985	25141436	chr2	qA3	+	S217, S228, S93	2.70771	0.0427734	26638383	23712813	2925570	13	25127985,25128434,25129319,25130185,25131835,25133155,25133843,25134691,25135646,25135802,25140081,25140456,25140770,	25128197,25129057,25129452,25130360,25131955,25133273,25134025,25134833,25135722,25136006,25140211,25140692,25141436,
Tprn	3	25118117	25125406	chr2	qA3	+	S217, S228, S93	2.70771	0.0427734	26638383	23712813	2925570	4	25118117,25124351,25124652,25124875,	25120073,25124565,25124759,25125406,
Tmem203	3	25110958	25111872	chr2	qA3	+	S217, S228, S93	2.70771	0.0427734	26638383	23712813	2925570	1	25110958,	25111872,
Ndor1	3	25100338	25110934	chr2	qA3	-	S217, S228, S93	2.70771	0.0427734	26638383	23712813	2925570	14	25100338,25103479,25103641,25103855,25104151,25104424,25104619,25104924,25105313,25105615,25105799,25107240,25110383,25110736,	25103374,25103574,25103760,25104005,25104266,25104532,25104840,25105046,25105523,25105717,25105898,25107338,25110461,25110934,
Rnf208	3	25098448	25099781	chr2	qA3	+	S217, S228, S93	2.70771	0.0427734	26638383	23712813	2925570	1	25098448,	25099781,
Ssna1	3	25126558	25127938	chr2	qA3	-	S217, S228, S93	2.70771	0.0427734	26638383	23712813	2925570	3	25126558,25127448,25127817,	25127101,25127648,25127938,
Mir1199	3	86535413	86535532	chr8	qC3	-	S185, S196, S217	2.75796	0.0634376	86633180	86417310	215870	1	86535413,	86535532,
Phf7	3	32050881	32064404	chr14	qB	-	S147, S185, S217	2.90307	0.192165	33233322	30385168	2848154	11	32050881,32051522,32052305,32052816,32053459,32054044,32054911,32061228,32062180,32062793,32063890,	32051339,32051668,32052422,32052923,32053619,32054169,32055013,32061320,32062233,32062903,32064404,
Stab1	3	31952202	31981827	chr14	qB	-	S147, S185, S217	2.90307	0.192165	33233322	30385168	2848154	69	31952202,31952482,31952692,31952929,31953111,31953333,31953541,31953740,31953994,31954216,31954448,31954718,31954974,31955157,31955854,31956143,31956303,31956542,31956700,31958260,31958409,31958960,31959211,31959483,31959852,31960211,31960389,31960672,31960913,31961071,31961203,31961408,31962125,31962574,31962976,31963333,31963589,31963807,31963984,31964354,31964635,31964869,31965043,31965749,319…	31952389,31952599,31952839,31953034,31953261,31953453,31953651,31953906,31954128,31954361,31954642,31954826,31955079,31955307,31956053,31956200,31956453,31956629,31956877,31958320,31958550,31959107,31959289,31959531,31959975,31960286,31960463,31960798,31960990,31961117,31961299,31961604,31962209,31962631,31963105,31963465,31963688,31963906,31964062,31964466,31964766,31964917,31965139,31965845,319…
Tnnc1	3	32021497	32024897	chr14	qB	+	S147, S185, S217	2.90307	0.192165	33233322	30385168	2848154	6	32021497,32022988,32023245,32023749,32024465,32024691,	32021564,32023019,32023392,32023864,32024602,32024897,
Nisch	3	31984113	32020012	chr14	qB	-	S147, S185, S217	2.90307	0.192165	33233322	30385168	2848154	21	31984113,31985622,31986249,31986772,31987441,31989515,31993021,31994007,31998127,31998497,31999944,32000244,32000835,32001824,32002916,32004181,32004570,32005766,32016412,32017627,32019752,	31985364,31985784,31986378,31986929,31988072,31990898,31993071,31994135,31998236,31998611,32000073,32000430,32000904,32001980,32003012,32004277,32004734,32005815,32016595,32017711,32020012,
Nt5dc2	3	31948038	31952310	chr14	qB	+	S147, S185, S217	2.90307	0.192165	33233322	30385168	2848154	13	31948038,31948215,31948523,31948679,31948871,31949103,31949250,31949453,31949781,31951309,31951517,31951794,31951966,	31948109,31948290,31948579,31948773,31949000,31949164,31949353,31949555,31949863,31951396,31951658,31951859,31952310,
Bap1	3	32064674	32073115	chr14	qB	+	S147, S185, S217	2.90307	0.192165	33233322	30385168	2848154	17	32064674,32064935,32065085,32066113,32066641,32067218,32067352,32067746,32068271,32068698,32069296,32069846,32070474,32071066,32071469,32071643,32071891,	32064840,32064965,32065140,32066246,32066761,32067280,32067495,32067825,32068395,32068846,32069481,32069977,32070953,32071227,32071562,32071716,32073115,
Dnahc1	3	32073560	32137082	chr14	qB	-	S147, S185, S217	2.90307	0.192165	33233322	30385168	2848154	78	32073560,32074231,32074674,32075338,32075598,32076304,32076553,32077035,32077500,32077708,32078096,32078448,32079064,32079500,32079825,32080640,32080897,32081171,32081970,32082555,32082911,32083183,32084163,32084642,32085509,32086015,32087066,32087458,32088689,32089304,32091157,32092240,32095603,32096367,32097066,32097621,32097921,32099154,32099353,32099696,32099908,32100897,32103606,32103948,321…	32073733,32074466,32075026,32075469,32075769,32076481,32076733,32077206,32077632,32077867,32078241,32078645,32079216,32079696,32080051,32080801,32081047,32081291,32082096,32082687,32083103,32083351,32084355,32084828,32085620,32086207,32087238,32087667,32088825,32089501,32091388,32092419,32095642,32096541,32097224,32097782,32098062,32099262,32099512,32099816,32100103,32101075,32103761,32104040,321…
Sema3g	3	32031058	32042697	chr14	qB	+	S147, S185, S217	2.90307	0.192165	33233322	30385168	2848154	16	32031058,32033744,32034015,32034306,32034706,32034900,32035179,32035521,32035744,32036105,32036474,32036795,32037805,32039104,32039571,32040927,	32031211,32033905,32034078,32034426,32034797,32035017,32035325,32035636,32035814,32036250,32036706,32036887,32037847,32039339,32039705,32042697,
Shf	3	122174627	122194654	chr2	qE5	-	S185, S217, S228	2.71041	0.041412	129418782	120034302	9384480	6	122174627,122179500,122179764,122182818,122185183,122194382,	122175275,122179620,122179933,122183025,122185325,122194654,
Lemd2	3	27326544	27341383	chr17	qA3.3, qB1	-	S143, S185, S189	2.87328	0.107355	31698280	27095306	4602974	9	27326544,27329876,27330047,27330782,27332269,27333080,27336307,27338581,27340603,	27327735,27329979,27330149,27330928,27332349,27333157,27336383,27338622,27341383,
Ss18l1	3	179777187	179804906	chr2	qH4	+	S189, S196, S228	2.71793	0.0606156	181722057	172857528	8864529	11	179777187,179787168,179788013,179789723,179790405,179792289,179792792,179794040,179796614,179797975,179802036,	179777573,179787245,179788098,179789868,179790603,179792454,179792894,179794133,179796734,179798103,179804906,
Dip2b	3	99984826	100049904	chr15	qF1, qF2	+	S147, S185, S228	2.7346	0.0500537	102839049	98653259	4185790	33	99984826,99985464,99987600,99988307,99990872,99992408,99993109,99998286,99999697,100001550,100002033,100003647,100004857,100005631,100008872,100011739,100013437,100016571,100020462,100020686,100021417,100024270,100026221,100029371,100029890,100032618,100033562,100035513,100036827,100038188,100040009,100042414,100045608,	99984975,99985584,99987798,99988399,99990983,99992532,99993219,99998389,99999762,100001644,100002153,100003762,100004997,100005768,100008953,100011867,100013552,100016773,100020572,100020767,100021541,100024392,100026333,100029481,100030021,100032787,100033733,100035575,100036885,100038263,100040187,100042538,100049904,
Spats2	3	98957275	99042897	chr15	qF1, qF2	+	S147, S185, S92	2.74921	0.0524867	101022258	95561439	5460819	13	98957275,98980064,98997510,99003832,99004832,99008737,99011011,99016389,99029638,99036028,99039263,99041312,99042480,	98957318,98980361,98997590,99003941,99004882,99008996,99011191,99016525,99029697,99036138,99039366,99041527,99042897,
Lass5	3	99566022	99602946	chr15	qF1, qF2	-	S147, S185, S258	2.78849	0.0835577	102839049	98653259	4185790	10	99566022,99569095,99569836,99570032,99571374,99572039,99576319,99577467,99581666,99602613,	99566867,99569252,99569943,99570161,99571467,99572090,99576377,99577598,99581772,99602946,
Zfp532	3	65739883	65849090	chr18	qE1	+	S185, S197, S217	2.74959	0.0501837	65750071	65728733	21338	6	65739883,65742550,65782637,65842548,65845178,65846615,	65740164,65742660,65784988,65842661,65845344,65849090,
Top2b	3	17197719	17263301	chr14	qA2	+	S147, S228, S92	2.75814	0.0823598	20526415	14720669	5805746	36	17197719,17215575,17216970,17218604,17219786,17220903,17222280,17225672,17227920,17228105,17230296,17231120,17231422,17232530,17232904,17239243,17239625,17239804,17241340,17241682,17242307,17244569,17245432,17246074,17246415,17249070,17249465,17250850,17252854,17253216,17255135,17256212,17257868,17260987,17261851,17262812,	17198240,17215731,17217061,17218668,17219932,17221001,17222493,17225846,17228022,17228243,17230435,17231278,17231548,17232641,17233010,17239353,17239718,17239919,17241462,17241831,17242539,17244704,17245633,17246270,17246507,17249226,17249549,17251045,17252999,17253378,17255337,17256292,17257979,17261113,17261946,17263301,
Mpst	3	78237141	78244445	chr15	qD3, qE1	+	S147, S185, S196	2.7809	0.0599686	83880934	72203436	11677498	3	78237141,78240472,78243808,	78237174,78241094,78244445,
Sox10	3	78985342	78994920	chr15	qD3, qE1	-	S147, S185, S93	2.76034	0.0530891	83880934	72203436	11677498	4	78985342,78989564,78993718,78994711,	78987071,78989833,78994224,78994920,
Ly6d	3	74592485	74593997	chr15	qD3, qE1	-	S147, S185, S217	2.78314	0.0710677	83880934	72203436	11677498	3	74592485,74593180,74593938,	74593018,74593279,74593997,
Psca	3	74545268	74547495	chr15	qD3, qE1	+	S147, S185, S217	2.78314	0.0710677	83880934	72203436	11677498	3	74545268,74546450,74546815,	74545336,74546558,74547495,
Tst	3	78229985	78236289	chr15	qD3, qE1	-	S147, S185, S196	2.7809	0.0692458	83880934	72203436	11677498	2	78229985,78235668,	78230460,78236289,
Foxred2	3	77770951	77787152	chr15	qD3, qE1	-	S143, S147, S185	2.7554	0.0442168	83880934	72203436	11677498	9	77770951,77776008,77777447,77778783,77782399,77782724,77783712,77786018,77786898,	77773822,77776179,77777689,77778949,77782566,77782991,77783964,77786519,77787152,
Lypd2	3	74562681	74564743	chr15	qD3, qE1	-	S147, S185, S217	2.78314	0.0710677	83880934	72203436	11677498	3	74562681,74563396,74564659,	74562969,74563516,74564743,
Slurp1	3	74557073	74558456	chr15	qD3, qE1	-	S147, S185, S217	2.78314	0.0710677	83880934	72203436	11677498	3	74557073,74557911,74558370,	74557392,74558031,74558456,
4933427E11Rik	3	74539590	74540804	chr15	qD3, qE1	+	S147, S185, S217	2.78314	0.0710677	83880934	72203436	11677498	1	74539590,	74540804,
Gm10863	3	78996495	79046831	chr15	qD3, qE1	+	S147, S185, S93	2.76034	0.0530891	83880934	72203436	11677498	5	78996495,79003149,79040382,79040620,79046539,	78996609,79003271,79040475,79040679,79046831,
Rps19bp1	3	80091043	80094736	chr15	qD3, qE1	-	S147, S185, S218	2.73378	0.0356972	83880934	72203436	11677498	4	80091043,80091726,80094412,80094656,	80091560,80091824,80094547,80094736,
Lynx1	3	74578285	74583409	chr15	qD3, qE1	-	S147, S185, S217	2.78314	0.0710677	83880934	72203436	11677498	4	74578285,74581972,74582284,74583314,	74581857,74582074,74582467,74583409,
Smcr7l	3	80064509	80083801	chr15	qD3, qE1	+	S147, S185, S218	2.73378	0.0356972	83880934	72203436	11677498	6	80064509,80066234,80077166,80078303,80078670,80079758,	80064611,80066583,80077317,80078481,80078933,80083801,
1700061J05Rik	3	78208829	78219199	chr15	qD3, qE1	-	S147, S185, S196	2.76355	0.057192	83880934	72203436	11677498	5	78208829,78209173,78215710,78216543,78219105,	78208990,78209284,78215855,78216974,78219199,
Myh9	3	77591018	77672545	chr15	qD3, qE1	-	S147, S185, S189	2.75322	0.0478689	83880934	72203436	11677498	41	77591018,77593381,77593651,77594221,77594729,77594934,77596129,77597143,77597560,77597880,77599221,77599630,77599934,77600196,77601554,77602253,77603701,77604364,77604986,77605503,77606232,77607320,77608197,77610419,77611540,77611751,77613818,77615522,77616916,77617939,77619348,77620297,77621133,77621477,77622145,77622683,77626390,77627430,77638297,77643309,77672386,	77592446,77593554,77593760,77594430,77594853,77595023,77596258,77597305,77597773,77598093,77599470,77599783,77600039,77600403,77601699,77602466,77603873,77604488,77605124,77605710,77606364,77607429,77608358,77610489,77611662,77611945,77613933,77615696,77617090,77618092,77619467,77620393,77621277,77621576,77622209,77622776,77626484,77627458,77638454,77643661,77672545,
2300005B03Rik	3	74573268	74577117	chr15	qD3, qE1	-	S147, S185, S217	2.78314	0.0710677	83880934	72203436	11677498	3	74573268,74573814,74577053,	74573563,74573919,74577117,
Eif3d	3	77789427	77801254	chr15	qD3, qE1	-	S143, S147, S185	2.7554	0.0494359	83880934	72203436	11677498	15	77789427,77789941,77790383,77792043,77792275,77792869,77793607,77794449,77795332,77796567,77797111,77797732,77798605,77798886,77801112,	77789552,77790225,77790526,77792173,77792361,77793000,77793755,77794582,77795445,77796640,77797197,77797869,77798651,77799019,77801254,
Atf4	3	80085613	80087971	chr15	qD3, qE1	+	S147, S185, S218	2.73378	0.0356972	83880934	72203436	11677498	3	80085613,80086636,80087063,	80086115,80086951,80087971,
Jrk	3	74532841	74539752	chr15	qD3, qE1	-	S147, S185, S217	2.78314	0.0710677	83880934	72203436	11677498	2	74532841,74539676,	74538294,74539752,
4930572J05Rik	3	74551663	74554803	chr15	qD3, qE1	+	S147, S185, S217	2.78314	0.0710677	83880934	72203436	11677498	2	74551663,74553889,	74552237,74554803,
Commd3	3	18594088	18597843	chr2	qA3	+	S189, S217, S228	2.79413	0.0739994	18679351	18586751	92600	8	18594088,18595521,18595751,18595907,18596282,18596435,18596576,18597493,	18594230,18595633,18595815,18595942,18596343,18596492,18596636,18597843,
Bmi1	3	18598644	18608256	chr2	qA3	+	S189, S217, S228	2.79413	0.0739994	18679351	18586751	92600	10	18598644,18603419,18603849,18604465,18604607,18604801,18604995,18605291,18605612,18605778,	18599096,18603550,18603946,18604521,18604658,18604910,18605035,18605390,18605693,18608256,
Trio	3	27660403	27955603	chr15	qB1	-	S147, S185, S217	2.73018	0.0610329	28134531	27388813	745718	57	27660403,27663260,27665133,27666201,27670329,27670670,27671006,27672126,27673707,27677675,27679533,27682344,27683466,27683767,27684892,27686220,27688094,27693708,27695473,27697639,27700064,27702664,27703635,27735384,27747818,27748654,27751094,27753735,27755417,27758020,27759897,27760466,27761108,27761768,27762505,27762716,27768535,27771481,27774564,27776464,27777042,27778687,27780747,27781571,277…	27662785,27663399,27665334,27666280,27670451,27670833,27671034,27672265,27673955,27678484,27679711,27682536,27683544,27683818,27684985,27686310,27688164,27693812,27695540,27697788,27700160,27702835,27703928,27735628,27747918,27748797,27751196,27753926,27755529,27758113,27759987,27760536,27761218,27761835,27762621,27762911,27768658,27771597,27774679,27776614,27777234,27778807,27780914,27781767,277…
Hoxb4	3	96179580	96182952	chr11	qD	+	S143, S185, S93	2.85252	0.0955636	96213936	96151912	62024	2	96179580,96181343,	96180537,96182952,
Hoxb3	3	96205082	96209244	chr11	qD	+	S143, S185, S93	2.81304	0.0781102	96213936	96151912	62024	2	96205082,96206859,	96206010,96209244,
2610021K21Rik	3	100955740	101121652	chr12	qE	-	S189, S197, S218	2.84532	0.0711254	101143271	101006052	137219	6	100955740,101092819,101093747,101116566,101120971,101121491,	100957313,101092910,101093849,101116612,101121067,101121652,
9430023L20Rik	3	101114731	101121365	chr15	qF2	+	S147, S185, S197	2.87362	0.121694	102839049	99089813	3749236	3	101114731,101117363,101120698,	101114976,101117681,101121365,
Grasp	3	101054637	101063187	chr15	qF2	+	S147, S185, S197	2.87362	0.121694	102839049	99089813	3749236	8	101054637,101057344,101059262,101059421,101060964,101061155,101061415,101061947,	101054975,101057394,101059317,101059524,101061058,101061222,101061482,101063187,
Tmcc2	3	134252891	134287858	chr1	qE4	-	S185, S189, S218	2.89018	0.14557	134324596	134197061	127535	5	134252891,134255479,134256851,134277233,134287553,	134254394,134255615,134257792,134277758,134287858,
2810428I15Rik	3	73028194	73030638	chr8	qB3.3	-	S189, S228, S93	2.87847	0.0976231	73070043	73022188	47855	5	73028194,73028882,73029654,73030395,73030560,	73028408,73028959,73029859,73030478,73030638,
Uba52	3	73032164	73034266	chr8	qB3.3	-	S189, S228, S93	2.87847	0.0976231	73070043	73022188	47855	4	73032164,73033194,73033419,73034236,	73032427,73033281,73033533,73034266,
Trp53i11	3	93027740	93041914	chr2	qE1	+	S185, S217, S228	2.75245	0.0109197	94268532	90513464	3755068	8	93027740,93037053,93037768,93038419,93038695,93039051,93039513,93039942,	93027904,93037135,93037905,93038478,93038744,93039148,93039615,93041914,
Sdccag3	3	26238319	26244836	chr2	qA3	-	S218, S228, S93	2.85692	0.0498835	26638383	23712813	2925570	10	26238319,26240201,26240602,26241017,26241509,26242423,26243075,26244011,26244435,26244668,	26239214,26240341,26240665,26241129,26241583,26242831,26243191,26244080,26244585,26244836,
Pmpca	3	26244867	26252641	chr2	qA3	+	S218, S228, S93	2.85692	0.0576005	26638383	23712813	2925570	13	26244867,26245455,26245750,26246014,26246603,26247385,26247931,26248425,26248605,26248816,26249037,26250544,26250938,	26244952,26245658,26245830,26246097,26246698,26247486,26248195,26248518,26248724,26248907,26249100,26250689,26252641,
Inpp5e	3	26251768	26264708	chr2	qA3	-	S218, S228, S93	2.85692	0.0576005	26638383	23712813	2925570	10	26251768,26254075,26254752,26254932,26255555,26255892,26256405,26257120,26257619,26263286,	26253491,26254212,26254868,26255094,26255663,26256012,26256530,26257218,26257743,26264708,
Crb2	3	37631768	37654623	chr2	qB	+	S197, S217, S228	2.89958	0.0725197	38164915	37183528	981387	13	37631768,37638719,37641958,37642237,37642783,37643178,37645647,37646605,37647573,37648618,37650049,37650894,37651967,	37631966,37639043,37642154,37642377,37642969,37643292,37646520,37647111,37647739,37649387,37650166,37651021,37654623,
Zfp280d	3	72122705	72211578	chr9	qD	+	S148, S258, S92	2.83953	0.0422511	72179846	72105027	74819	22	72122705,72143085,72143781,72146508,72149507,72149673,72155757,72159884,72160457,72166898,72170259,72170806,72171814,72176834,72178672,72179099,72182853,72186552,72186818,72199331,72208092,72209740,	72122836,72143129,72143842,72146655,72149573,72149813,72155875,72160055,72160567,72167122,72170417,72170907,72171961,72176969,72178980,72179240,72182916,72186671,72186855,72199377,72208148,72211578,
Mir212	3	74986889	74986980	chr11	qB5	+	S185, S189, S196	2.81788	0.0509296	75007224	74967886	39338	1	74986889,	74986980,
Dph1	3	74991144	75003985	chr11	qB5	-	S185, S189, S196	2.81788	0.0509296	75007224	74967886	39338	13	74991144,74992426,74992674,74993227,74994062,74994289,74994794,74996703,74996970,74997669,74999286,74999464,75003900,	74991889,74992533,74992815,74993306,74994163,74994446,74994863,74996825,74997128,74997791,74999350,74999617,75003985,
Mir132	3	74987183	74987249	chr11	qB5	+	S185, S189, S196	2.81788	0.0509296	75007224	74967886	39338	1	74987183,	74987249,
Ovca2	3	74989444	74992310	chr11	qB5	-	S185, S189, S196	2.81788	0.0509296	75007224	74967886	39338	2	74989444,74992113,	74991889,74992310,
Ing1	3	11556065	11563250	chr8	qA1.1	+	S185, S189, S217	2.85318	0.0657849	11570116	11546809	23307	2	11556065,11561417,	11557045,11563250,
St6galnac4	3	32443009	32455994	chr2	qB	+	S197, S218, S228	3.15226	0.173102	35649780	32439194	3210586	5	32443009,32444964,32449509,32451213,32452533,	32443201,32445150,32449922,32451321,32455994,
Bcas3	3	85166665	85639560	chr11	qC	+	S189, S197, S93	2.9651	0.0516816	85653190	85635001	18189	24	85166665,85168389,85173126,85179053,85184558,85208840,85229153,85265162,85271369,85279660,85284253,85290139,85296144,85309329,85322929,85345294,85367691,85370824,85372572,85390283,85394543,85397398,85615286,85638703,	85166735,85168477,85173181,85179129,85184665,85208922,85229226,85265270,85271446,85279737,85284337,85290310,85296238,85309463,85323194,85345445,85367816,85370990,85372673,85390384,85394740,85397496,85615454,85639560,
Tmem121	3	114424113	114427733	chr12	qF1	+	S197, S228, S258	3.11017	0.046952	114432469	114416414	16055	2	114424113,114426189,	114424169,114427733,
Adra1a	2	67254094	67352166	chr14	qD1, qD2	+	S147, S185	2.88063	0.189893	70449776	59582567	10867209	4	67254094,67255827,67346282,67350400,	67254440,67257297,67346837,67352166,
Adam7	2	69115393	69151746	chr14	qD1, qD2	-	S147, S185	2.71426	0.167087	70449776	65610137	4839639	23	69115393,69117903,69119540,69122657,69123114,69124212,69125910,69127726,69128803,69129304,69130673,69132827,69134617,69136501,69138453,69139986,69142107,69143252,69144367,69145691,69147823,69150603,69151680,	69116522,69117960,69119603,69122757,69123220,69124291,69125991,69127913,69128906,69129500,69130763,69133002,69134745,69136586,69138623,69140058,69142161,69143442,69144444,69145770,69147900,69150707,69151746,
Adam2	2	66646165	66696570	chr14	qD1, qD2	-	S147, S185	2.84855	0.265616	70449776	59582567	10867209	21	66646165,66646835,66648471,66653554,66653978,66656313,66659029,66661879,66664965,66669258,66672618,66675304,66676404,66677585,66678704,66687336,66688013,66691801,66692886,66696047,66696486,	66646472,66646894,66648631,66653684,66654056,66656497,66659135,66662072,66665064,66669436,66672755,66675386,66676571,66677657,66678761,66687505,66688090,66691880,66692942,66696124,66696570,
Nefl	2	68701940	68705794	chr14	qD1, qD2	+	S147, S185	2.71426	0.167087	70449776	65610137	4839639	4	68701940,68704030,68704543,68705364,	68703066,68704155,68704863,68705794,
Fzd3	2	65811277	65881300	chr14	qD1, qD2	-	S147, S185	2.84855	0.265616	70449776	59582567	10867209	7	65811277,65828528,65830911,65853750,65858554,65871780,65881168,	65821769,65828762,65831060,65854768,65858751,65872300,65881300,
Adam28	2	69225790	69273899	chr14	qD1, qD2	-	S147, S185	2.71426	0.129425	70449776	65610137	4839639	22	69225790,69227163,69227914,69228954,69235748,69236151,69237773,69240140,69244833,69247085,69248661,69251167,69252867,69255387,69256118,69257202,69260072,69262313,69264892,69265723,69267464,69273695,	69226020,69227232,69227993,69229063,69235827,69236232,69237933,69240243,69245029,69247175,69248839,69251298,69252952,69255557,69256190,69257274,69260265,69262390,69264971,69265800,69267568,69273899,
Dpysl2	2	67421700	67487437	chr14	qD1, qD2	-	S147, S185	2.71426	0.167087	70449776	65610137	4839639	14	67421700,67425751,67426698,67431962,67433791,67434267,67443181,67447607,67448198,67448757,67453048,67481309,67483918,67487166,	67424273,67425917,67426878,67432133,67433933,67434424,67443302,67447676,67448279,67448819,67453213,67481494,67484007,67487437,
Pnoc	2	66019509	66044309	chr14	qD1, qD2	-	S147, S185	2.84855	0.216875	70449776	59582567	10867209	4	66019509,66023540,66029954,66043974,	66020698,66024023,66030104,66044309,
Cdca2	2	68294410	68333898	chr14	qD1, qD2	-	S147, S185	2.71426	0.136426	70449776	65610137	4839639	15	68294410,68298218,68311682,68313021,68314723,68315995,68316745,68318239,68322024,68323687,68325409,68331144,68332739,68332998,68333808,	68296079,68298387,68311811,68313107,68314799,68316228,68316818,68318475,68322100,68323854,68325557,68331299,68332913,68333062,68333898,
Trim35	2	66915861	66930261	chr14	qD1, qD2	+	S147, S185	2.84855	0.265616	70449776	59582567	10867209	6	66915861,66922017,66922841,66925862,66926648,66927571,	66916386,66922113,66923072,66925885,66926767,66930261,
Nkx2-6	2	69789858	69793597	chr14	qD1, qD2	+	S147, S185	2.88077	0.288567	71124678	65610137	5514541	2	69789858,69792688,	69790105,69793597,
Ebf2	2	67852128	68048604	chr14	qD1, qD2	+	S147, S185	2.71426	0.167087	70449776	65610137	4839639	17	67852128,67853667,67856285,67857385,67857771,67858254,67865847,67990529,68006714,68008452,68009276,68028849,68030500,68030648,68033199,68042789,68046927,	67852793,67854102,67856442,67857449,67857827,67858328,67865916,67990611,68006832,68008583,68009403,68028938,68030566,68030826,68033385,68042957,68048604,
Extl3	2	65670895	65716943	chr14	qD1, qD2	-	S147, S185	2.84855	0.265616	70449776	59582567	10867209	7	65670895,65675667,65677821,65685519,65694420,65699216,65716833,	65673659,65675796,65677966,65685647,65697026,65699312,65716943,
Fbxo16	2	65885537	65940339	chr14	qD1, qD2	+	S147, S185	2.84855	0.265616	70449776	59582567	10867209	8	65885537,65889536,65905968,65912620,65914229,65918022,65921936,65940070,	65885620,65889672,65906004,65912827,65914394,65918252,65922039,65940339,
Scara5	2	66285239	66363780	chr14	qD1, qD2	+	S147, S185	2.84855	0.216875	70449776	59582567	10867209	8	66285239,66289393,66308604,66349357,66357260,66359126,66360968,66361978,	66285583,66289511,66308733,66350032,66357341,66359225,66361016,66363780,
Bnip3l	2	67604076	67627714	chr14	qD1, qD2	-	S147, S185	2.71426	0.167087	70449776	65610137	4839639	6	67604076,67607971,67608242,67612713,67618357,67627524,	67606612,67608121,67608346,67612786,67618541,67627714,
Ptk2b	2	66772093	66899889	chr14	qD1, qD2	-	S147, S185	2.84855	0.205745	70449776	59582567	10867209	30	66772093,66774808,66775126,66775897,66776884,66777220,66777367,66784100,66785503,66788079,66789074,66789320,66790519,66790895,66791312,66792142,66792674,66793585,66794009,66794460,66795899,66796528,66796872,66797428,66797667,66806279,66808410,66808892,66832148,66899719,	66773106,66774889,66775264,66775944,66776909,66777256,66777514,66784166,66785612,66788284,66789164,66789421,66790635,66790996,66791397,66792240,66792725,66793632,66794049,66794578,66796001,66796603,66797013,66797483,66797730,66806359,66808498,66809071,66832389,66899889,
Zfp395	2	65977512	66017767	chr14	qD1, qD2	+	S147, S185	2.84855	0.265616	70449776	59582567	10867209	10	65977512,66004232,66005163,66007626,66010123,66010891,66011756,66013592,66014691,66015055,	65977592,66004497,66005396,66007736,66010353,66010992,66012057,66013685,66014795,66017767,
Gm600	2	66224103	66267280	chr14	qD1, qD2	+	S147, S185	2.84855	0.265616	70449776	59582567	10867209	19	66224103,66225539,66226975,66227626,66228647,66229968,66232230,66236428,66237909,66238404,66241997,66242855,66253839,66257387,66258819,66260075,66260694,66263846,66267007,	66224133,66225600,66227080,66227735,66228870,66230199,66232440,66236604,66237928,66238494,66242103,66242989,66254004,66257545,66258958,66260184,66260831,66263937,66267280,
Gm5464	2	67487686	67489842	chr14	qD1, qD2	+	S147, S185	2.71426	0.167087	70449776	65610137	4839639	1	67487686,	67489842,
R3hcc1	2	70097110	70107387	chr14	qD1, qD2	-	S147, S185	2.88077	0.288567	71124678	65610137	5514541	8	70097110,70098390,70099766,70103760,70104940,70106353,70106860,70107312,	70097409,70098486,70099837,70103933,70105685,70106491,70106988,70107387,
Chmp7	2	70116785	70132377	chr14	qD1, qD2	-	S147, S185	2.88077	0.288567	71124678	65610137	5514541	10	70116785,70118321,70118935,70119205,70119554,70119918,70120734,70121013,70129929,70131997,	70118107,70118504,70118996,70119304,70119674,70119967,70120868,70121199,70130101,70132377,
Kctd9	2	68334154	68360367	chr14	qD1, qD2	+	S147, S185	2.71426	0.136426	70449776	65610137	4839639	11	68334154,68342614,68344383,68346706,68347407,68347661,68351217,68351403,68355662,68356433,68358352,	68334441,68342736,68344427,68346803,68347466,68347790,68351285,68351499,68355768,68356567,68360367,
Ppp2r2a	2	67632892	67691308	chr14	qD1, qD2	-	S147, S185	2.71426	0.136426	70449776	65610137	4839639	10	67632892,67638552,67641110,67641862,67642469,67643364,67647701,67657711,67689071,67690926,	67634095,67638644,67641280,67642027,67642647,67643477,67647867,67657809,67689146,67691308,
Ephx2	2	66703213	66743337	chr14	qD1, qD2	-	S147, S185	2.84855	0.265616	70449776	59582567	10867209	19	66703213,66703767,66704132,66705070,66705801,66707136,66708342,66711635,66713574,66714522,66717640,66720429,66720983,66722562,66726050,66726813,66728952,66735547,66743171,	66703597,66703826,66704213,66705140,66705904,66707170,66708417,66711747,66713660,66714549,66717675,66720508,66721079,66722631,66726173,66727004,66729112,66735632,66743337,
D930020E02Rik	2	69908454	69912356	chr14	qD1, qD2	-	S147, S185	2.88077	0.288567	71124678	65610137	5514541	3	69908454,69911165,69912112,	69911014,69911362,69912356,
Slc25a37	2	69859907	69903160	chr14	qD1, qD2	-	S147, S185	2.88077	0.288567	71124678	65610137	5514541	4	69859907,69865637,69867450,69902788,	69863411,69865694,69867679,69903160,
Nefm	2	68737601	68743061	chr14	qD1, qD2	-	S147, S185	2.71426	0.167087	70449776	65610137	4839639	3	68737601,68740877,68741796,	68739441,68741002,68743061,
1700001G11Rik	2	66914165	66915966	chr14	qD1, qD2	-	S147, S185	2.84855	0.265616	70449776	59582567	10867209	3	66914165,66914791,66915645,	66914423,66914981,66915966,
Pnma2	2	67530044	67538898	chr14	qD1, qD2	+	S147, S185	2.71426	0.167087	70449776	65610137	4839639	3	67530044,67534158,67534595,	67530130,67534287,67538898,
Adamdec1	2	69181443	69200129	chr14	qD1, qD2	-	S147, S185	2.71426	0.167087	70449776	65610137	4839639	14	69181443,69183574,69186767,69188127,69188948,69189388,69189809,69190882,69191135,69195143,69195907,69197210,69198593,69200015,	69182432,69183657,69186942,69188258,69189030,69189555,69189881,69190942,69191322,69195220,69195986,69197287,69198712,69200129,
Esco2	2	66437863	66452806	chr14	qD1, qD2	-	S147, S185	2.84855	0.265616	70449776	59582567	10867209	11	66437863,66440417,66442954,66443682,66445316,66446004,66447305,66448498,66449841,66451500,66452638,	66438935,66440578,66443095,66443772,66445448,66446125,66447360,66448589,66450631,66451578,66452806,
Ints9	2	65568881	65658663	chr14	qD1, qD2	+	S147, S185	2.88968	0.219761	70449776	54742943	15706833	17	65568881,65598958,65605139,65609368,65611810,65613818,65626082,65626827,65635366,65639152,65645241,65647722,65651056,65652764,65655234,65656182,65658109,	65569204,65599086,65605200,65609431,65611950,65613905,65626203,65626962,65635478,65639333,65645302,65647894,65651181,65652932,65655333,65656320,65658663,
Rhobtb2	2	70184796	70205352	chr14	qD1, qD2	-	S147, S185	2.88077	0.288567	71124678	65610137	5514541	10	70184796,70187664,70188438,70193710,70195706,70196080,70197945,70199484,70200424,70204843,	70187542,70187770,70188527,70193861,70195825,70197099,70198131,70199588,70200626,70205352,
Gnrh1	2	68363285	68367493	chr14	qD1, qD2	+	S147, S185	2.71426	0.167087	70449776	65610137	4839639	4	68363285,68364395,68365859,68367306,	68363382,68364537,68365955,68367493,
Chrna2	2	66759796	66771785	chr14	qD1, qD2	+	S147, S185	2.84855	0.265616	70449776	59582567	10867209	7	66759796,66760980,66762193,66762757,66765242,66767623,66769787,	66759842,66761123,66762345,66762802,66765352,66768656,66771785,
Stmn4	2	66963211	66980517	chr14	qD1, qD2	+	S147, S185	2.84855	0.265616	70449776	59582567	10867209	6	66963211,66973190,66974422,66975545,66976682,66979911,	66963248,66973282,66974518,66975754,66976874,66980517,
Elp3	2	66149292	66211847	chr14	qD1, qD2	-	S147, S185	2.84855	0.265616	70449776	59582567	10867209	15	66149292,66165970,66166702,66168256,66170221,66178957,66182088,66184148,66196761,66199584,66200951,66201726,66205094,66209342,66211818,	66150437,66166052,66166930,66168322,66170312,66179151,66182215,66184310,66196916,66199653,66201015,66201797,66205233,66209442,66211847,
Entpd4	2	69955207	69984799	chr14	qD1, qD2	+	S147, S185	2.88077	0.288567	71124678	65610137	5514541	13	69955207,69965542,69967129,69968759,69972458,69973450,69974769,69975051,69976878,69979695,69981624,69982379,69983576,	69955345,69965651,69967327,69968965,69972609,69973554,69974829,69975206,69977045,69980020,69981710,69982541,69984799,
Stc1	2	69647345	69659458	chr14	qD1, qD2	+	S147, S185	2.71426	0.167087	70449776	65610137	4839639	4	69647345,69649559,69650290,69656289,	69647564,69649702,69650502,69659458,
Gulo	2	66605623	66628047	chr14	qD1, qD2	-	S147, S185	2.84855	0.265616	70449776	59582567	10867209	12	66605623,66607018,66609215,66609866,66615660,66616396,66618670,66621427,66622918,66624673,66626875,66627881,	66606531,66607109,66609380,66610016,66615737,66616504,66618856,66621518,66623013,66624799,66626977,66628047,
Scara3	2	66538231	66572581	chr14	qD1, qD2	-	S147, S185	2.84855	0.265616	70449776	59582567	10867209	6	66538231,66549634,66551940,66555199,66557047,66572332,	66540025,66550678,66552039,66555319,66557146,66572581,
Clu	2	66587319	66600382	chr14	qD1, qD2	+	S147, S185	2.84855	0.265616	70449776	59582567	10867209	9	66587319,66590568,66592161,66593679,66594417,66595742,66598487,66599690,66600144,	66587525,66590689,66592310,66593850,66594829,66595847,66598717,66599866,66600382,
Nkx3-1	2	69808748	69812715	chr14	qD1, qD2	+	S147, S185	2.88077	0.288567	71124678	65610137	5514541	2	69808748,69809880,	69809050,69812715,
Pbk	2	66424747	66436659	chr14	qD1, qD2	+	S147, S185	2.84855	0.265616	70449776	59582567	10867209	8	66424747,66428051,66430767,66431802,66432643,66434008,66435436,66436026,	66424971,66428126,66430861,66431945,66432813,66434138,66435613,66436659,
Tnfrsf10b	2	70167278	70184218	chr14	qD1, qD2	+	S147, S185	2.88077	0.288567	71124678	65610137	5514541	8	70167278,70170587,70173183,70174892,70175878,70177527,70180310,70182038,	70167598,70170684,70173294,70175001,70176075,70177622,70180380,70184218,
Pebp4	2	70240226	70459693	chr14	qD1, qD2	+	S147, S185	2.98154	0.232243	71124678	65610137	5514541	7	70240226,70247289,70251434,70363246,70445683,70448165,70459403,	70240388,70247498,70251561,70363345,70445729,70448279,70459693,
Dock5	2	68369984	68551629	chr14	qD1, qD2	-	S147, S185	2.71426	0.167087	70449776	65610137	4839639	52	68369984,68375164,68375993,68377087,68381216,68382650,68383913,68385309,68388288,68389064,68389745,68391108,68392549,68394302,68395629,68398335,68399056,68400050,68402856,68404329,68404881,68408276,68410277,68411992,68414026,68418399,68421039,68423786,68424479,68425318,68427061,68430198,68431984,68432332,68435569,68436743,68437697,68439375,68440602,68442656,68446417,68450274,68454370,68457603,684…	68374579,68375265,68376132,68377256,68381383,68382788,68383997,68385486,68388375,68389149,68389827,68391250,68392654,68394392,68395749,68398426,68399097,68400210,68402942,68404484,68404940,68408377,68410356,68412087,68414125,68418495,68421176,68423893,68424550,68425430,68427196,68430299,68432074,68432430,68435753,68436847,68437770,68439474,68440727,68442782,68446560,68450347,68454500,68457685,684…
Loxl2	2	70009282	70095641	chr14	qD1, qD2	+	S147, S185	2.88077	0.288567	71124678	65610137	5514541	14	70009282,70033690,70044502,70060445,70063706,70067073,70073188,70075482,70077619,70081901,70088834,70089940,70092120,70092846,	70009373,70034097,70044678,70060657,70063929,70067257,70073340,70075650,70077782,70082145,70088950,70090077,70092232,70095641,
Gm6878	2	67923724	67933548	chr14	qD1, qD2	-	S147, S185	2.71426	0.167087	70449776	65610137	4839639	4	67923724,67929755,67932360,67933261,	67925134,67929906,67932530,67933548,
Arhgef40	2	52604507	52625922	chr14	qC2	+	S147, S217	2.86716	0.215966	52897705	52441539	456166	23	52604507,52607077,52608376,52609722,52610578,52611275,52611486,52611688,52613768,52613957,52614554,52615740,52615938,52616550,52617287,52617818,52619497,52620523,52621959,52623328,52624286,52624663,52625015,	52604666,52607275,52609613,52609890,52610705,52611372,52611567,52611805,52613864,52614073,52614681,52615863,52616082,52617161,52617522,52617905,52619713,52620694,52622137,52623433,52624417,52624710,52625922,
Zfp219	2	52625751	52640408	chr14	qC2	-	S147, S217	2.86716	0.278811	52897705	52441539	456166	5	52625751,52627038,52627902,52629644,52640197,	52626822,52627170,52629337,52629733,52640408,
G630016D24Rik	2	52636539	52639462	chr14	qC2	+	S147, S217	2.86716	0.278811	52897705	52441539	456166	7	52636539,52636730,52637425,52637628,52638216,52638406,52638880,	52636616,52636872,52637536,52637685,52638327,52638553,52639462,
Rho	2	115881944	115888848	chr6	qE3	+	S197, S217	2.56521	0.0516711	115963075	115834487	128588	5	115881944,115883874,115885126,115885413,115886626,	115882383,115884043,115885292,115885653,115888848,
Ift122	2	115803545	115876717	chr6	qE3	+	S197, S217	2.56521	0.0421893	115963075	115834487	128588	29	115803545,115812732,115814382,115825261,115827492,115830661,115831494,115834353,115836926,115837244,115838738,115840481,115841882,115844239,115849496,115852875,115855812,115860242,115862448,115863889,115865924,115866990,115870368,115873283,115873893,115874364,115875433,115875770,115876253,	115803727,115812799,115814467,115825340,115827569,115830728,115831641,115834429,115837118,115837383,115838941,115840619,115842047,115844437,115849637,115852929,115855974,115860409,115862620,115863992,115866065,115867085,115870469,115873449,115874005,115874490,115875513,115875935,115876717,
H1foo	2	115894956	115900251	chr6	qE3	+	S197, S217	2.56521	0.0516711	115963075	115834487	128588	5	115894956,115897652,115898621,115899703,115899907,	115895100,115897912,115898931,115899759,115900251,
Dnajc24	2	105806864	105843706	chr2	qE3	-	S197, S228	2.5039	0.000995352	107593682	105674529	1919153	4	105806864,105810604,105842085,105843250,	105807251,105810673,105842232,105843706,
Apoo	2	91612492	91662431	chrX	qC3	+	S147, S258	2.83889	0.172604	91649884	90502892	1146992	9	91612492,91625264,91627449,91633003,91636083,91639527,91643460,91657798,91662180,	91612824,91625372,91627569,91633058,91636179,91639619,91643541,91657864,91662431,
Apoo-ps	2	91612462	91643541	chrX	qC3	+	S147, S258	2.90113	0.184923	91649884	90502892	1146992	7	91612462,91625264,91627449,91633003,91636083,91639527,91643460,	91612501,91625372,91627569,91633058,91636179,91639619,91643541,
Stxbp5	2	9475344	9620838	chr10	qA1	-	S185, S189	2.56072	0.0464166	9625793	9608703	17090	26	9475344,9482542,9486955,9488627,9489138,9490247,9497818,9509160,9517919,9519740,9528217,9528826,9531465,9531762,9532057,9536048,9537103,9545167,9555631,9557874,9561668,9563024,9584810,9586410,9618954,9620328,	9480752,9482763,9487067,9488793,9489508,9490487,9497869,9509226,9518071,9519866,9528396,9529047,9531506,9531830,9532205,9536121,9537258,9545246,9555755,9557958,9561732,9563159,9584911,9586492,9619052,9620838,
Itih4	2	31699677	31715169	chr14	qA3, qB	+	S147, S185	2.90769	0.249533	33233322	21890724	11342598	23	31699677,31700990,31702758,31702982,31703284,31703834,31704566,31704889,31705138,31705451,31705721,31708213,31708589,31708996,31709288,31709743,31710708,31711042,31711165,31712505,31714070,31714320,31714820,	31699804,31701151,31702863,31703145,31703395,31703963,31704683,31705058,31705264,31705633,31705907,31708353,31708744,31709026,31709348,31709956,31710759,31711075,31711282,31712674,31714225,31714417,31715169,
Dlg5	2	24953174	25065142	chr14	qA3, qB	-	S147, S185	2.63674	0.0865852	31823313	21890724	9932589	31	24953174,24955790,24956351,24957458,24957829,24963523,24965373,24966294,24967429,24968584,24969360,24969733,24973452,24973821,24974362,24975693,24976167,24976956,24979466,24983252,24983619,24984466,24985382,24989651,24991241,24995617,24996949,25009539,25010369,25012013,25064368,	24954895,24955900,24956461,24957586,24957973,24963717,24965544,24966443,24967613,24968734,24969494,24969896,24973603,24973911,24974475,24975838,24976291,24977976,24979559,24983356,24983795,24984594,24985515,24989777,24991426,24995930,24997209,25009723,25010513,25012176,25065142,
Pde12	2	27483602	27489332	chr14	qA3, qB	-	S147, S185	2.83567	0.25444	31823313	21890724	9932589	3	27483602,27485863,27487733,	27485453,27485942,27489332,
Cacna1d	2	30853124	31304342	chr14	qA3, qB	-	S147, S185	2.90769	0.249533	33233322	21890724	11342598	47	30853124,30855951,30858400,30860393,30862156,30863419,30864555,30865629,30879219,30884170,30885223,30888094,30888314,30888997,30890864,30892504,30895596,30903007,30908503,30910107,30912227,30913882,30915396,30915530,30916849,30918674,30920971,30924251,30927354,30928094,30928940,30929500,30932288,30936211,30936504,30937967,30941957,30943302,30955733,30984481,30991730,30992362,30997229,31009909,311…	30855552,30856272,30858522,30860557,30862306,30863446,30864920,30865743,30879350,30884272,30885326,30888191,30888442,30889157,30890956,30892570,30895725,30903091,30908614,30910266,30912429,30914029,30915449,30915638,30916937,30918781,30921031,30924381,30927502,30928161,30929010,30929615,30932409,30936419,30936730,30938128,30941984,30943390,30955903,30984585,30991927,30992515,30997372,31010049,311…
Slmap	2	27232660	27353226	chr14	qA3, qB	-	S147, S185	2.83567	0.25444	31823313	21890724	9932589	23	27232660,27235688,27237598,27241906,27246050,27246720,27247727,27249273,27258164,27258433,27262060,27278895,27279389,27279527,27281746,27283061,27284686,27285053,27287968,27289849,27293384,27302304,27352813,	27234474,27235778,27237733,27242078,27246168,27247041,27247802,27249396,27258224,27258514,27262120,27278946,27279440,27279696,27281884,27283202,27284758,27285149,27288031,27289886,27293457,27302452,27353226,
Chdh	2	30835818	30853652	chr14	qA3, qB	+	S147, S185	2.90769	0.236728	33233322	21890724	11342598	8	30835818,30844270,30845929,30846805,30847795,30848433,30848995,30849657,	30836025,30845030,30846081,30846935,30847930,30848576,30849098,30853652,
Sfmbt1	2	31528034	31635907	chr14	qA3, qB	+	S147, S185	2.90769	0.236728	33233322	21890724	11342598	21	31528034,31579148,31582984,31587070,31591089,31597128,31597886,31598999,31600642,31603919,31609511,31610761,31612926,31615043,31615717,31623481,31624574,31628259,31628593,31629933,31630893,	31528152,31579287,31583079,31587311,31591178,31597375,31597975,31599101,31600793,31604002,31609638,31610875,31612969,31615105,31615857,31623591,31624750,31628438,31628839,31630062,31635907,
Ppif	2	26513655	26519952	chr14	qA3, qB	+	S147, S185	2.83567	0.25444	31823313	21890724	9932589	6	26513655,26514958,26515489,26517058,26517751,26518952,	26513909,26514989,26515578,26517155,26517827,26519952,
Plac9	2	26987272	27001759	chr14	qA3, qB	-	S147, S185	2.83567	0.197089	31823313	21890724	9932589	4	26987272,26987765,26989628,27001651,	26987396,26987889,26989723,27001759,
Dupd1	2	22495793	22533798	chr14	qA3, qB	-	S147, S185	2.88726	0.291224	31823313	21564499	10258814	4	22495793,22505836,22522101,22533730,	22496382,22506057,22522326,22533798,
Samd8	2	22569752	22617947	chr14	qA3, qB	+	S147, S185	2.88726	0.291224	31823313	21564499	10258814	6	22569752,22594184,22599307,22602900,22611625,22612158,	22570002,22594777,22599403,22603018,22611776,22617947,
Nek4	2	31764673	31800587	chr14	qA3, qB	+	S147, S185	2.90769	0.305614	33233322	21890724	11342598	15	31764673,31766988,31770066,31770447,31772326,31777118,31783348,31787400,31788408,31788946,31790631,31793175,31795499,31797529,31800297,	31764904,31767255,31770264,31770555,31772481,31777260,31783750,31787544,31788558,31789013,31790765,31793264,31795702,31797663,31800587,
Dusp13	2	22552617	22562101	chr14	qA3, qB	-	S147, S185	2.88726	0.237783	31823313	21564499	10258814	4	22552617,22554117,22559325,22561883,	22553073,22554338,22559499,22562101,
Gm10248	2	23857416	23913793	chr14	qA3, qB	-	S147, S185	2.63674	0.106045	31823313	21890724	9932589	4	23857416,23860344,23912607,23913349,	23859361,23860419,23912873,23913793,
E330034G19Rik	2	25112585	25129181	chr14	qA3, qB	+	S147, S185	2.63674	0.106045	31823313	21890724	9932589	7	25112585,25115218,25115984,25117203,25126035,25127423,25128655,	25112809,25115360,25116168,25117319,25126219,25127539,25129181,
Polr3a	2	25267915	25306268	chr14	qA3, qB	-	S147, S185	2.81612	0.180745	31823313	21890724	9932589	31	25267915,25269916,25271414,25271732,25272392,25273791,25274076,25275085,25276238,25276440,25279185,25280921,25282775,25283473,25284482,25286156,25288486,25289755,25290041,25290959,25293394,25294961,25295234,25298327,25298580,25298857,25301601,25302008,25303339,25303608,25306094,	25268444,25270049,25271546,25271897,25272557,25273884,25274170,25275256,25276321,25276527,25279299,25281092,25282913,25283592,25284594,25286329,25288651,25289894,25290169,25291029,25293535,25295103,25295338,25298464,25298743,25299097,25301756,25302180,25303477,25303744,25306268,
Mir3075	2	26353924	26354009	chr14	qA3, qB	+	S147, S185	2.83567	0.25444	31823313	21890724	9932589	1	26353924,	26354009,
4931406H21Rik	2	26406289	26410147	chr14	qA3, qB	+	S147, S185	2.83567	0.25444	31823313	21890724	9932589	1	26406289,	26410147,
Ppifos	2	26515841	26520768	chr14	qA3, qB	-	S147, S185	2.83567	0.25444	31823313	21890724	9932589	3	26515841,26517734,26520530,	26517308,26517806,26520768,
Cphx	2	26762029	26775851	chr14	qA3, qB	+	S147, S185	2.83567	0.197089	31823313	21890724	9932589	4	26762029,26771401,26774365,26774575,	26762086,26771604,26774482,26775851,
Fam116a	2	27399035	27447895	chr14	qA3, qB	+	S147, S185	2.83567	0.20775	31823313	21890724	9932589	18	27399035,27411718,27411880,27419101,27419929,27422533,27424159,27425361,27426390,27427575,27428021,27431452,27436076,27436379,27438800,27446191,27446350,27446804,	27399348,27411757,27411923,27419214,27420010,27422639,27424239,27425424,27426446,27427698,27428117,27431547,27436142,27436444,27438890,27446245,27446460,27447895,
Selk	2	30781565	30788260	chr14	qA3, qB	+	S147, S185	2.90769	0.305614	33233322	21890724	11342598	5	30781565,30783211,30784973,30786546,30787661,	30781722,30783302,30785057,30786633,30788260,
Actr8	2	30791522	30806407	chr14	qA3, qB	+	S147, S185	2.90769	0.305614	33233322	21890724	11342598	13	30791522,30795784,30797215,30799111,30799462,30800107,30800404,30801374,30802138,30802845,30803889,30804777,30806146,	30791774,30795955,30797326,30799216,30799636,30800201,30800537,30801528,30802234,30802986,30804154,30804941,30806407,
Zcchc24	2	26531125	26588342	chr14	qA3, qB	-	S147, S185	2.83567	0.25444	31823313	21890724	9932589	4	26531125,26539112,26576496,26588096,	26534888,26539277,26576697,26588342,
Itih3	2	31721759	31736773	chr14	qA3, qB	-	S147, S185	2.90769	0.305614	33233322	21890724	11342598	21	31721759,31722583,31722886,31725110,31725801,31726061,31726346,31727838,31728526,31728817,31730417,31730847,31731460,31732133,31732476,31733848,31734465,31734847,31735055,31736005,31736642,	31721998,31722695,31723059,31725315,31725915,31726097,31726382,31727993,31728666,31729003,31730599,31730973,31731629,31732250,31732602,31733962,31734628,31734952,31735222,31736026,31736773,
Myst4	2	22319006	22491700	chr14	qA3, qB	+	S147, S185	2.88726	0.237783	31823313	21564499	10258814	17	22319006,22335847,22428975,22438112,22438439,22441176,22444054,22445940,22448034,22450543,22453697,22456768,22479964,22480649,22481379,22483678,22487552,	22319182,22336720,22429084,22438228,22438521,22441309,22444110,22446062,22448150,22450685,22453859,22456862,22480196,22480809,22481688,22483970,22491700,
Rps24	2	25309902	25315368	chr14	qA3, qB	+	S147, S185	2.83567	0.197089	31823313	21890724	9932589	7	25309902,25310971,25311128,25312604,25313273,25314651,25314996,	25309980,25311037,25311338,25312715,25313291,25314671,25315368,
Duxbl	2	26802490	26809318	chr14	qA3, qB	+	S147, S185	2.83567	0.20775	31823313	21890724	9932589	5	26802490,26803631,26806250,26806953,26808244,	26803031,26803786,26806344,26807099,26809318,
Tkt	2	31362334	31387908	chr14	qA3, qB	+	S147, S185	2.90769	0.305614	33233322	21890724	11342598	14	31362334,31371906,31372937,31373772,31378673,31380127,31381349,31382160,31383141,31383388,31384148,31384337,31385393,31386522,	31362566,31372024,31373051,31373870,31378865,31380246,31381543,31382325,31383298,31383519,31384232,31384431,31385516,31387908,
Comtd1	2	22665082	22668132	chr14	qA3, qB	-	S147, S185	2.88726	0.291224	31823313	21564499	10258814	7	22665082,22666835,22667094,22667223,22667431,22667762,22668000,	22666649,22666969,22667149,22667342,22667537,22667890,22668132,
Gm10394	2	26802490	26809652	chr14	qA3, qB	+	S147, S185	2.83567	0.197089	31823313	21890724	9932589	6	26802490,26802607,26803631,26806250,26806953,26808244,	26802597,26803031,26803786,26806344,26807099,26809652,
Cacna2d3	2	29718128	30535050	chr14	qA3, qB	-	S147, S185	2.89344	0.21645	33233322	21890724	11342598	38	29718128,29721173,29721469,29756742,29765427,29767066,29769977,29782343,29785401,29794342,29795497,29856686,29858734,29865590,29869072,29871532,29871787,29875658,29877070,29877432,29886242,29910969,29916851,29918139,29937851,29983689,29996748,30106250,30113922,30146894,30160066,30160307,30164997,30209606,30281082,30347666,30534057,30534831,	29718543,29721254,29721584,29756854,29765483,29767119,29770053,29782414,29785464,29794387,29795559,29856767,29858856,29865686,29869166,29871630,29871833,29875726,29877132,29877504,29886326,29911044,29916932,29918211,29937869,29983823,29996827,30106364,30114012,30146969,30160217,30160368,30165129,30209769,30281142,30347783,30534139,30535050,
Appl1	2	27732173	27783737	chr14	qA3, qB	-	S147, S185	2.83567	0.25444	31823313	21890724	9932589	22	27732173,27738602,27739144,27740914,27741625,27741744,27753429,27755833,27757097,27758730,27760306,27762627,27763737,27764620,27766163,27771638,27772610,27774136,27775991,27776832,27778044,27783586,	27737057,27738692,27739195,27741061,27741662,27741919,27753482,27756016,27757189,27758787,27760349,27762816,27763896,27764703,27766310,27771697,27772652,27774224,27776063,27776892,27778143,27783737,
Anxa11	2	26661640	26706290	chr14	qA3, qB	+	S147, S185	2.83567	0.25444	31823313	21890724	9932589	15	26661640,26688349,26689554,26691997,26693429,26693695,26694156,26696146,26696594,26696836,26698569,26702401,26703412,26703627,26705496,	26661781,26688412,26689667,26692384,26693517,26693790,26694270,26696237,26696674,26696893,26698663,26702497,26703471,26703750,26706290,
Wnt5a	2	29318658	29338620	chr14	qA3, qB	+	S147, S185	2.83567	0.25444	31823313	21890724	9932589	5	29318658,29325008,29326326,29331471,29335667,	29319300,29325142,29326577,29331764,29338620,
Prkcd	2	31408539	31439394	chr14	qA3, qB	-	S147, S185	2.90769	0.305614	33233322	21890724	11342598	18	31408539,31411903,31412503,31412795,31414354,31414945,31415218,31415499,31415922,31417292,31418625,31419001,31420348,31420473,31420793,31422287,31423373,31439165,	31409211,31412032,31412692,31412934,31414417,31415037,31415392,31415600,31416013,31417393,31418755,31419087,31420380,31420636,31420854,31422487,31423496,31439394,
Arf4	2	27457682	27476744	chr14	qA3, qB	+	S147, S185	2.83567	0.25444	31823313	21890724	9932589	6	27457682,27466144,27466399,27472591,27473322,27475381,	27457972,27466225,27466509,27472663,27473448,27476744,
Glt8d1	2	31814578	31825627	chr14	qA3, qB	+	S147, S185	2.85609	0.197388	33233322	21890724	11342598	10	31814578,31819644,31819818,31821839,31822920,31823266,31823482,31824049,31824306,31824670,	31814614,31819698,31819917,31822053,31823038,31823351,31823595,31824216,31824419,31825627,
D14Ertd449e	2	26882536	26886489	chr14	qA3, qB	-	S147, S185	2.83567	0.187917	31823313	21890724	9932589	4	26882536,26884760,26885036,26886283,	26884146,26884820,26885140,26886489,
Dcp1a	2	31292750	31340242	chr14	qA3, qB	+	S147, S185	2.90769	0.305614	33233322	21890724	11342598	10	31292750,31295378,31297644,31316011,31318731,31326169,31332104,31334775,31335913,31336411,	31293002,31295419,31297772,31316078,31318870,31326283,31332863,31334841,31336132,31340242,
Arhgef3	2	28051224	28217090	chr14	qA3, qB	+	S147, S185	2.83567	0.25444	31823313	21890724	9932589	11	28051224,28078708,28175975,28192776,28197339,28199030,28199278,28207118,28210748,28213450,28214815,	28051339,28078771,28176083,28192947,28197402,28199127,28199355,28207376,28210919,28213637,28217090,
Zmiz1	2	26278670	26486233	chr14	qA3, qB	+	S147, S185	2.83567	0.25444	31823313	21890724	9932589	24	26278670,26322140,26356230,26391505,26395616,26401053,26455358,26463043,26464141,26465144,26466202,26469153,26470010,26470704,26471332,26472808,26473984,26474582,26475508,26475809,26476231,26477592,26480752,26482425,	26279042,26322245,26356310,26391614,26395730,26401159,26455503,26463158,26464359,26465343,26466493,26469336,26470091,26470879,26471474,26473019,26474090,26474743,26475576,26475878,26476476,26477759,26481007,26486233,
Gm10391	2	26802490	26809652	chr14	qA3, qB	+	S147, S185	2.83567	0.197089	31823313	21890724	9932589	6	26802490,26802607,26803631,26806250,26806953,26808244,	26802597,26803031,26803786,26806344,26807099,26809652,
Mustn1	2	31692442	31694796	chr14	qA3, qB	+	S147, S185	2.90769	0.305614	33233322	21890724	11342598	3	31692442,31693802,31694109,	31692801,31693935,31694796,
Zfp503	2	22803183	22808823	chr14	qA3, qB	-	S147, S185	2.88726	0.291224	31823313	21564499	10258814	3	22803183,22806425,22808246,	22805738,22807506,22808823,
Hesx1	2	27813547	27815511	chr14	qA3, qB	+	S147, S185	2.83567	0.25444	31823313	21890724	9932589	4	27813547,27814557,27815004,27815191,	27814062,27814757,27815106,27815511,
Il17rb	2	30809353	30822082	chr14	qA3, qB	-	S147, S185	2.90769	0.305614	33233322	21890724	11342598	11	30809353,30811194,30812429,30813520,30813927,30815552,30816746,30817461,30819208,30820035,30821917,	30810375,30811290,30812529,30813586,30814070,30815600,30816873,30817589,30819349,30820060,30822082,
Il17rd	2	27852186	27920472	chr14	qA3, qB	+	S147, S185	2.83567	0.25444	31823313	21890724	9932589	13	27852186,27889536,27895840,27900584,27901191,27904974,27905114,27906582,27907363,27907961,27909088,27912668,27914462,	27852415,27889594,27895966,27900703,27901312,27905019,27905266,27906648,27907418,27908072,27909273,27913611,27920472,
Itih1	2	31742365	31756475	chr14	qA3, qB	-	S147, S185	2.90769	0.305614	33233322	21890724	11342598	22	31742365,31742975,31743426,31744346,31745385,31745587,31746050,31746446,31746543,31747292,31748466,31748900,31749888,31750141,31750942,31751144,31754057,31754667,31755109,31755645,31756079,31756344,	31742825,31743087,31743599,31744548,31745499,31745665,31746071,31746461,31746698,31747432,31748652,31749082,31750014,31750310,31751059,31751270,31754171,31754830,31755214,31755812,31756100,31756475,
Ccdc66	2	28295595	28321646	chr14	qA3, qB	-	S147, S185	2.83567	0.25444	31823313	21890724	9932589	18	28295595,28296993,28297250,28298278,28299648,28303219,28303848,28304973,28306204,28306457,28307266,28310524,28311626,28311909,28313426,28318823,28319836,28321607,	28295788,28297118,28297504,28298319,28300136,28303330,28303993,28305135,28306289,28306708,28307398,28310637,28311730,28312075,28313868,28318849,28319901,28321646,
Vdac2	2	22650782	22665101	chr14	qA3, qB	+	S147, S185	2.88726	0.291224	31823313	21564499	10258814	10	22650782,22651072,22652105,22653022,22656965,22657212,22657612,22659640,22663103,22664367,	22650889,22651131,22652174,22653072,22657118,22657265,22657840,22659791,22663161,22665101,
Rft1	2	31467560	31504499	chr14	qA3, qB	+	S147, S185	2.90769	0.305614	33233322	21890724	11342598	13	31467560,31471494,31473382,31474456,31476263,31479864,31487355,31490035,31490872,31492416,31495936,31502890,31503627,	31467661,31471580,31473499,31474646,31476365,31480002,31487434,31490086,31491003,31492561,31496042,31503140,31504499,
Erc2	2	28435627	29291723	chr14	qA3, qB	+	S147, S185	2.83567	0.25444	31823313	21890724	9932589	16	28435627,28465872,28590011,28689772,28711751,28725998,28779581,28824821,28835147,28838218,28853528,28893317,28954406,29084763,29116061,29288788,	28435800,28466669,28590428,28689847,28711907,28726166,28779749,28824959,28835288,28838359,28853722,28893453,28954567,29084911,29116196,29291723,
Spcs1	2	31813011	31814852	chr14	qA3, qB	-	S147, S185	2.90769	0.305614	33233322	21890724	11342598	4	31813011,31813863,31814029,31814390,	31813408,31813950,31814089,31814852,
Asb14	2	27707789	27728443	chr14	qA3, qB	+	S147, S185	2.83567	0.20775	31823313	21890724	9932589	10	27707789,27710793,27713608,27714032,27714252,27716428,27724482,27724996,27727362,27728157,	27707858,27710990,27713664,27714164,27714411,27716674,27724654,27725540,27727516,27728443,
Tmem110	2	31638779	31690396	chr14	qA3, qB	+	S147, S185	2.90769	0.305614	33233322	21890724	11342598	8	31638779,31676065,31677614,31679808,31683936,31684666,31685735,31687563,	31639076,31676114,31677710,31679930,31684049,31684744,31685885,31690396,
Lrtm1	2	29831393	29846828	chr14	qA3, qB	+	S147, S185	2.67807	0.137773	31823313	21890724	9932589	3	29831393,29834805,29840509,	29831795,29835402,29846828,
4933413J09Rik	2	27177032	27219942	chr14	qA3, qB	+	S147, S185	2.83567	0.25444	31823313	21890724	9932589	8	27177032,27192456,27192714,27195747,27215522,27215780,27216030,27217358,	27177161,27192553,27192835,27195844,27215619,27215901,27216171,27219942,
Adk	2	21871795	22267791	chr14	qA3, qB	+	S147, S185	2.97374	0.226869	31823313	21564499	10258814	11	21871795,21911588,21923041,21989021,22054054,22059684,22137234,22188292,22200724,22242724,22267035,	21871922,21911663,21923095,21989100,22054227,22059793,22137405,22188328,22200839,22242811,22267791,
Ogfrl1	2	23373262	23390014	chr1	qA5	-	S197, S218	2.57555	0.0577289	23426456	20115252	3311204	7	23373262,23382568,23382826,23383009,23385564,23385810,23389653,	23377287,23382714,23382893,23383088,23385643,23385897,23390014,
Ambra1	2	91570294	91759006	chr2	qE1	+	S185, S228	2.61476	0.0710072	94268532	90513464	3755068	18	91570294,91606603,91607213,91607846,91609071,91611067,91612447,91645180,91650186,91664616,91665408,91715872,91725757,91726980,91740654,91750453,91751570,91757483,	91570536,91606857,91607272,91608030,91609244,91611134,91613904,91645267,91650366,91664697,91665509,91715983,91725946,91727135,91740794,91750546,91751764,91759006,
Creb3l1	2	91822484	91864327	chr2	qE1	-	S185, S228	2.61476	0.0869656	94268532	90513464	3755068	12	91822484,91823321,91826317,91827192,91830863,91831065,91831282,91832043,91833427,91835413,91842001,91864160,	91823164,91823589,91826444,91827292,91830932,91831124,91831432,91832201,91833506,91835598,91842230,91864327,
Nin	2	71112421	71203841	chr12	qC2	-	S197, S228	2.60438	0.0633959	71132032	71086989	45043	29	71112421,71118559,71121820,71126393,71127740,71128998,71130972,71131869,71132643,71136143,71139525,71141573,71141741,71143118,71146133,71148139,71150010,71151651,71152126,71155374,71155817,71156293,71156858,71157638,71162137,71163675,71179098,71191522,71203637,	71115943,71118673,71122018,71126468,71127890,71129178,71131119,71131983,71132766,71136257,71139738,71141643,71141867,71145239,71146624,71148261,71150149,71151741,71152237,71155549,71155958,71156430,71157026,71157785,71162328,71163715,71179268,71191604,71203841,
Pafah1b3	2	26080067	26082974	chr7	qA3	-	S189, S196	2.65787	0.116628	26100101	25999429	100672	6	26080067,26081139,26081339,26082104,26082390,26082861,	26080395,26081262,26081456,26082194,26082489,26082974,
Prr19	2	26086377	26089152	chr7	qA3	+	S189, S196	2.65787	0.116628	26100101	25999429	100672	3	26086377,26087891,26088600,	26086493,26088516,26089152,
Tmem145	2	26091126	26101214	chr7	qA3	+	S189, S196	2.65787	0.116628	26100101	25999429	100672	15	26091126,26092107,26092296,26092466,26092635,26092839,26093021,26093207,26093597,26093781,26093997,26094625,26096378,26099717,26100415,	26091302,26092182,26092374,26092553,26092737,26092924,26093093,26093276,26093678,26093860,26094091,26094798,26096499,26099924,26101214,
Bcor	2	11613863	11657679	chrX	qA1.1	-	S111, S258	2.55922	0.0292295	13473179	11634354	1838825	15	11613863,11616037,11616375,11617510,11618627,11623981,11624548,11625428,11626120,11632094,11632764,11633469,11637255,11638647,11656943,	11615043,11616194,11616453,11617656,11618794,11624239,11624874,11625773,11626378,11632281,11632818,11636316,11637334,11638772,11657679,
Mbp	2	82644514	82755029	chr18	qE3	+	S197, S218	2.52179	0.00624893	82753888	82722225	31663	7	82644514,82670118,82691441,82723711,82742216,82744563,82753503,	82644786,82670194,82691529,82724142,82742318,82744599,82755029,
Vwc2l	2	70772288	70931971	chr1	qC3	+	S185, S218	2.54495	0.0275722	71340315	67267951	4072364	4	70772288,70775272,70797510,70928640,	70773012,70775742,70797640,70931971,
Stk17b	2	53812355	53842059	chr1	qC1.1	-	S189, S218	2.67435	0.128366	61931118	50970580	10960538	8	53812355,53817825,53819432,53820875,53822764,53828453,53833360,53841917,	53814614,53818005,53819481,53821002,53822909,53828666,53833523,53842059,
Bcar1	2	114234374	114267749	chr8	qE1	-	S185, S217	2.63093	0.076037	114269941	114225851	44090	7	114234374,114236500,114237238,114239182,114239514,114244598,114267588,	114235294,114236590,114238336,114239299,114239676,114245231,114267749,
Nckap5	2	127810212	128389504	chr1	qE3	-	S185, S218	2.66222	0.07898	134197061	126177798	8019263	15	127810212,127873502,127877959,127911147,127919609,127920852,127930349,127999120,128006785,128020619,128119185,128154967,128278628,128345030,128389124,	127811598,127873639,127878274,127911226,127919787,127924592,127930541,127999240,128006824,128020688,128119338,128155055,128278762,128345094,128389504,
Mrrf	2	35991917	36045803	chr2	qB	+	S228, S258	2.62228	0.0850473	36109402	35662496	446906	7	35991917,35996965,36003422,36009112,36015118,36032634,36044594,	35992219,35997177,36003578,36009231,36015210,36032794,36045803,
Dync1h1	2	111839604	111905154	chr12	qF1	+	S197, S228	2.66726	0.118035	111906828	111720407	186421	77	111839604,111850554,111852254,111852562,111853100,111854549,111854907,111855829,111857398,111858508,111859736,111862718,111863636,111863940,111864131,111865068,111866149,111866442,111866933,111867117,111867486,111867786,111868032,111868707,111868953,111869818,111870849,111871362,111872428,111873710,111874104,111874535,111875315,111875705,111876948,111877943,111878355,111878708,111879028,111879311…	111840064,111850642,111852428,111852818,111853287,111854821,111855135,111856906,111857578,111858658,111859883,111862859,111863813,111864051,111864251,111865308,111866305,111866556,111867044,111867327,111867633,111867953,111868206,111868873,111869142,111870013,111871132,111871463,111872588,111873954,111874288,111874748,111875554,111875862,111877176,111878174,111878496,111878942,111879235,111879433…
B930059L03Rik	2	111829583	111830889	chr12	qF1	+	S197, S228	2.66726	0.118035	111906828	111720407	186421	1	111829583,	111830889,
Vmn2r88	2	52030675	52038557	chr14	qC1	+	S147, S218	2.71655	0.155209	52441539	48208209	4233330	6	52030675,52032712,52033394,52035013,52036379,52037649,	52030881,52033019,52034198,52035238,52036503,52038557,
Cacna2d2	2	107302210	107431674	chr9	qF1	+	S217, S228	2.73599	0.125531	107649200	107267692	381508	39	107302210,107328383,107367883,107399790,107408278,107411525,107414331,107414633,107415384,107415563,107415803,107416165,107416375,107416962,107417190,107417481,107417749,107419425,107419581,107419743,107419921,107420523,107421509,107424453,107426425,107426728,107426942,107427161,107427487,107427674,107427943,107428231,107428393,107428673,107428815,107429018,107429267,107429478,107429651,	107302614,107328465,107368000,107399850,107408323,107411667,107414463,107414691,107415435,107415663,107415962,107416273,107416454,107417012,107417280,107417553,107417824,107419500,107419653,107419815,107419983,107420600,107421530,107424514,107426523,107426819,107427005,107427265,107427586,107427763,107427991,107428303,107428546,107428726,107428871,107429145,107429377,107429567,107431674,
Tmem115	2	107436275	107440987	chr9	qF1	+	S189, S217	2.62678	0.0853061	107649200	107267692	381508	2	107436275,107440195,	107437660,107440987,
Zmynd10	2	107449640	107453650	chr9	qF1	+	S189, S217	2.62678	0.0853061	107649200	107267692	381508	12	107449640,107450130,107451000,107451210,107451358,107451610,107451796,107452205,107452614,107452828,107453070,107453291,	107449879,107450239,107451117,107451264,107451496,107451699,107451897,107452378,107452740,107452950,107453196,107453650,
Nprl2	2	107444539	107448037	chr9	qF1	+	S189, S217	2.62678	0.0853061	107649200	107267692	381508	11	107444539,107445312,107445498,107445837,107446481,107446710,107446928,107447077,107447244,107447575,107447821,	107444784,107445404,107445667,107445946,107446618,107446808,107446965,107447171,107447362,107447718,107448037,
Cyb561d2	2	107441341	107444196	chr9	qF1	-	S189, S217	2.62678	0.0853061	107649200	107267692	381508	3	107441341,107443333,107443827,	107442716,107443371,107444196,
Hyal2	2	107471493	107475109	chr9	qF1	+	S217, S218	2.67581	0.123034	107649200	107267692	381508	4	107471493,107472434,107473822,107474388,	107471564,107473401,107473912,107475109,
Nfkbil1	2	35357119	35372760	chr17	qB1	-	S185, S217	2.55716	0.0293647	37521300	31717032	5804268	4	35357119,35358081,35371896,35372594,	35357921,35358303,35372176,35372760,
LOC547349	2	35402723	35462354	chr17	qB1	+	S185, S217	2.55716	0.0293647	37521300	31717032	5804268	2	35402723,35462240,	35403004,35462354,
H2-D1	2	35400038	35404442	chr17	qB1	+	S185, S217	2.55716	0.0293647	37521300	31717032	5804268	8	35400038,35400323,35400783,35402728,35403131,35403426,35403632,35403810,	35400131,35400593,35401059,35403004,35403248,35403459,35403671,35404442,
Ddx39b	2	35378690	35390652	chr17	qB1	+	S185, S217	2.55716	0.0293647	37521300	31717032	5804268	11	35378690,35380057,35381080,35381400,35383881,35385895,35388191,35389691,35389908,35390151,35390417,	35378797,35380395,35381208,35381493,35384065,35386014,35388323,35389801,35390053,35390299,35390652,
Atp6v1g2	2	35373540	35375712	chr17	qB1	+	S185, S217	2.55716	0.0293647	37521300	31717032	5804268	3	35373540,35374061,35374569,	35373790,35374162,35375712,
Gm106	2	15843942	15882803	chr1	qA3	-	S197, S218	2.62462	0.0820025	17179785	9148703	8031082	5	15843942,15848969,15850341,15873726,15882519,	15845943,15849146,15850432,15873921,15882803,
Col9a1	2	24184448	24259577	chr1	qA5	+	S218, S228	2.59733	0.0587422	25445003	23494839	1950164	38	24184448,24185097,24186122,24186313,24191876,24201521,24202355,24203729,24204138,24204282,24208852,24209135,24211496,24211892,24214224,24215012,24215897,24217211,24221377,24224374,24227582,24228417,24228608,24228783,24229260,24230413,24231342,24231485,24237034,24237721,24238289,24239023,24240409,24243963,24244280,24246045,24251196,24258515,	24184707,24185171,24186200,24186446,24192273,24201605,24202376,24203804,24204174,24204345,24208906,24209171,24211520,24211946,24214278,24215045,24215954,24217265,24221431,24224428,24227636,24228471,24228662,24228837,24229314,24230458,24231396,24231539,24237088,24237793,24238325,24239068,24240442,24244110,24244335,24246234,24251274,24259577,
Gsdmc3	2	63689279	63710113	chr15	qD1, qD2, qD3	-	S147, S185	2.58075	0.0450547	68780940	57083606	11697334	13	63689279,63690647,63691146,63691770,63692738,63692997,63693138,63695649,63698217,63699837,63700644,63702339,63710015,	63690104,63690721,63691276,63691916,63692765,63693027,63693240,63695755,63698380,63700015,63700856,63702390,63710113,
Kcnq3	2	65826476	66117786	chr15	qD1, qD2, qD3	-	S147, S185	2.59035	0.0526328	68780940	57083606	11697334	15	65826476,65829262,65831578,65833756,65836283,65837333,65848010,65851848,65853302,65855208,65856675,65860186,65862080,65862941,66117397,	65827467,65829347,65831677,65833888,65836386,65837536,65848037,65851943,65853398,65855319,65856831,65860359,65862207,65863032,66117786,
St3gal1	2	66934436	67008444	chr15	qD1, qD2, qD3	-	S147, S185	2.59035	0.0526328	68780940	57083606	11697334	9	66934436,66939770,66941167,66942793,66943992,66945068,66960114,66984604,67008193,	66938392,66939890,66941213,66942973,66944189,66945919,66960169,66984732,67008444,
Gsdmc4	2	63722819	63743852	chr15	qD1, qD2, qD3	-	S147, S185	2.58075	0.0450547	68780940	57083606	11697334	12	63722819,63724180,63724672,63725293,63726227,63726484,63726711,63729271,63731834,63733470,63734277,63743754,	63723637,63724254,63724802,63725433,63726254,63726514,63726819,63729377,63731997,63733648,63734489,63743852,
Lrrc6	2	66211419	66332472	chr15	qD1, qD2, qD3	-	S147, S185	2.59035	0.0526328	68780940	57083606	11697334	12	66211419,66228542,66269156,66269917,66273719,66279155,66281004,66285630,66301378,66312802,66321034,66332336,	66212133,66228628,66269252,66269987,66273785,66279233,66281196,66285857,66301551,66312880,66321202,66332472,
H2afy3	2	62049095	62051006	chr15	qD1, qD2, qD3	-	S147, S185	2.58075	0.0450547	68780940	57083606	11697334	1	62049095,	62051006,
Gsdmc2	2	63655900	63676731	chr15	qD1, qD2, qD3	-	S147, S185	2.58075	0.036787	68780940	57083606	11697334	12	63655900,63657220,63657719,63658340,63659318,63659578,63659719,63662316,63664868,63666484,63667290,63676633,	63656711,63657294,63657849,63658486,63659345,63659608,63659821,63662422,63665031,63666662,63667502,63676731,
Nsmce2	2	59205752	59433239	chr15	qD1, qD2, qD3	+	S147, S185	2.6232	0.0639669	68780940	57083606	11697334	7	59205752,59210422,59247579,59286867,59423251,59423692,59432894,	59205910,59210593,59247686,59287021,59423352,59423799,59433239,
Zfat	2	67915299	68090418	chr15	qD1, qD2, qD3	-	S147, S185	2.59035	0.0429745	68780940	57083606	11697334	16	67915299,67933032,67936517,67942005,67950497,67978064,67997314,68000276,68001697,68010272,68011278,68015982,68018612,68044154,68056328,68090229,	67916123,67933163,67936641,67942124,67950636,67978153,67997488,68000426,68001785,68010505,68012720,68016133,68018798,68044406,68056505,68090418,
Gsdmcl1	2	63678863	63682497	chr15	qD1, qD2, qD3	+	S147, S185	2.58075	0.0450547	68780940	57083606	11697334	5	63678863,63679505,63680213,63681198,63681993,	63678895,63679692,63680436,63681385,63682497,
Pvt1	2	61869541	62082530	chr15	qD1, qD2, qD3	+	S147, S185	2.58075	0.0450547	68780940	57083606	11697334	9	61869541,61938702,61980793,61991551,62007021,62073728,62073988,62076273,62080712,	61869756,61939020,61980907,61991683,62007103,62073856,62074116,62076412,62082530,
Gsdmcl-ps	2	63746015	63757008	chr15	qD1, qD2, qD3	+	S147, S185	2.58075	0.0450547	68780940	57083606	11697334	11	63746015,63746622,63747330,63748506,63749300,63752647,63753955,63754592,63755079,63755663,63756465,	63746086,63746809,63747554,63748693,63749472,63752753,63754003,63754768,63755221,63755737,63757008,
Mir30b	2	68168976	68169072	chr15	qD1, qD2, qD3	-	S147, S185	2.59035	0.0526328	68780940	57083606	11697334	1	68168976,	68169072,
Myc	2	61816895	61821916	chr15	qD1, qD2, qD3	+	S147, S185	2.58075	0.0340582	68780940	57083606	11697334	3	61816895,61819064,61820900,	61817506,61819833,61821916,
Ndufb9	2	58765364	58771044	chr15	qD1, qD2, qD3	+	S147, S185	2.6232	0.0783432	68780940	57083606	11697334	4	58765364,58767822,58768906,58770829,	58765493,58768015,58769020,58771044,
Tmem65	2	58613823	58654982	chr15	qD1, qD2, qD3	-	S147, S185	2.6232	0.0783432	68780940	57083606	11697334	7	58613823,58618664,58620940,58621709,58625896,58628755,58654397,	58616565,58618770,58620983,58621764,58625964,58628800,58654982,
Tg	2	66502331	66682282	chr15	qD1, qD2, qD3	+	S147, S185	2.59035	0.0526328	68780940	57083606	11697334	48	66502331,66502870,66503924,66504936,66505473,66509593,66510332,66510673,66513377,66515198,66516817,66520356,66520834,66521450,66523846,66524808,66526303,66527657,66528029,66530001,66536766,66539434,66546632,66548689,66551211,66556651,66561077,66566111,66566784,66567811,66568974,66570660,66572265,66573047,66580292,66589432,66590979,66595826,66597680,66600097,66604840,66658824,66659960,66669503,666…	66502423,66502979,66504022,66505140,66505633,66509700,66510476,66510859,66514475,66515786,66517057,66520494,66520912,66521563,66523949,66525009,66526513,66527812,66528186,66530217,66536916,66539605,66546749,66548805,66551320,66556843,66561245,66566177,66566859,66567949,66569151,66570772,66572345,66573191,66580358,66589567,66591144,66596049,66597774,66600257,66605043,66658989,66660128,66669685,666…
Zhx1	2	57878557	57908044	chr15	qD1, qD2, qD3	-	S147, S185	2.6232	0.0639669	68780940	57083606	11697334	4	57878557,57883778,57900873,57907711,	57880340,57886637,57900984,57908044,
Atad2	2	57925601	57966637	chr15	qD1, qD2, qD3	-	S147, S185	2.6232	0.0783432	68780940	57083606	11697334	28	57925601,57928131,57928806,57929913,57931265,57931521,57933931,57934752,57935985,57937031,57938279,57939635,57939857,57941502,57942671,57945724,57947226,57948322,57948792,57949899,57952496,57954007,57957296,57957602,57958103,57959763,57963747,57966361,	57927126,57928260,57928940,57930303,57931409,57931644,57934091,57934949,57936121,57937217,57938466,57939750,57940172,57941593,57942831,57945813,57947401,57948438,57948901,57950004,57952614,57954157,57957384,57957705,57958269,57959810,57963896,57966637,
Klhl38	2	58146127	58155724	chr15	qD1, qD2, qD3	-	S147, S185	2.6232	0.0783432	68780940	57083606	11697334	4	58146127,58147781,58153536,58155513,	58146671,58147887,58154887,58155724,
Fbxo32	2	58007433	58046447	chr15	qD1, qD2, qD3	-	S147, S185	2.6232	0.0783432	68780940	57083606	11697334	9	58007433,58014389,58015636,58022839,58023825,58036767,58037753,58039509,58046050,	58013110,58014533,58015819,58023024,58023919,58036860,58037803,58039622,58046447,
4933412E24Rik	2	59846420	59848173	chr15	qD1, qD2, qD3	-	S147, S185	2.6232	0.0783432	68780940	57083606	11697334	1	59846420,	59848173,
Asap1	2	63920100	64214481	chr15	qD1, qD2, qD3	-	S147, S185	2.58075	0.0450547	68780940	57083606	11697334	31	63920100,63923609,63925570,63931093,63933964,63942467,63951519,63953569,63955233,63955426,63955876,63956279,63958933,63960732,63961665,63967367,63969515,63981167,63984391,63985405,63990443,63991783,63998021,63999261,64004246,64004779,64023045,64040045,64143910,64181389,64214278,	63921083,63923732,63926070,63931152,63934034,63942638,63951748,63953677,63955301,63955542,63955962,63956466,63959025,63960866,63961829,63967416,63969603,63981237,63984492,63985414,63990566,63991859,63998107,63999391,64004296,64004854,64023191,64040118,64144037,64181475,64214481,
Wdr67	2	57743753	57801623	chr15	qD1, qD2, qD3	+	S147, S185	2.6232	0.0639669	68780940	57083606	11697334	21	57743753,57747524,57751485,57754511,57764086,57767645,57769456,57772177,57773924,57774087,57780503,57782529,57783187,57784310,57785042,57786827,57789891,57792397,57795358,57799463,57801278,	57743946,57747671,57751601,57754690,57764238,57767805,57769657,57772354,57774004,57774234,57780637,57782663,57783367,57784543,57785195,57786963,57789984,57792538,57795479,57799559,57801623,
E430025E21Rik	2	59163551	59205707	chr15	qD1, qD2, qD3	-	S147, S185	2.6232	0.0783432	68780940	57083606	11697334	29	59163551,59165172,59166642,59168747,59170468,59171368,59172446,59172614,59173493,59175579,59176892,59177768,59178374,59179939,59180847,59181686,59181841,59183026,59184055,59187388,59190817,59192677,59194748,59197717,59198949,59199930,59200707,59201434,59205595,	59163914,59165260,59166796,59168844,59170598,59171472,59172526,59172717,59173656,59175704,59177072,59177870,59178455,59180080,59180958,59181762,59182008,59183139,59184185,59187516,59190989,59192791,59194901,59197910,59199050,59200015,59200853,59201740,59205707,
Fam83a	2	57817457	57842257	chr15	qD1, qD2, qD3	+	S147, S185	2.6232	0.0783432	68780940	57083606	11697334	4	57817457,57824461,57826768,57841104,	57818096,57824629,57826893,57842257,
Sqle	2	59146646	59162748	chr15	qD1, qD2, qD3	+	S147, S185	2.6232	0.0783432	68780940	57083606	11697334	11	59146646,59149350,59152868,59154390,59155168,59155361,59156016,59157589,59158124,59161294,59162279,	59147684,59149603,59153049,59154487,59155282,59155533,59156112,59157732,59158221,59161382,59162748,
Wisp1	2	66722954	66754761	chr15	qD1, qD2, qD3	+	S147, S185	2.59035	0.0526328	68780940	57083606	11697334	5	66722954,66737962,66744390,66748838,66750716,	66723196,66738242,66744651,66749032,66754761,
Slc22a22	2	57075325	57309180	chr15	qD1, qD2, qD3	-	S147, S185	2.6232	0.0783432	68780940	57083606	11697334	12	57075325,57076377,57078993,57081114,57082417,57085747,57086641,57088029,57090631,57094827,57307803,57308909,	57075656,57076581,57079102,57081329,57082533,57085871,57086810,57088184,57090735,57095243,57307957,57309180,
Sla	2	66612425	66644155	chr15	qD1, qD2, qD3	-	S147, S185	2.59035	0.0429745	68780940	57083606	11697334	8	66612425,66615170,66618598,66621243,66623786,66625242,66632992,66644090,	66614317,66615318,66618730,66621347,66623873,66625342,66633090,66644155,
Gsdmc	2	63607525	63640294	chr15	qD1, qD2, qD3	-	S147, S185	2.58075	0.0450547	68780940	57083606	11697334	12	63607525,63608995,63609502,63610122,63611083,63611328,63611549,63630914,63633437,63635130,63635936,63640029,	63608471,63609069,63609632,63610262,63611110,63611358,63611651,63631026,63633600,63635308,63636151,63640294,
Phf20l1	2	66409133	66476817	chr15	qD1, qD2, qD3	+	S147, S185	2.59035	0.0526328	68780940	57083606	11697334	21	66409133,66411630,66426368,66426676,66428920,66429238,66435588,66436341,66441087,66444582,66446781,66447199,66454322,66455553,66460486,66461361,66462428,66464267,66468245,66471474,66473359,	66409409,66411750,66426540,66426761,66429009,66429316,66435802,66436467,66441170,66444832,66446970,66447409,66454379,66455661,66460651,66461543,66462528,66464463,66468594,66471637,66476817,
Tmem71	2	66357773	66392608	chr15	qD1, qD2, qD3	-	S147, S185	2.59035	0.0526328	68780940	57083606	11697334	10	66357773,66364150,66364312,66370358,66373134,66383514,66386592,66389306,66390841,66392291,	66359496,66364211,66364374,66370434,66373320,66383663,66386805,66389367,66390924,66392608,
Wdyhv1	2	57972990	57990209	chr15	qD1, qD2, qD3	+	S147, S185	2.6232	0.0783432	68780940	57083606	11697334	6	57972990,57979888,57982160,57984151,57985134,57989456,	57973136,57979988,57982211,57984300,57985259,57990209,
Fam49b	2	63760648	63892010	chr15	qD1, qD2, qD3	-	S147, S185	2.58075	0.0450547	68780940	57083606	11697334	12	63760648,63767133,63768852,63770218,63771199,63773485,63774738,63775877,63781560,63788154,63802484,63891756,	63763234,63767204,63768979,63770298,63771316,63773563,63774875,63775983,63781682,63788237,63802523,63892010,
D15Ertd621e	2	58247022	58289356	chr15	qD1, qD2, qD3	+	S147, S185	2.6232	0.0783432	68780940	57083606	11697334	24	58247022,58251753,58253300,58254875,58255751,58256331,58258148,58258608,58261546,58261733,58262216,58262760,58264069,58264448,58266218,58273132,58274386,58274715,58279140,58279897,58281485,58282092,58284537,58286304,	58247332,58251838,58253452,58254933,58255819,58256445,58258239,58258671,58261653,58261772,58262329,58262876,58264182,58264535,58266351,58273281,58274521,58274829,58279213,58280047,58281590,58282216,58284607,58289356,
Anxa13	2	58173018	58220829	chr15	qD1, qD2, qD3	-	S147, S185	2.6232	0.0783432	68780940	57083606	11697334	9	58173018,58176479,58179830,58180281,58180466,58184246,58187716,58195624,58220770,	58173548,58176592,58179906,58180362,58180500,58184417,58187811,58195703,58220829,
Trib1	2	59480208	59488654	chr15	qD1, qD2, qD3	+	S147, S185	2.6232	0.0783432	68780940	57083606	11697334	3	59480208,59483033,59485790,	59481077,59483326,59488654,
Mir30d	2	68172769	68172851	chr15	qD1, qD2, qD3	-	S147, S185	2.59035	0.0526328	68780940	57083606	11697334	1	68172769,	68172851,
9130401M01Rik	2	57853826	57865849	chr15	qD1, qD2, qD3	-	S147, S185	2.6232	0.0783432	68780940	57083606	11697334	6	57853826,57856828,57860168,57862511,57863538,57865638,	57854118,57856961,57860599,57862655,57863634,57865849,
Derl1	2	57701056	57723973	chr15	qD1, qD2, qD3	-	S147, S185	2.6232	0.0783432	68780940	57083606	11697334	8	57701056,57707051,57708972,57710039,57710603,57711554,57714989,57723697,	57703461,57707162,57709025,57710135,57710630,57711619,57715101,57723973,
1700065I16Rik	2	63648742	63651095	chr15	qD1, qD2, qD3	+	S147, S185	2.58075	0.0450547	68780940	57083606	11697334	3	63648742,63649764,63650560,	63648833,63649951,63651095,
D030024E09Rik	2	61530838	61606006	chr15	qD1, qD2, qD3	-	S147, S185	2.58075	0.0450547	68780940	57083606	11697334	5	61530838,61541015,61542381,61604361,61605934,	61532577,61541583,61542423,61604453,61606006,
Hoxa7	2	52165622	52168572	chr6	qB3	-	S196, S197	2.66219	0.108018	52219103	52110447	108656	2	52165622,52167028,	52166029,52168572,
Hoxa6	2	52156363	52158623	chr6	qB3	-	S196, S197	2.66219	0.108018	52219103	52110447	108656	2	52156363,52158184,	52156623,52158623,
2700086A05Rik	2	52151122	52163596	chr6	qB3	+	S196, S197	2.66219	0.108018	52219103	52110447	108656	3	52151122,52162384,52163031,	52151290,52162486,52163596,
Hoxa5	2	52151752	52154586	chr6	qB3	-	S196, S197	2.66219	0.108018	52219103	52110447	108656	2	52151752,52153787,	52152830,52154586,
Slc22a18	2	150659659	150685237	chr7	qF5	+	S185, S189	2.52861	0.00228458	150663795	150607274	56521	11	150659659,150661974,150665189,150665624,150666294,150676716,150677650,150678746,150682855,150683214,150684989,	150659742,150662210,150665287,150665785,150666427,150676829,150677758,150678847,150682957,150683335,150685237,
Cdkn1c	2	150644243	150646955	chr7	qF5	-	S185, S189	2.52861	0.00228458	150663795	150607274	56521	4	150644243,150645016,150645699,150646757,	150644926,150645155,150646583,150646955,
Ccni	2	93610958	93635521	chr5	qE2	-	S196, S93	2.65281	0.100095	93648510	93575194	73316	7	93610958,93616613,93617105,93618172,93618589,93631330,93634939,	93612446,93616844,93617246,93618247,93618718,93631488,93635521,
Yap1	2	7932000	8004596	chr9	qA1	-	S189, S217	2.62114	0.0603845	8016230	7988848	27382	8	7932000,7936514,7938407,7952952,7962288,7973795,8001456,8004114,	7934732,7936627,7938538,7953134,7962402,7973911,8001707,8004596,
Mbnl2	2	120674890	120830920	chr14	qE4, qE5	+	S147, S185	2.78224	0.159374	123740681	118406964	5333717	9	120674890,120724015,120778371,120784612,120788121,120794933,120795672,120803859,120828156,	120675127,120724634,120778536,120784813,120788385,120794987,120795826,120803954,120830920,
Farp1	2	121434795	121682948	chr14	qE4, qE5	+	S147, S185	2.78224	0.195193	123740681	118406964	5333717	27	121434795,121501210,121606475,121618598,121621861,121629850,121632951,121634287,121636357,121637849,121639195,121641608,121642574,121654629,121655938,121657054,121667094,121670901,121671965,121674596,121674807,121675458,121675614,121676120,121679057,121680041,121681531,	121435147,121501404,121606580,121618641,121621940,121629948,121633066,121634435,121636453,121638013,121639264,121641684,121642830,121654817,121656028,121657188,121667176,121671139,121672096,121674665,121674897,121675541,121675727,121676287,121679165,121680193,121682948,
Ubac2	2	122277827	122420257	chr14	qE4, qE5	+	S147, S185	2.78224	0.195193	123740681	118406964	5333717	9	122277827,122304344,122306512,122307432,122372830,122382489,122393446,122408012,122419171,	122277996,122304472,122306632,122307542,122372954,122382537,122393692,122408135,122420257,
Rap2a	2	120877682	120906414	chr14	qE4, qE5	+	S147, S185	2.78224	0.195193	123740681	118406964	5333717	2	120877682,120902822,	120878262,120906414,
Dock9	2	121941260	122196956	chr14	qE4, qE5	-	S147, S185	2.78224	0.147552	123740681	118406964	5333717	53	121941260,121945187,121945777,121949415,121954337,121958208,121959811,121961276,121975134,121977376,121979706,121980553,121982579,121982883,121985448,121990532,121993557,121994763,121996863,121998909,122004393,122006032,122006322,122008377,122008983,122009244,122018684,122020516,122021503,122022067,122024377,122025124,122026038,122026516,122027013,122027730,122027946,122028223,122033725,122034378…	121942847,121945326,121945878,121949606,121954548,121958355,121959925,121961399,121975241,121977434,121979922,121980667,121982762,121983021,121985564,121990576,121993605,121994830,121996975,121999043,122004511,122006146,122006501,122008489,122009067,122009391,122018756,122020642,122021573,122022183,122024467,122025211,122026160,122026640,122027106,122027796,122028134,122028303,122033848,122034461…
Gpr18	2	122310655	122314996	chr14	qE4, qE5	-	S147, S185	2.78224	0.195193	123740681	118406964	5333717	2	122310655,122314898,	122311867,122314996,
1700108J01Rik	2	122629126	122632860	chr14	qE4, qE5	-	S147, S185	2.78224	0.195193	123740681	118406964	5333717	2	122629126,122632677,	122629411,122632860,
Gm5089	2	122764900	122850368	chr14	qE4, qE5	-	S147, S185	2.78224	0.159374	123740681	118406964	5333717	4	122764900,122767533,122786433,122850272,	122765277,122767579,122786512,122850368,
Stk24	2	121685562	121778452	chr14	qE4, qE5	-	S147, S185	2.78224	0.195193	123740681	118406964	5333717	11	121685562,121691201,121692642,121693411,121693876,121696356,121701407,121701968,121707236,121736643,121778119,	121686586,121691338,121692711,121693535,121694022,121696542,121701565,121702077,121707293,121736874,121778452,
Gpr183	2	122351552	122364415	chr14	qE4, qE5	-	S147, S185	2.78224	0.195193	123740681	118406964	5333717	2	122351552,122364274,	122354353,122364415,
Ipo5	2	121310415	121347266	chr14	qE4, qE5	+	S147, S185	2.78224	0.195193	123740681	118406964	5333717	26	121310415,121316577,121319144,121321347,121322261,121322702,121325422,121325634,121327679,121328522,121332065,121332272,121332451,121334250,121335643,121337786,121337997,121338681,121340043,121340853,121341051,121341870,121342901,121343554,121345298,121345940,	121310565,121316658,121319337,121321450,121322358,121322807,121325545,121325755,121327767,121328629,121332190,121332362,121332625,121334469,121335727,121337919,121338119,121338778,121340216,121340965,121341107,121341993,121343121,121343783,121345440,121347266,
Zic2	2	122874605	122879550	chr14	qE4, qE5	+	S147, S185	2.78224	0.195193	123740681	118406964	5333717	3	122874605,122877761,122878111,	122875969,122877925,122879550,
Zic5	2	122858381	122864880	chr14	qE4, qE5	-	S147, S185	2.78224	0.195193	123740681	118406964	5333717	2	122858381,122863113,	122858997,122864880,
Clybl	2	122580915	122801456	chr14	qE4, qE5	+	S147, S185	2.78224	0.195193	123740681	118406964	5333717	8	122580915,122710465,122770462,122775103,122777005,122778424,122783419,122801168,	122581003,122710652,122770651,122775205,122777099,122778592,122783544,122801456,
Slc15a1	2	121858842	121904476	chr14	qE4, qE5	-	S147, S185	2.78224	0.195193	123740681	118406964	5333717	23	121858842,121861688,121864124,121865103,121865341,121870499,121872227,121873767,121875186,121877280,121877452,121877613,121879190,121879877,121880968,121884069,121885858,121886215,121889011,121890214,121890450,121890895,121904440,	121859995,121861796,121864268,121865212,121865449,121870549,121872377,121873887,121875268,121877369,121877485,121877658,121879280,121879964,121881051,121884153,121885949,121886315,121889131,121890356,121890532,121890912,121904476,
Timm8a2	2	122433895	122437644	chr14	qE4, qE5	+	S147, S185	2.78224	0.195193	123740681	118406964	5333717	2	122433895,122437068,	122434234,122437644,
Egr2	2	67000616	67004936	chr10	qB5.1	+	S185, S217	2.55689	0.0227851	67027951	66985153	42798	2	67000616,67002492,	67001137,67004936,
Gnas	2	174109820	174172243	chr2	qH4	+	S196, S228	2.60838	0.0393114	181722057	172857528	8864529	13	174109820,174110104,174159712,174162247,174167153,174167310,174168700,174170575,174170728,174170883,174171149,174171490,174171742,	174110009,174110978,174159785,174162292,174167208,174167430,174168798,174170630,174170802,174171063,174171280,174171558,174172243,
Th1l	2	174241304	174253003	chr2	qH4	+	S196, S228	2.59972	0.0542549	181722057	172857528	8864529	15	174241304,174245527,174245824,174247210,174248067,174248552,174248876,174249483,174250106,174250614,174251413,174251817,174251989,174252317,174252531,	174241457,174245646,174245934,174247320,174248175,174248705,174249007,174249649,174250241,174250754,174251528,174251913,174252130,174252447,174253003,
Kcnq1	2	150293158	150612947	chr7	qF5	+	S185, S217	2.8109	0.213138	150663795	150607274	56521	16	150293158,150335402,150368634,150369001,150369531,150370306,150377324,150378480,150380126,150381167,150447160,150544614,150548496,150549134,150549537,150611814,	150293646,150335493,150368761,150369080,150369628,150370447,150377435,150378576,150380249,150381309,150447281,150544690,150548591,150549181,150549599,150612947,
D130009I18Rik	2	105038363	105366000	chr14	qE2.3	+	S147, S196	2.66473	0.104003	106951881	97782708	9169173	6	105038363,105129299,105284436,105335303,105357251,105364969,	105038615,105130047,105284521,105335514,105357584,105366000,
Krt82	2	101371655	101381090	chr15	qF2, qF3	-	S147, S185	2.65203	0.0933155	102839049	99089813	3749236	9	101371655,101372869,101373120,101373747,101375444,101375931,101376543,101378760,101380629,	101372375,101372901,101373341,101373873,101375609,101376027,101376604,101378969,101381090,
Krt4	2	101748965	101755166	chr15	qF2, qF3	-	S147, S185	2.65203	0.0933155	102839049	99089813	3749236	9	101748965,101749719,101749966,101750706,101750981,101751661,101752142,101753191,101754612,	101749625,101749754,101750187,101750832,101751146,101751757,101752203,101753406,101755166,
Krt1	2	101675856	101681217	chr15	qF2, qF3	-	S147, S185	2.65203	0.0933155	102839049	99089813	3749236	9	101675856,101676798,101677254,101677936,101678187,101678530,101679000,101679374,101680543,	101676710,101676833,101677475,101678062,101678352,101678626,101679061,101679589,101681217,
Krt73	2	101623738	101632763	chr15	qF2, qF3	-	S147, S185	2.65203	0.0933155	102839049	99089813	3749236	9	101623738,101625241,101626206,101626773,101629201,101629750,101630331,101631142,101632284,	101624494,101625276,101626427,101626899,101629366,101629846,101630392,101631357,101632763,
Krt18	2	101858646	101862457	chr15	qF2, qF3	+	S147, S185	2.65203	0.0933155	102839049	99089813	3749236	7	101858646,101859896,101860253,101861049,101861325,101861726,101862271,	101859105,101859979,101860410,101861214,101861451,101861950,101862457,
Krt71	2	101564379	101573528	chr15	qF2, qF3	-	S147, S185	2.65203	0.0933155	102839049	99089813	3749236	9	101564379,101565869,101566977,101568376,101568721,101569199,101569694,101570680,101573033,	101565139,101565904,101567198,101568502,101568886,101569295,101569755,101570895,101573528,
Krt85	2	101346118	101521940	chr15	qF2, qF3	-	S147, S185	2.65203	0.0933155	102839049	99089813	3749236	4	101346118,101347660,101373120,101521908,	101347303,101347692,101373313,101521940,
Krt80	2	101180001	101200556	chr15	qF2, qF3	-	S147, S185	2.65203	0.0933155	102839049	99089813	3749236	9	101180001,101180599,101181426,101182104,101182607,101189077,101189910,101194640,101200185,	101180470,101180655,101181647,101182230,101182772,101189173,101189971,101194849,101200556,
Mir1941	2	101199782	101199865	chr15	qF2, qF3	+	S147, S185	2.65203	0.0933155	102839049	99089813	3749236	1	101199782,	101199865,
Krt81	2	101289491	101294196	chr15	qF2, qF3	-	S147, S185	2.65203	0.0933155	102839049	99089813	3749236	9	101289491,101290298,101290554,101291051,101291400,101291731,101292192,101292957,101293759,	101290001,101290330,101290775,101291177,101291565,101291827,101292253,101293166,101294196,
5430421N21Rik	2	101315560	101321943	chr15	qF2, qF3	-	S147, S185	2.65203	0.0933155	102839049	99089813	3749236	9	101315560,101316412,101317403,101317900,101318249,101318580,101318802,101320014,101321517,	101315981,101316444,101317624,101318026,101318414,101318676,101318863,101320223,101321943,
Gm6042	2	101334246	101336744	chr15	qF2, qF3	+	S147, S185	2.65203	0.0933155	102839049	99089813	3749236	2	101334246,101336576,	101334360,101336744,
Krt84	2	101355456	101363251	chr15	qF2, qF3	-	S147, S185	2.65203	0.0933155	102839049	99089813	3749236	9	101355456,101357624,101358135,101358801,101359056,101360013,101360641,101361259,101362616,	101356481,101357656,101358356,101358927,101359221,101360109,101360702,101361468,101363251,
Gm5476	2	101417747	101419003	chr15	qF2, qF3	-	S147, S185	2.65203	0.0933155	102839049	99089813	3749236	2	101417747,101418834,	101417980,101419003,
Gm5477	2	101439304	101440910	chr15	qF2, qF3	+	S147, S185	2.65203	0.0933155	102839049	99089813	3749236	4	101439304,101439854,101440090,101440695,	101439400,101439997,101440353,101440910,
Gm5414	2	101454458	101458619	chr15	qF2, qF3	-	S147, S185	2.65203	0.0933155	102839049	99089813	3749236	9	101454458,101454795,101455030,101455388,101455933,101456219,101456471,101457357,101458112,	101454691,101454830,101455251,101455514,101456098,101456315,101456532,101457572,101458619,
Gm5478	2	101473450	101477811	chr15	qF2, qF3	-	S147, S185	2.65203	0.0933155	102839049	99089813	3749236	7	101473450,101474226,101475013,101475844,101476097,101476485,101477241,	101474119,101474872,101475716,101475940,101476158,101476700,101477811,
Krt74	2	101584689	101593935	chr15	qF2, qF3	-	S147, S185	2.65203	0.0933155	102839049	99089813	3749236	9	101584689,101585552,101587011,101589259,101590930,101591305,101591857,101592669,101593499,	101584982,101585587,101587232,101589385,101591095,101591401,101591918,101592825,101593935,
Krt78	2	101776434	101784718	chr15	qF2, qF3	-	S147, S185	2.65203	0.0933155	102839049	99089813	3749236	9	101776434,101778601,101778851,101780817,101781288,101782172,101782659,101783659,101784289,	101778520,101778636,101779072,101780943,101781453,101782268,101782720,101783874,101784718,
Krt6b	2	101506453	101510720	chr15	qF2, qF3	-	S147, S185	2.65203	0.0933155	102839049	99089813	3749236	9	101506453,101507294,101507536,101507897,101508439,101508730,101508983,101509366,101510147,	101507198,101507329,101507757,101508023,101508604,101508826,101509044,101509581,101510720,
Krt2	2	101641119	101648600	chr15	qF2, qF3	-	S147, S185	2.65203	0.0933155	102839049	99089813	3749236	9	101641119,101642184,101643503,101644368,101644807,101645449,101646334,101646741,101647884,	101642097,101642219,101643724,101644494,101644972,101645545,101646395,101646956,101648600,
4732456N10Rik	2	101382786	101393381	chr15	qF2, qF3	-	S147, S185	2.65203	0.0933155	102839049	99089813	3749236	9	101382786,101385102,101385690,101386664,101387604,101388731,101389622,101390847,101392776,	101383802,101385137,101385911,101386790,101387769,101388827,101389683,101391056,101393381,
Krt8	2	101827141	101834773	chr15	qF2, qF3	-	S147, S185	2.65203	0.0933155	102839049	99089813	3749236	9	101827141,101828090,101828283,101828821,101829204,101829861,101831010,101831847,101834328,	101827564,101828149,101828504,101828947,101829369,101829957,101831071,101832056,101834773,
Eif4b	2	101904203	101927604	chr15	qF2, qF3	+	S147, S185	2.88782	0.22283	102839049	99089813	3749236	15	101904203,101912406,101914591,101915109,101916433,101916935,101919046,101919287,101920296,101921827,101923416,101924088,101925102,101925407,101925683,	101904394,101912544,101914800,101915226,101916488,101917070,101919184,101919461,101920525,101921925,101923630,101924144,101925208,101925480,101927604,
Krt6a	2	101520358	101524736	chr15	qF2, qF3	-	S147, S185	2.65203	0.0933155	102839049	99089813	3749236	9	101520358,101521237,101521715,101522076,101522618,101522911,101523164,101523393,101524172,	101521133,101521272,101521936,101522202,101522783,101523007,101523225,101523608,101524736,
Krt75	2	101393773	101404335	chr15	qF2, qF3	-	S147, S185	2.65203	0.0933155	102839049	99089813	3749236	9	101393773,101396670,101398374,101398719,101400590,101401451,101402074,101403052,101403761,	101395548,101396705,101398595,101398845,101400755,101401547,101402135,101403267,101404335,
Krt7	2	101242833	101258237	chr15	qF2, qF3	+	S147, S185	2.65203	0.0933155	102839049	99089813	3749236	9	101242833,101244399,101246651,101248748,101249933,101250904,101253700,101257519,101257944,	101243210,101244611,101246712,101248844,101250098,101251030,101253921,101257554,101258237,
Krt5	2	101537500	101543322	chr15	qF2, qF3	-	S147, S185	2.65203	0.0933155	102839049	99089813	3749236	9	101537500,101538547,101539306,101540183,101540681,101540966,101541169,101541959,101542704,	101538153,101538582,101539527,101540309,101540846,101541062,101541230,101542174,101543322,
Krt72-ps	2	101606990	101616889	chr15	qF2, qF3	-	S147, S185	2.65203	0.0933155	102839049	99089813	3749236	9	101606990,101608000,101608603,101610558,101611336,101611986,101612517,101615240,101616436,	101607181,101608035,101608824,101610684,101611501,101612082,101612578,101615455,101616889,
Krt79	2	101759762	101770755	chr15	qF2, qF3	-	S147, S185	2.65203	0.0933155	102839049	99089813	3749236	9	101759762,101760598,101761108,101761855,101762182,101766535,101766731,101768256,101770177,	101760359,101760633,101761329,101761981,101762347,101766631,101766792,101768474,101770755,
1700011A15Rik	2	101278175	101284340	chr15	qF2, qF3	+	S147, S185	2.65203	0.0933155	102839049	99089813	3749236	5	101278175,101280868,101282809,101283322,101283902,	101278285,101280973,101283027,101283354,101284340,
Krt86	2	101303908	101310414	chr15	qF2, qF3	+	S147, S185	2.65203	0.0933155	102839049	99089813	3749236	9	101303908,101304970,101305835,101306631,101306893,101307281,101307682,101309642,101309806,	101304350,101305179,101305896,101306727,101307058,101307407,101307903,101309674,101310414,
Krt76	2	101714781	101723351	chr15	qF2, qF3	-	S147, S185	2.65203	0.0933155	102839049	99089813	3749236	9	101714781,101716145,101717728,101718587,101718804,101719429,101719919,101720912,101722744,	101715561,101716180,101717949,101718713,101718969,101719525,101719980,101721133,101723351,
Krt83	2	101261920	101269235	chr15	qF2, qF3	-	S147, S185	2.65203	0.0933155	102839049	99089813	3749236	9	101261920,101262774,101263532,101264022,101264371,101265011,101265911,101266962,101268817,	101262418,101262806,101263753,101264148,101264536,101265107,101265972,101267171,101269235,
Krt77	2	101690286	101700049	chr15	qF2, qF3	-	S147, S185	2.65203	0.0933155	102839049	99089813	3749236	9	101690286,101690957,101691319,101691649,101693208,101694182,101694745,101695881,101699497,	101690534,101690992,101691540,101691775,101693373,101694278,101694806,101696096,101700049,
Smap1	2	23852465	23929128	chr1	qA5	-	S196, S218	2.60241	0.0547576	25445003	23494839	1950164	10	23852465,23855102,23856141,23860261,23865861,23873055,23883212,23884547,23898698,23928876,	23853402,23855410,23856307,23860389,23865952,23873136,23883288,23884633,23898832,23929128,
Dda1	2	73993092	74000334	chr8	qB3.3	+	S197, S217	2.78792	0.194837	74266003	73775942	490061	5	73993092,73995935,73996093,73997673,73998386,	73993224,73996016,73996145,73997735,74000334,
Abhd8	2	73980598	73987556	chr8	qB3.3	-	S197, S217	2.78792	0.194837	74266003	73775942	490061	5	73980598,73981936,73982276,73985144,73987364,	73981276,73982153,73982447,73985871,73987556,
Ano8	2	73999917	74009966	chr8	qB3.3	-	S197, S217	2.78792	0.194837	74266003	73775942	490061	17	73999917,74002619,74002825,74003049,74004334,74005850,74006031,74006182,74006405,74006878,74007138,74007346,74008166,74008332,74008647,74008898,74009652,	74000820,74002730,74002957,74003241,74005141,74005925,74006087,74006309,74006558,74007040,74007266,74007463,74008263,74008471,74008780,74009009,74009966,
Mrpl34	2	73988824	73989652	chr8	qB3.3	+	S197, S217	2.78792	0.194837	74266003	73775942	490061	2	73988824,73989148,	73988966,73989652,
Tle2	2	81038276	81053590	chr10	qC1	+	S217, S228	2.69947	0.126867	81109688	79862956	1246732	21	81038276,81038549,81038980,81039273,81040373,81043001,81043228,81043639,81044389,81045157,81045481,81047347,81048957,81049599,81049836,81050297,81050618,81051553,81052164,81052969,81053301,	81038436,81038647,81039044,81039387,81040436,81043076,81043412,81043659,81044500,81045202,81045631,81047486,81049118,81049673,81050086,81050545,81050766,81051704,81052241,81053097,81053590,
Gtf2f2	2	76296743	76410672	chr14	qD2, qD3	-	S147, S185	2.85715	0.242119	80548049	70477817	10070232	8	76296743,76306589,76317440,76349244,76395227,76396715,76407511,76410486,	76297460,76306733,76317540,76349326,76395372,76396734,76407585,76410672,
Enox1	2	77556622	78121214	chr14	qD2, qD3	+	S147, S185	2.85715	0.242119	80548049	70477817	10070232	19	77556622,77668613,77711865,77780385,77841564,77906610,77907943,77977418,77978770,77982202,77992586,78011093,78015245,78037422,78064425,78068543,78099001,78107406,78120619,	77556849,77668684,77711935,77780495,77841706,77906754,77908081,77977592,77978977,77982436,77992799,78011200,78015363,78037607,78064533,78068600,78099104,78107492,78121214,
Nudt15	2	73919670	73948049	chr14	qD2, qD3	-	S147, S185	2.90938	0.279077	80253143	70477817	9775326	5	73919670,73923104,73924866,73931874,73947840,	73921481,73923301,73925123,73931992,73948049,
2610301G19Rik	2	70537975	70553598	chr14	qD2, qD3	-	S147, S185	2.90178	0.273742	80253143	69702840	10550303	21	70537975,70538976,70539298,70539566,70539793,70540271,70540674,70541417,70541749,70542166,70542731,70543205,70543394,70545649,70550818,70551080,70551367,70551686,70552179,70552470,70553433,	70538754,70539182,70539487,70539678,70539940,70540354,70540819,70541654,70541977,70542338,70542895,70543319,70543617,70545769,70550915,70551210,70551482,70551778,70552271,70552564,70553598,
Lcp1	2	75536231	75630610	chr14	qD2, qD3	+	S147, S185	2.85715	0.242119	80548049	70477817	10070232	17	75536231,75576621,75597883,75599086,75600186,75602442,75604371,75605925,75608226,75610245,75612137,75614291,75614915,75616134,75623877,75626773,75629012,	75536449,75576740,75597970,75599250,75600316,75602575,75604453,75606091,75608369,75610341,75612333,75614370,75615030,75616268,75624001,75626898,75630610,
Pcdh8	2	80166578	80171119	chr14	qD2, qD3	-	S147, S185	2.85715	0.197689	80548049	70477817	10070232	3	80166578,80167917,80168594,	80167554,80168128,80171119,
Med4	2	73909855	73918352	chr14	qD2, qD3	+	S147, S185	2.90938	0.279077	80253143	70477817	9775326	7	73909855,73910961,73913611,73915096,73916442,73917013,73917700,	73909992,73911028,73913782,73915154,73916529,73917145,73918352,
9030625A04Rik	2	77424007	77436424	chr14	qD2, qD3	-	S147, S185	2.85715	0.242119	80548049	70477817	10070232	8	77424007,77429334,77430543,77432992,77433811,77434599,77435618,77436303,	77424781,77429495,77430769,77433158,77433990,77435212,77435797,77436424,
Elf1	2	79881000	79982283	chr14	qD2, qD3	+	S147, S185	2.85715	0.242119	80548049	70477817	10070232	9	79881000,79935929,79960553,79965268,79966956,79969027,79970529,79972978,79979991,	79881444,79936229,79960734,79965379,79967121,79969111,79970722,79973425,79982283,
Polr3d	2	70838554	70843034	chr14	qD2, qD3	-	S147, S185	2.90178	0.22351	80253143	69702840	10550303	8	70838554,70839524,70839820,70840405,70840843,70841110,70842158,70842757,	70839385,70839677,70840086,70840574,70840968,70841262,70842202,70843034,
1190002H23Rik	2	79688556	79701442	chr14	qD2, qD3	-	S147, S185	2.85715	0.242119	80548049	70477817	10070232	5	79688556,79690050,79691477,79700521,79701255,	79688926,79690113,79691585,79700707,79701442,
Fgf17	2	71036011	71042075	chr14	qD2, qD3	-	S147, S185	2.90178	0.273742	80253143	69702840	10550303	5	71036011,71038273,71038608,71041338,71041529,	71036830,71038380,71038786,71041375,71042075,
Kctd4	2	76354809	76365024	chr14	qD2, qD3	+	S147, S185	2.85715	0.242119	80548049	70477817	10070232	2	76354809,76362204,	76355004,76365024,
Epsti1	2	78304045	78363985	chr14	qD2, qD3	+	S147, S185	2.85715	0.197689	80548049	70477817	10070232	7	78304045,78326976,78328553,78331053,78331954,78339668,78363438,	78304471,78327035,78328637,78331127,78332038,78339742,78363985,
Esd	2	75132151	75150250	chr14	qD2, qD3	+	S147, S185	2.85715	0.242119	80548049	70477817	10070232	9	75132151,75135766,75138235,75140963,75141820,75143025,75144454,75145356,75149451,	75132195,75135841,75138324,75141062,75141945,75143145,75144553,75145524,75150250,
Ccdc122	2	77436578	77512011	chr14	qD2, qD3	+	S147, S185	2.85715	0.242119	80548049	70477817	10070232	6	77436578,77467666,77468643,77491474,77492576,77511213,	77436778,77467760,77468756,77491873,77492693,77512011,
Tpt1	2	76245062	76248110	chr14	qD2, qD3	+	S147, S185	2.85715	0.242119	80548049	70477817	10070232	6	76245062,76245423,76246009,76246500,76247050,76247905,	76245263,76245497,76246200,76246606,76247167,76248110,
Tnfsf11	2	78677252	78707850	chr14	qD2, qD3	-	S147, S185	2.85715	0.242119	80548049	70477817	10070232	5	78677252,78684045,78684226,78699644,78707474,	78678804,78684144,78684272,78699806,78707850,
Bin3	2	70499951	70538013	chr14	qD2, qD3	+	S147, S185	2.90178	0.273742	80253143	69702840	10550303	9	70499951,70518410,70523647,70523989,70528656,70529324,70534256,70534542,70536945,	70500003,70518459,70523688,70524051,70528793,70529365,70534398,70534677,70538013,
9930012K11Rik	2	70554211	70559309	chr14	qD2, qD3	-	S147, S185	2.90178	0.22351	80253143	69702840	10550303	7	70554211,70555656,70555967,70556222,70556465,70556985,70559138,	70555083,70555763,70556083,70556325,70556606,70557461,70559309,
Mir320	2	70843316	70843398	chr14	qD2, qD3	+	S147, S185	2.90178	0.273742	80253143	69702840	10550303	1	70843316,	70843398,
Nudt18	2	70977653	70982378	chr14	qD2, qD3	+	S147, S185	2.90178	0.273742	80253143	69702840	10550303	3	70977653,70978718,70979140,	70977917,70978932,70982378,
Gm9199	2	73425409	73426697	chr14	qD2, qD3	+	S147, S185	2.90938	0.279077	80253143	70477817	9775326	1	73425409,	73426697,
Mir687	2	73606569	73606658	chr14	qD2, qD3	-	S147, S185	2.90938	0.279077	80253143	70477817	9775326	1	73606569,	73606658,
5031414D18Rik	2	75415833	75452339	chr14	qD2, qD3	+	S147, S185	2.85715	0.242119	80548049	70477817	10070232	14	75415833,75431678,75435225,75435816,75438145,75438678,75440609,75442143,75444215,75447218,75448004,75449370,75449908,75451775,	75415973,75432287,75435308,75436018,75438247,75438739,75440742,75442289,75444280,75447457,75448066,75449524,75449999,75452339,
Siah3	2	75855788	75925948	chr14	qD2, qD3	+	S147, S185	2.85715	0.242119	80548049	70477817	10070232	2	75855788,75925252,	75855997,75925948,
Tpt1p	2	76245137	76248105	chr14	qD2, qD3	-	S147, S185	2.85715	0.242119	80548049	70477817	10070232	6	76245137,76245423,76246009,76246500,76247050,76247905,	76245263,76245497,76246200,76246606,76247167,76248105,
Snora31	2	76247729	76247841	chr14	qD2, qD3	+	S147, S185	2.85715	0.242119	80548049	70477817	10070232	1	76247729,	76247841,
Nufip1	2	76510697	76537186	chr14	qD2, qD3	+	S147, S185	2.85715	0.242119	80548049	70477817	10070232	10	76510697,76511730,76513981,76514784,76515590,76524292,76525944,76530619,76532778,76534592,	76511133,76511804,76514080,76514847,76515667,76524385,76526138,76530736,76533005,76537186,
Serp2	2	76932618	76956696	chr14	qD2, qD3	-	S147, S185	2.85715	0.197689	80548049	70477817	10070232	5	76932618,76939712,76949788,76956237,76956571,	76933053,76939861,76949861,76956355,76956696,
1700108F19Rik	2	77077374	77086915	chr14	qD2, qD3	+	S147, S185	2.85715	0.242119	80548049	70477817	10070232	5	77077374,77078044,77079261,77079932,77086640,	77077486,77078186,77079405,77080127,77086915,
Gm6994	2	77879289	77906675	chr14	qD2, qD3	-	S147, S185	2.85715	0.242119	80548049	70477817	10070232	6	77879289,77880928,77885812,77899756,77901141,77906585,	77879975,77881028,77885886,77899846,77901264,77906675,
Mir1971	2	78591179	78591285	chr14	qD2, qD3	-	S147, S185	2.85715	0.242119	80548049	70477817	10070232	1	78591179,	78591285,
Dgkh	2	78969415	79124896	chr14	qD2, qD3	-	S147, S185	2.85715	0.242119	80548049	70477817	10070232	29	78969415,78977255,78978495,78981285,78984181,78985399,78986926,78987329,78989680,78994953,78995183,78996451,78998814,79002832,79004083,79006707,79009315,79012661,79016033,79016285,79018329,79019578,79024183,79024612,79027493,79027867,79051487,79053492,79124713,	78969964,78977364,78978615,78981378,78984287,78985563,78987061,78987443,78989788,78995050,78995294,78996569,78998946,79002940,79004357,79006807,79009401,79012746,79016173,79016394,79018489,79019681,79024309,79024719,79027626,79027972,79051568,79053603,79124896,
Naa16	2	79734313	79790475	chr14	qD2, qD3	-	S147, S185	2.85715	0.242119	80548049	70477817	10070232	20	79734313,79736194,79739340,79739844,79740793,79742932,79744701,79751179,79755527,79756173,79759262,79768884,79769808,79774542,79777174,79781301,79783042,79784460,79786828,79790368,	79735738,79736292,79739484,79739943,79740902,79743126,79744915,79751308,79755680,79756343,79759335,79768991,79769904,79774662,79777328,79781436,79783200,79784565,79786913,79790475,
Gm5465	2	79851641	79854623	chr14	qD2, qD3	+	S147, S185	2.85715	0.242119	80548049	70477817	10070232	1	79851641,	79854623,
Mir759	2	80138237	80138335	chr14	qD2, qD3	+	S147, S185	2.85715	0.242119	80548049	70477817	10070232	1	80138237,	80138335,
1300010F03Rik	2	79248984	79602117	chr14	qD2, qD3	+	S147, S185	2.85715	0.197689	80548049	70477817	10070232	45	79248984,79268585,79307929,79311975,79325068,79333472,79334400,79334989,79336911,79346947,79349090,79349306,79382042,79383995,79394206,79394892,79408970,79418413,79420386,79425812,79437931,79456453,79458479,79460335,79462290,79464660,79480919,79482579,79486426,79492097,79493532,79494004,79495478,79496191,79498040,79502042,79503298,79556878,79559771,79563910,79580547,79582779,79597218,79598028,796…	79249250,79268663,79308060,79312086,79325236,79333637,79334450,79335098,79337016,79347079,79349225,79349384,79382203,79384109,79394375,79394970,79409086,79418520,79420493,79425884,79438008,79456529,79458615,79460455,79462496,79464812,79481028,79482718,79486626,79492208,79493597,79494130,79495588,79496346,79498236,79502124,79503503,79556987,79559928,79564019,79580673,79582938,79597317,79598267,796…
AU021034	2	78480830	78488814	chr14	qD2, qD3	-	S147, S185	2.85715	0.242119	80548049	70477817	10070232	4	78480830,78484864,78486458,78488731,	78482763,78484985,78486559,78488814,
Sucla2	2	73952592	73995949	chr14	qD2, qD3	+	S147, S185	2.90938	0.279077	80253143	70477817	9775326	11	73952592,73960247,73968440,73968668,73979162,73981485,73990563,73990816,73992438,73993483,73995180,	73952704,73960428,73968540,73968831,73979291,73981624,73990725,73990959,73992559,73993572,73995949,
Lpar6	2	73637697	73640165	chr14	qD2, qD3	+	S147, S185	2.90938	0.279077	80253143	70477817	9775326	1	73637697,	73640165,
Dnajc15	2	78226023	78274724	chr14	qD2, qD3	-	S147, S185	2.85715	0.242119	80548049	70477817	10070232	6	78226023,78239974,78244202,78252704,78256745,78274604,	78226277,78240045,78244279,78252778,78256797,78274724,
Fam160b2	2	70983101	70999642	chr14	qD2, qD3	-	S147, S185	2.90178	0.273742	80253143	69702840	10550303	17	70983101,70985145,70985425,70985881,70986163,70986376,70986612,70987357,70987768,70988068,70988409,70988682,70989935,70990146,70991381,70993775,70999548,	70984990,70985246,70985566,70986025,70986254,70986505,70986758,70987547,70987845,70988177,70988606,70988928,70990058,70990251,70991554,70993854,70999642,
Epb4.9	2	71003477	71029961	chr14	qD2, qD3	-	S147, S185	2.90178	0.273742	80253143	69702840	10550303	15	71003477,71004774,71005498,71005700,71012474,71013102,71014649,71015040,71015420,71015880,71017091,71017761,71018045,71026545,71029823,	71004661,71004862,71005548,71005765,71012580,71013227,71014802,71015097,71015520,71015925,71017247,71017836,71018215,71026675,71029961,
Cpb2	2	75642093	75683360	chr14	qD2, qD3	+	S147, S185	2.85715	0.242119	80548049	70477817	10070232	11	75642093,75655762,75657385,75660477,75665170,75667855,75670495,75672307,75674748,75677936,75683037,	75642232,75655838,75657510,75660586,75665272,75667960,75670606,75672401,75674951,75678024,75683360,
Gfra2	2	71289936	71379645	chr14	qD2, qD3	+	S147, S185	2.73965	0.156438	80253143	70477817	9775326	9	71289936,71295578,71301295,71325524,71366013,71366803,71368050,71377062,71378180,	71290701,71295893,71301379,71325879,71366123,71366944,71368223,71377116,71379645,
Htr2a	2	75040646	75106666	chr14	qD2, qD3	+	S147, S185	2.85715	0.242119	80548049	70477817	10070232	3	75040646,75044794,75105401,	75042151,75044995,75106666,
Ppp3cc	2	70617704	70689256	chr14	qD2, qD3	-	S147, S185	2.90178	0.273742	80253143	69702840	10550303	14	70617704,70619823,70624116,70624773,70634946,70636284,70640535,70640710,70645659,70647380,70656166,70666436,70667115,70688987,	70618084,70619853,70624214,70624855,70635015,70636410,70640630,70640788,70645799,70647526,70656278,70666561,70667313,70689256,
Sorbs3	2	70580274	70607444	chr14	qD2, qD3	-	S147, S185	2.90178	0.273742	80253143	69702840	10550303	21	70580274,70583472,70583813,70584634,70586665,70590534,70590822,70590954,70591239,70591892,70592413,70593212,70593367,70593667,70595219,70595729,70599088,70601155,70602737,70603078,70607330,	70581038,70583579,70583914,70584943,70586791,70590649,70590869,70591007,70591382,70591954,70592500,70593266,70593454,70593758,70595313,70595768,70599152,70601349,70602855,70603223,70607444,
Egr3	2	70477251	70479964	chr14	qD2, qD3	+	S147, S185	3.06548	0.237219	80253143	69702840	10550303	2	70477251,70478702,	70477405,70479964,
Spert	2	75982640	75991792	chr14	qD2, qD3	-	S147, S185	2.85715	0.183025	80548049	70477817	10070232	3	75982640,75990642,75991721,	75984042,75990792,75991792,
Lrrc63	2	75484109	75530690	chr14	qD2, qD3	-	S147, S185	2.85715	0.242119	80548049	70477817	10070232	10	75484109,75485913,75498030,75507091,75520793,75522742,75524931,75525676,75529271,75530577,	75484793,75486144,75498114,75507228,75520892,75522903,75525075,75526372,75529441,75530690,
Cysltr2	2	73428934	73448921	chr14	qD2, qD3	-	S147, S185	2.90938	0.227865	80253143	70477817	9775326	6	73428934,73432208,73434184,73448015,73448330,73448842,	73430286,73432346,73434255,73448072,73448435,73448921,
Slc39a14	2	70703273	70751231	chr14	qD2, qD3	-	S147, S185	2.90178	0.21204	80253143	69702840	10550303	10	70703273,70708456,70709564,70709889,70710662,70713407,70716244,70718468,70731075,70751086,	70706619,70708641,70709772,70710078,70710782,70713577,70716431,70718747,70731173,70751231,
Wbp4	2	79859743	79881075	chr14	qD2, qD3	-	S147, S185	2.85715	0.242119	80548049	70477817	10070232	10	79859743,79865989,79867079,79869911,79870493,79872158,79876609,79876848,79880179,79880737,	79861936,79866156,79867270,79869987,79870540,79872332,79876739,79876911,79880252,79881075,
1200011I18Rik	2	76486038	76510622	chr14	qD2, qD3	-	S147, S185	2.85715	0.242119	80548049	70477817	10070232	8	76486038,76494813,76498260,76498866,76502252,76505860,76507127,76510423,	76490553,76494912,76498425,76498998,76502358,76505959,76507260,76510622,
Npm2	2	71047108	71052891	chr14	qD2, qD3	-	S147, S185	2.90178	0.273742	80253143	69702840	10550303	9	71047108,71047443,71047851,71048066,71049277,71051929,71052135,71052338,71052827,	71047356,71047477,71047892,71048218,71049371,71052043,71052221,71052502,71052891,
Hr	2	70953862	70973349	chr14	qD2, qD3	+	S147, S185	2.90178	0.273742	80253143	69702840	10550303	20	70953862,70954318,70956154,70957435,70959445,70959679,70961618,70963135,70963373,70965108,70965835,70966116,70966586,70966955,70967308,70967582,70967783,70971184,70971714,70972048,	70953919,70954914,70956807,70958216,70959596,70959870,70961783,70963225,70963489,70965190,70965999,70966353,70966752,70967025,70967439,70967702,70967899,70971349,70971843,70973349,
Fndc3a	2	72937759	73109810	chr14	qD2, qD3	-	S147, S185	2.73965	0.156438	80253143	70477817	9775326	26	72937759,72952278,72953188,72955953,72956264,72956645,72957440,72958786,72959048,72961404,72963290,72964412,72965903,72967116,72968648,72971241,72973096,72974158,72974329,72982763,72984381,72989560,72998872,73051822,73083440,73109524,	72940288,72952406,72953355,72956166,72956548,72956795,72957554,72958962,72959154,72961523,72963359,72964551,72965990,72967291,72968773,72971295,72973235,72974218,72974487,72982822,72984651,72989798,72998949,73051898,73083578,73109810,
Dok2	2	71174187	71178301	chr14	qD2, qD3	+	S147, S185	2.73965	0.156438	80253143	70477817	9775326	5	71174187,71175272,71175790,71176622,71177265,	71174316,71175554,71175878,71176804,71178301,
Akap11	2	78892052	78936667	chr14	qD2, qD3	-	S147, S185	2.85715	0.242119	80548049	70477817	10070232	12	78892052,78898641,78901996,78902745,78907531,78909686,78914613,78916129,78917979,78918586,78922397,78936518,	78895753,78898802,78902043,78902829,78907687,78914127,78914878,78916264,78918027,78918703,78922509,78936667,
Xpo7	2	71054052	71166435	chr14	qD2, qD3	-	S147, S185	2.9204	0.194223	80253143	69702840	10550303	28	71054052,71066828,71068466,71069123,71070357,71070858,71071455,71076513,71077885,71081045,71082139,71082599,71083460,71084666,71085228,71087434,71087933,71090788,71092457,71093723,71095420,71096357,71098748,71101526,71103029,71104470,71107093,71166318,	71065901,71066956,71068565,71069284,71070496,71071073,71071538,71076621,71077974,71081152,71082248,71082661,71083543,71084740,71085364,71087540,71088127,71090961,71092604,71093843,71095494,71096523,71098853,71101592,71103196,71104564,71107240,71166435,
Slc25a30	2	76161805	76186844	chr14	qD2, qD3	-	S147, S185	2.85715	0.242119	80548049	70477817	10070232	10	76161805,76163135,76166709,76168622,76169372,76169977,76171245,76174801,76176802,76186731,	76162497,76163216,76166848,76168747,76169468,76170063,76171340,76174949,76176933,76186844,
Zc3h13	2	75684179	75744233	chr14	qD2, qD3	+	S147, S185	2.85715	0.242119	80548049	70477817	10070232	19	75684179,75691378,75691984,75693697,75705595,75708715,75709451,75715687,75721403,75723030,75724219,75727350,75729480,75729875,75731512,75735731,75737176,75739115,75743400,	75684472,75691501,75692094,75693809,75705704,75708855,75709609,75715885,75721711,75723681,75724411,75727951,75729584,75731066,75732025,75735881,75737377,75739279,75744233,
Rb1	2	73595308	73725598	chr14	qD2, qD3	-	S147, S185	2.90938	0.279077	80253143	70477817	9775326	27	73595308,73598338,73598988,73602631,73605550,73605816,73607021,73611410,73612790,73616470,73662335,73664099,73664256,73664379,73665322,73668917,73672439,73673443,73678220,73679928,73682674,73687409,73688515,73694717,73697860,73721823,73725329,	73597091,73598388,73599131,73602662,73605714,73605930,73607126,73611556,73612936,73616586,73662532,73664176,73664288,73664436,73665439,73669005,73672517,73673553,73678298,73680071,73682785,73687477,73688554,73694837,73697976,73721950,73725598,
Piwil2	2	70772286	70828901	chr14	qD2, qD3	-	S147, S185	2.90178	0.273742	80253143	69702840	10550303	23	70772286,70775745,70776469,70789698,70790334,70791170,70792285,70793817,70795134,70797950,70799541,70801224,70801840,70808717,70809111,70810188,70810940,70820446,70821255,70822434,70822701,70826313,70828749,	70774243,70775853,70776723,70789804,70790423,70791287,70792387,70794006,70795248,70798091,70799631,70801309,70802029,70808831,70809192,70810313,70811058,70820557,70821462,70822573,70822789,70826550,70828901,
Sugt1	2	79987497	80029562	chr14	qD2, qD3	+	S147, S185	2.85715	0.242119	80548049	70477817	10070232	13	79987497,79987760,79995175,79996554,79997202,80002653,80003276,80007052,80008762,80010046,80019515,80024647,80028658,	79987673,79987818,79995266,79996624,79997273,80002707,80003293,80007084,80008859,80010154,80019606,80024829,80029562,
Cog3	2	76102157	76154300	chr14	qD2, qD3	-	S147, S185	2.85715	0.242119	80548049	70477817	10070232	23	76102157,76106896,76107728,76113007,76116674,76116915,76119498,76121908,76124517,76127514,76129077,76130401,76131782,76132717,76133704,76137769,76139310,76140342,76141487,76142147,76143372,76146859,76154071,	76103867,76106995,76107856,76113083,76116809,76117004,76119619,76121998,76124642,76127620,76129238,76130541,76131874,76132844,76133748,76137850,76139436,76140435,76141562,76142313,76143434,76147006,76154300,
Phyhip	2	70857323	70868631	chr14	qD2, qD3	+	S147, S185	2.90178	0.273742	80253143	69702840	10550303	5	70857323,70861545,70863046,70865256,70866607,	70857610,70861730,70863221,70865374,70868631,
Pdlim2	2	70564024	70577479	chr14	qD2, qD3	-	S147, S185	2.90178	0.273742	80253143	69702840	10550303	10	70564024,70565896,70567467,70567771,70571026,70571266,70571521,70574143,70575019,70577415,	70564600,70566014,70567595,70567851,70571105,70571418,70571591,70574295,70575114,70577479,
Lect1	2	80037496	80061977	chr14	qD2, qD3	-	S147, S185	2.85715	0.242119	80548049	70477817	10070232	7	80037496,80041702,80045169,80050118,80056395,80061201,80061746,	80037984,80041869,80045323,80050229,80056536,80061345,80061977,
Reep4	2	70945057	70948742	chr14	qD2, qD3	+	S147, S185	2.90178	0.273742	80253143	69702840	10550303	8	70945057,70946283,70946736,70946921,70947473,70947746,70947991,70948236,	70945545,70946356,70946813,70947042,70947587,70947882,70948146,70948742,
Gm1587	2	78193751	78198775	chr14	qD2, qD3	-	S147, S185	2.85715	0.242119	80548049	70477817	10070232	3	78193751,78196764,78198596,	78194832,78196858,78198775,
Zfp957	2	79612161	79647174	chr14	qD2, qD3	-	S147, S185	2.85715	0.242119	80548049	70477817	10070232	3	79612161,79623185,79647023,	79614276,79623670,79647174,
Lrch1	2	75154479	75347684	chr14	qD2, qD3	-	S147, S185	2.85715	0.242119	80548049	70477817	10070232	20	75154479,75175387,75185297,75186087,75194717,75195103,75195844,75204027,75204167,75205275,75207280,75211406,75213412,75216875,75218298,75219300,75226404,75235455,75257783,75347190,	75156950,75175465,75185435,75186197,75194798,75195176,75195898,75204064,75204257,75205359,75207348,75211522,75213518,75216939,75218426,75219437,75226510,75235582,75257928,75347684,
Rgp1	2	43591606	43600359	chr4	qB1	+	S197, S217	2.56034	0.0171205	43684537	43508092	176445	9	43591606,43592246,43592758,43593167,43593348,43593735,43594059,43594358,43595731,	43591875,43592381,43592895,43593251,43593498,43593882,43594187,43594548,43600359,
Tpm2	2	43527583	43536260	chr4	qB1	-	S197, S217	2.56034	0.0171205	43684537	43508092	176445	9	43527583,43531101,43531273,43531515,43532098,43532260,43532482,43535546,43536112,	43528875,43531171,43531336,43531591,43532169,43532378,43532616,43535672,43536260,
Gba2	2	43579799	43591736	chr4	qB1	-	S197, S217	2.56034	0.0171205	43684537	43508092	176445	17	43579799,43580596,43580871,43581067,43581309,43581526,43581757,43582052,43582360,43582701,43582908,43583217,43583543,43584060,43586622,43586899,43590887,	43580339,43580788,43580987,43581210,43581416,43581678,43581865,43582157,43582533,43582827,43583062,43583320,43583783,43584279,43586738,43586991,43591736,
Creb3	2	43575505	43579932	chr4	qB1	+	S197, S217	2.56034	0.0171205	43684537	43508092	176445	9	43575505,43575921,43576152,43576340,43578132,43578338,43578991,43579165,43579340,	43575831,43576078,43576223,43576430,43578239,43578407,43579076,43579250,43579932,
Tln1	2	43544384	43575455	chr4	qB1	-	S197, S217	2.56034	0.0171205	43684537	43508092	176445	57	43544384,43545063,43545701,43545997,43546175,43546425,43546734,43547261,43547451,43548391,43548609,43548824,43549115,43549395,43550659,43550857,43551061,43551303,43551549,43551962,43552237,43552508,43552847,43553401,43555352,43555573,43555746,43556015,43556307,43556688,43557151,43557447,43557712,43557965,43558278,43558477,43558731,43559621,43560373,43560850,43561957,43562192,43562594,43562809,435…	43544957,43545192,43545884,43546060,43546301,43546550,43546840,43547369,43547637,43548508,43548735,43549008,43549282,43549542,43550779,43550959,43551211,43551474,43551651,43552095,43552419,43552649,43553009,43553545,43555475,43555663,43555840,43556155,43556505,43556808,43557360,43557550,43557841,43558100,43558392,43558594,43558860,43559788,43560668,43561018,43562056,43562401,43562703,43562923,435…
Nudt6	2	37303905	37318512	chr3	qB	-	S143, S228	2.56088	0.0153569	37335215	37299599	35616	5	37303905,37308429,37311281,37315622,37318263,	37304413,37308484,37311337,37315826,37318512,
Spata5	2	37319201	37478017	chr3	qB	+	S143, S228	2.56088	0.0125389	37335215	37299599	35616	16	37319201,37323432,37325010,37328967,37330554,37332059,37332560,37335563,37338022,37347329,37350564,37355696,37357242,37363453,37427079,37477673,	37319422,37323557,37325168,37329026,37331199,37332189,37332617,37335687,37338278,37347484,37350774,37355750,37357322,37363580,37427244,37478017,
Slc2a8	2	32828508	32837576	chr2	qB	-	S217, S228	2.65563	0.0891704	35649780	32455583	3194197	10	32828508,32830357,32830833,32831439,32831656,32832380,32835521,32836880,32837240,32837477,	32829252,32830503,32831004,32831548,32831800,32832580,32835621,32837087,32837403,32837576,
Snora65	2	32818820	32818938	chr2	qB	+	S217, S228	2.65563	0.0891704	35649780	32455583	3194197	1	32818820,	32818938,
Rpl12	2	32817231	32819565	chr2	qB	+	S217, S228	2.65563	0.0891704	35649780	32455583	3194197	7	32817231,32817568,32818093,32818504,32819016,32819260,32819510,	32817359,32817642,32818192,32818586,32819103,32819373,32819565,
Lrsam1	2	32780739	32816771	chr2	qB	-	S217, S228	2.65563	0.0891704	35649780	32455583	3194197	25	32780739,32783504,32784171,32785093,32787610,32789334,32790687,32791955,32794316,32795760,32797322,32800224,32800961,32801370,32801611,32803310,32806612,32808883,32809721,32810700,32811994,32812768,32813677,32815036,32816563,	32782421,32783650,32784253,32785225,32787709,32789430,32790768,32792030,32794404,32795860,32797393,32800269,32801101,32801493,32801641,32803441,32806703,32809005,32809806,32810769,32812072,32812813,32813734,32815133,32816771,
Rims1	2	22278502	22812563	chr1	qA5	-	S218, S228	2.59585	0.031091	23426456	20115252	3311204	32	22278502,22280140,22281093,22282902,22286938,22336373,22363424,22369508,22387531,22388679,22394524,22402291,22411821,22415951,22417542,22418545,22422852,22475029,22479563,22482526,22486273,22489992,22491480,22493426,22540237,22540844,22545124,22600931,22603209,22637250,22733768,22812399,	22278721,22280280,22281195,22283015,22287077,22336609,22363591,22369621,22387644,22388862,22394596,22402375,22411911,22416014,22417668,22418702,22422924,22475160,22479676,22482573,22486397,22490092,22491591,22493491,22540310,22541079,22545462,22600943,22603423,22637319,22733849,22812563,
Ralgapa2	2	146067034	146337740	chr2	qG1	-	S217, S228	2.56823	0.0161107	153171840	140695135	12476705	41	146067034,146073904,146086101,146140658,146153113,146159151,146160227,146166114,146167713,146171121,146172444,146172851,146174183,146178906,146182823,146183692,146187126,146212963,146213342,146214226,146230598,146232077,146235908,146237781,146238469,146247328,146250352,146254340,146257553,146260515,146261574,146269519,146273011,146274945,146276187,146277418,146279144,146286449,146305112,146310856…	146070771,146073944,146086223,146140786,146153272,146159307,146160351,146166186,146168485,146171305,146172582,146172920,146174294,146179015,146182882,146183821,146187255,146213119,146213441,146214420,146230775,146232168,146236006,146237895,146238604,146247493,146250590,146254452,146257702,146260653,146261742,146269747,146273211,146275084,146276303,146277596,146279188,146286507,146305165,146310967…
Dlgap4	2	156547014	156590099	chr2	qH1	+	S217, S228	2.65042	0.0444412	158186528	153191800	4994728	7	156547014,156571570,156574067,156574679,156586586,156587508,156588420,	156547838,156571932,156574156,156575092,156586678,156587664,156590099,
1110008F13Rik	2	156688857	156699298	chr2	qH1	+	S217, S228	2.63885	0.070908	158186528	153191800	4994728	4	156688857,156690992,156698073,156698778,	156689153,156691096,156698203,156699298,
Sla2	2	156698657	156712814	chr2	qH1	-	S217, S228	2.63885	0.070908	158186528	153191800	4994728	8	156698657,156700612,156701557,156704439,156705177,156705581,156709324,156712615,	156700273,156700745,156701707,156704543,156705264,156705681,156709443,156712814,
Tgif2	2	156665812	156681267	chr2	qH1	+	S217, S228	2.63885	0.070908	158186528	153191800	4994728	3	156665812,156669891,156678864,	156665974,156670117,156681267,
Myl9	2	156601199	156607393	chr2	qH1	+	S217, S228	2.63885	0.070908	158186528	153191800	4994728	4	156601199,156604254,156606217,156606725,	156601242,156604464,156606379,156607393,
5430405H02Rik	2	156678138	156688681	chr2	qH1	-	S217, S228	2.63885	0.0578961	158186528	153191800	4994728	3	156678138,156679166,156688334,	156678426,156680040,156688681,
Tspan4	2	148661138	148679321	chr7	qF5	+	S197, S217	2.73095	0.139693	148673356	148583704	89652	8	148661138,148668385,148675450,148676660,148677470,148677672,148677878,148678783,	148661396,148668465,148675642,148676735,148677572,148677804,148677962,148679321,
Rplp2	2	148633548	148637241	chr7	qF5	+	S197, S217	2.73095	0.139693	148673356	148583704	89652	5	148633548,148633806,148634624,148636902,148637130,	148633606,148633930,148634673,148637001,148637241,
Polr2l	2	148657758	148661052	chr7	qF5	-	S197, S217	2.73095	0.139693	148673356	148583704	89652	2	148657758,148660926,	148659303,148661052,
Pnpla2	2	148641086	148646642	chr7	qF5	+	S197, S217	2.73095	0.108206	148673356	148583704	89652	10	148641086,148642466,148643171,148643490,148643903,148644328,148644490,148644743,148645065,148645287,	148641372,148642548,148643404,148643556,148644113,148644389,148644658,148644876,148645188,148646642,
Cd151	2	148654687	148657380	chr7	qF5	+	S197, S217	2.73095	0.108206	148673356	148583704	89652	7	148654687,148655153,148655364,148655835,148656019,148656208,148656449,	148654795,148655244,148655556,148655910,148656124,148656367,148657380,
Snora52	2	148634731	148634830	chr7	qF5	+	S197, S217	2.73095	0.139693	148673356	148583704	89652	1	148634731,	148634830,
Efcab4a	2	148646992	148652501	chr7	qF5	+	S197, S217	2.73095	0.139693	148673356	148583704	89652	10	148646992,148649282,148649548,148650029,148650594,148650837,148651162,148651417,148651664,148651944,	148647088,148649471,148649660,148650192,148650741,148650928,148651255,148651584,148651736,148652501,
Galnt1	2	24364494	24445317	chr18	qA2	+	S228, S92	2.71184	0.100636	24384834	24364145	20689	13	24364494,24391099,24396742,24404550,24413018,24422825,24426028,24427948,24430086,24431162,24438444,24440602,24443210,	24364581,24391154,24396986,24404725,24413185,24423033,24426199,24428066,24430267,24431302,24438543,24440737,24445317,
Ptpn1	2	167757826	167804885	chr2	qH3	+	S217, S228	2.60453	0.0396114	172813711	163310583	9503128	9	167757826,167789127,167790509,167793228,167797192,167799559,167800228,167800808,167801924,	167758056,167789218,167790610,167793327,167797330,167799769,167800390,167801029,167804885,
Wwox	2	116963551	117876612	chr8	qE1	+	S218, S228	2.5735	0.0132731	117868455	117842160	26295	9	116963551,116968367,116969239,116972059,117012797,117203686,117230100,117235886,117875537,	116963778,116968432,116969297,116972238,117012904,117203775,117230286,117236151,117876612,
Irx5	2	94881694	94885355	chr8	qC5	+	S185, S217	2.72153	0.126091	94890151	94872902	17249	3	94881694,94883435,94883992,	94882328,94883841,94885355,
4933436C20Rik	2	94849931	94880019	chr8	qC5	-	S185, S217	2.72153	0.126091	94890151	94872902	17249	7	94849931,94850285,94868751,94870248,94870682,94874589,94879586,	94850165,94850361,94868938,94870362,94870817,94874653,94880019,
Smarcal1	2	72629824	72683364	chr1	qC3	+	S218, S92	2.68018	0.0945529	74925903	72361826	2564077	17	72629824,72632211,72633624,72637636,72638398,72642361,72643952,72645344,72647942,72657868,72659382,72663081,72666605,72673036,72674674,72675948,72679394,	72630012,72632978,72633675,72637849,72638449,72642548,72644103,72645503,72648008,72658009,72659598,72663152,72666708,72673219,72674775,72676045,72683364,
Atf6	2	172634587	172797902	chr1	qH3	-	S189, S218	2.68764	0.0993832	173472929	171285088	2187841	16	172634587,172677236,172717476,172718738,172724087,172724787,172729744,172745553,172749377,172764950,172770811,172771816,172779247,172783035,172785243,172797780,	172640218,172677321,172717591,172718806,172724187,172724901,172729876,172745645,172749563,172765171,172771015,172771943,172779348,172783123,172785320,172797902,
St18	2	6720131	6851021	chr1	qA1	+	S189, S218	2.67938	0.0827231	7145104	3002767	4142337	24	6720131,6727660,6742376,6743074,6758978,6761024,6785466,6792400,6797623,6799357,6800654,6807683,6810014,6817856,6823643,6832219,6832953,6834201,6834371,6835651,6838987,6845449,6847380,6848540,	6720321,6727738,6742449,6743117,6759033,6761055,6785657,6793186,6797758,6799448,6800759,6807877,6810226,6818102,6823759,6832282,6833022,6834264,6834452,6835873,6839076,6845553,6847524,6851021,
Supt3h	2	44914119	45256233	chr17	qB3, qC	+	S147, S185	2.87338	0.234898	46830579	42941131	3889448	12	44914119,44923558,45060127,45128682,45131265,45140038,45170186,45173660,45175024,45178164,45185230,45256091,	44914377,44923659,45060212,45128769,45131356,45140178,45170262,45173773,45175132,45178335,45185341,45256233,
Slc35b2	2	45701100	45704618	chr17	qB3, qC	+	S111, S185	2.77073	0.160672	46830579	42941131	3889448	3	45701100,45701873,45703257,	45701722,45702028,45704618,
Ppp2r5d	2	46819939	46841951	chr17	qB3, qC	-	S185, S189	2.88989	0.207948	46852867	42941131	3911736	15	46819939,46821209,46821454,46821613,46822250,46822467,46823002,46823211,46823507,46823982,46824198,46824394,46824785,46837017,46841781,	46821075,46821326,46821527,46821715,46822378,46822638,46823056,46823380,46823638,46824075,46824309,46824594,46824978,46837095,46841951,
Srf	2	46683787	46693111	chr17	qB3, qC	-	S185, S217	2.69255	0.102278	46830579	42941131	3889448	7	46683787,46686384,46686793,46687849,46688479,46690508,46692276,	46686127,46686461,46686985,46687969,46688741,46690775,46693111,
Cdc5l	2	45528838	45570656	chr17	qB3, qC	-	S185, S189	2.64071	0.0626129	46830579	42941131	3889448	16	45528838,45529941,45541542,45544744,45545284,45547722,45548776,45550070,45552501,45553893,45556549,45561449,45562800,45563468,45564887,45570339,	45529253,45530154,45541740,45544987,45545365,45547887,45548939,45550219,45552690,45554038,45556768,45561549,45562928,45563630,45564991,45570656,
Nfkbie	2	45692664	45700117	chr17	qB3, qC	+	S111, S185	2.77073	0.160672	46830579	42941131	3889448	6	45692664,45695443,45696156,45697072,45697356,45698950,	45693263,45695546,45696379,45697161,45697596,45700117,
Cul9	2	46637553	46683337	chr17	qB3, qC	-	S185, S217	2.69255	0.102278	46830579	42941131	3889448	42	46637553,46637854,46637955,46638701,46639078,46639333,46639561,46640037,46640420,46640704,46640982,46645215,46646750,46647799,46648149,46648387,46656693,46656960,46657430,46657721,46657989,46658284,46658799,46659068,46659463,46660204,46662014,46662304,46662656,46663327,46663510,46664847,46665408,46666897,46674571,46675173,46675880,46676201,46677187,46678633,46680128,46683194,	46637824,46637879,46638029,46638835,46639196,46639444,46639636,46640131,46640584,46640869,46641123,46645561,46647001,46647999,46648279,46648533,46656880,46657189,46657591,46657904,46658105,46658464,46658933,46659244,46659559,46660310,46662186,46662395,46662884,46663433,46663757,46665065,46665605,46667105,46674764,46675576,46676080,46676337,46677691,46678788,46680732,46683337,
Tmem151b	2	45678888	45686626	chr17	qB3, qC	-	S111, S185	2.77073	0.160672	46830579	42941131	3889448	3	45678888,45683709,45686231,	45682903,45684150,45686626,
A730098P11Rik	2	24529399	24534558	chr16	qB1	+	S197, S258	2.59466	0.0262485	24575731	24398324	177407	1	24529399,	24534558,
Neb	2	51992166	52194318	chr2	qC1.1	-	S197, S228	2.58238	0.0164798	52689338	42095253	10594085	157	51992166,52002659,52003156,52004280,52004613,52005109,52006056,52006486,52006883,52008575,52012810,52013351,52014996,52016175,52016890,52017587,52018424,52019456,52020111,52020686,52023079,52024578,52025362,52025958,52030598,52030808,52031126,52032105,52032306,52033041,52033488,52034981,52038792,52039251,52041531,52042930,52044202,52045118,52045373,52047445,52047989,52048689,52049395,52049899,520…	51992951,52002766,52003309,52004373,52004797,52005217,52006149,52006579,52006976,52008668,52012903,52013444,52015089,52016268,52016995,52017692,52018529,52019570,52020222,52020797,52023184,52024683,52025467,52026069,52030703,52030910,52031237,52032216,52032411,52033146,52033593,52035086,52038900,52039356,52041636,52043035,52044307,52045223,52045478,52047550,52048094,52048794,52049506,52049998,520…
Gm3230	2	19577432	19579524	chr2	qA3	-	S218, S228	2.60124	0.030313	22629955	18679351	3950604	1	19577432,	19579524,
Otud1	2	19579688	19582217	chr2	qA3	+	S218, S228	2.60124	0.030313	22629955	18679351	3950604	1	19579688,	19582217,
Ccdc142	2	83051509	83059115	chr6	qC3	+	S197, S228	2.64578	0.0612234	83153198	83002636	150562	9	83051509,83052951,83053113,83053395,83053605,83057046,83057448,83057748,83058084,	83052632,83053038,83053263,83053526,83053719,83057161,83057626,83057948,83059115,
Tlx2	2	83018318	83020219	chr6	qC3	-	S197, S217	2.56837	0.000640639	83153198	82976447	176751	3	83018318,83019047,83019673,	83018968,83019285,83020219,
Wbp1	2	83069037	83071455	chr6	qC3	-	S197, S228	2.64578	0.0474235	83153198	83002636	150562	5	83069037,83069861,83070178,83070765,83071196,	83069714,83070038,83070281,83070870,83071455,
Aup1	2	83004646	83007676	chr6	qC3	+	S197, S217	2.56837	0.000640639	83153198	82976447	176751	12	83004646,83004904,83005122,83005499,83005891,83006060,83006361,83006535,83006752,83006971,83007269,83007491,	83004826,83005042,83005273,83005684,83005964,83006134,83006428,83006638,83006872,83007087,83007388,83007676,
Dqx1	2	83007837	83017213	chr6	qC3	+	S197, S217	2.56837	0.000640639	83153198	82976447	176751	12	83007837,83008423,83008910,83009432,83010161,83010484,83010690,83010929,83014517,83014787,83016083,83016426,	83008133,83008729,83009104,83009820,83010395,83010584,83010849,83011121,83014637,83014978,83016274,83017213,
Htra2	2	83001261	83004565	chr6	qC3	-	S197, S217	2.56837	0.000640639	83153198	82976447	176751	8	83001261,83001735,83002466,83002691,83003031,83003322,83003606,83003914,	83001628,83001831,83002536,83002797,83003064,83003517,83003811,83004565,
Pcgf1	2	83028383	83030849	chr6	qC3	+	S197, S217	2.56837	0.000640639	83153198	82976447	176751	9	83028383,83028888,83029109,83029427,83029633,83029915,83030047,83030543,83030703,	83028472,83028994,83029262,83029499,83029739,83029949,83030134,83030624,83030849,
Lbx2	2	83036358	83038235	chr6	qC3	+	S197, S228	2.64578	0.0612234	83153198	83002636	150562	2	83036358,83037676,	83036616,83038235,
Mrpl53	2	83059101	83059926	chr6	qC3	+	S197, S228	2.64578	0.0612234	83153198	83002636	150562	3	83059101,83059307,83059515,	83059197,83059420,83059926,
Mogs	2	83065499	83068892	chr6	qC3	+	S197, S228	2.64578	0.0612234	83153198	83002636	150562	4	83065499,83066012,83066621,83066970,	83065920,83066242,83066818,83068892,
Ino80b	2	83071821	83075023	chr6	qC3	-	S197, S228	2.64578	0.0612234	83153198	83002636	150562	5	83071821,83073987,83074300,83074578,83075004,	83072358,83074157,83074419,83074771,83075023,
Mrps18b	2	36047329	36053314	chr17	qB1	-	S185, S217	2.58107	0.0103718	37521300	31717032	5804268	7	36047329,36048363,36049282,36051278,36051436,36051640,36053236,	36047901,36048423,36049349,36051347,36051534,36051749,36053314,
Mir1894	2	36054833	36054914	chr17	qB1	+	S185, S217	2.58107	0.0103718	37521300	31717032	5804268	1	36054833,	36054914,
Ppp1r10	2	36053855	36069228	chr17	qB1	+	S185, S217	2.58107	0.00846857	37521300	31717032	5804268	21	36053855,36054142,36060252,36060981,36061189,36061802,36063146,36063344,36063716,36063918,36064854,36065126,36065347,36065596,36066165,36066336,36066717,36066995,36067236,36067601,36068093,	36053950,36054661,36060370,36061068,36061325,36061854,36063224,36063518,36063822,36064031,36064955,36065274,36065506,36065843,36066229,36066531,36066793,36067109,36067559,36067836,36069228,
2310014H01Rik	2	36003559	36012541	chr17	qB1	+	S185, S217	2.58107	0.008034	37521300	31717032	5804268	3	36003559,36010670,36011741,	36005730,36010884,36012541,
Dhx16	2	36016722	36029613	chr17	qB1	+	S185, S217	2.58107	0.0103718	37521300	31717032	5804268	20	36016722,36018222,36018574,36018966,36019386,36019789,36020077,36020759,36020964,36022439,36022828,36023034,36024343,36024779,36025028,36025299,36026142,36026383,36027859,36029363,	36017063,36018467,36018740,36019023,36019641,36019993,36020269,36020870,36021080,36022650,36022927,36023187,36024484,36024942,36025147,36025367,36026305,36026545,36028033,36029613,
2310061I04Rik	2	36029621	36034323	chr17	qB1	-	S185, S217	2.58107	0.0103718	37521300	31717032	5804268	6	36029621,36029984,36031863,36032228,36032615,36034135,	36029911,36030054,36032064,36032317,36033017,36034323,
Atat1	2	36034540	36047013	chr17	qB1	-	S185, S217	2.58107	0.008034	37521300	31717032	5804268	13	36034540,36035201,36035332,36038312,36038927,36041052,36041234,36045507,36045797,36046032,36046203,36046375,36046873,	36034860,36035244,36035412,36038556,36038999,36041121,36041280,36045609,36045911,36046093,36046295,36046436,36047013,
Nrm	2	35998262	36002345	chr17	qB1	+	S185, S217	2.58107	0.0103718	37521300	31717032	5804268	4	35998262,36000383,36001056,36001455,	35998462,36000580,36001233,36002345,
Mdc1	2	35978442	35996615	chr17	qB1	+	S185, S217	2.58107	0.0103718	37521300	31717032	5804268	16	35978442,35981376,35982783,35983246,35984267,35985733,35985951,35987239,35988057,35989359,35990965,35991147,35991361,35991800,35992044,35994407,	35978624,35981515,35983164,35983322,35985610,35985802,35986044,35987950,35988101,35990833,35991057,35991267,35991544,35991926,35992155,35996615,
Tinf2	2	56297917	56300654	chr14	qC2, qC3, qD1	-	S147, S185	2.90815	0.253233	65595874	54742943	10852931	9	56297917,56298350,56298702,56298851,56299447,56299631,56299836,56300061,56300226,	56298246,56298442,56298767,56299293,56299544,56299739,56299926,56300148,56300654,
Tgm1	2	56318845	56331925	chr14	qC2, qC3, qD1	-	S147, S185	2.90815	0.196154	65595874	54742943	10852931	15	56318845,56323140,56323644,56324294,56324677,56325276,56327490,56327719,56328230,56328758,56329304,56329775,56330937,56331270,56331771,	56319265,56323277,56323805,56324576,56324831,56325365,56327594,56327858,56328405,56328866,56329423,56330024,56331126,56331591,56331925,
Sap18	2	58417025	58423817	chr14	qC2, qC3, qD1	+	S147, S185	2.90815	0.253233	65595874	54742943	10852931	4	58417025,58417324,58420330,58420758,	58417191,58417434,58420453,58423817,
Rnaseh2b	2	62950941	62991829	chr14	qC2, qC3, qD1	+	S147, S185	2.88694	0.238302	67292370	54742943	12549427	11	62950941,62965404,62967357,62969236,62972359,62979299,62980165,62982866,62984095,62989308,62991196,	62951013,62965479,62967465,62969313,62972474,62979364,62980271,62982948,62984138,62989389,62991829,
Tssk4	2	56269128	56271369	chr14	qC2, qC3, qD1	+	S147, S185	2.90815	0.206764	65595874	54742943	10852931	4	56269128,56269737,56270325,56271102,	56269410,56269952,56270689,56271369,
Il17d	2	58143665	58162003	chr14	qC2, qC3, qD1	+	S147, S185	2.90815	0.253233	65595874	54742943	10852931	3	58143665,58144140,58161170,	58143758,58144436,58162003,
Gzmc	2	56850237	56853493	chr14	qC2, qC3, qD1	-	S147, S185	2.90815	0.253233	65595874	54742943	10852931	5	56850237,56851075,56851533,56852713,56853364,	56850494,56851336,56851669,56852864,56853493,
Tnfrsf19	2	61582670	61656824	chr14	qC2, qC3, qD1	-	S147, S185	2.88694	0.194573	67292370	54742943	12549427	10	61582670,61589665,61590817,61592338,61593426,61615441,61623911,61643005,61643580,61656686,	61585302,61590068,61590920,61592464,61593591,61615527,61624090,61643116,61643673,61656824,
Mcpt9	2	56645700	56649332	chr14	qC2, qC3, qD1	-	S147, S185	2.90815	0.253233	65595874	54742943	10852931	5	56645700,56646282,56646735,56647400,56648050,	56645876,56646537,56646871,56647551,56649332,
Mcpt4	2	56678580	56681147	chr14	qC2, qC3, qD1	-	S147, S185	2.90815	0.253233	65595874	54742943	10852931	5	56678580,56679332,56679771,56680410,56681056,	56678937,56679587,56679907,56680561,56681147,
Cma1	2	56560287	56563498	chr14	qC2, qC3, qD1	-	S147, S185	2.90815	0.253233	65595874	54742943	10852931	5	56560287,56560962,56561399,56562535,56563311,	56560634,56561217,56561535,56562686,56563498,
Mrpl52	2	55045745	55048587	chr14	qC2, qC3, qD1	+	S147, S185	2.94377	0.278072	65595874	54742943	10852931	5	55045745,55045870,55046007,55047420,55048418,	55045797,55045928,55046075,55047485,55048587,
Gzme	2	56736455	56739462	chr14	qC2, qC3, qD1	-	S147, S185	2.90815	0.253233	65595874	54742943	10852931	5	56736455,56737087,56737534,56738134,56739338,	56736706,56737348,56737670,56738285,56739462,
Dhrs4	2	56097594	56106414	chr14	qC2, qC3, qD1	+	S147, S185	2.90815	0.206764	65595874	54742943	10852931	5	56097594,56098862,56104953,56105929,56106096,	56097870,56099040,56105055,56106000,56106414,
Pck2	2	56159102	56168854	chr14	qC2, qC3, qD1	+	S147, S185	2.90815	0.253233	65595874	54742943	10852931	10	56159102,56161242,56162425,56162696,56163231,56163721,56164043,56166533,56166876,56167141,	56159350,56161488,56162610,56162900,56163419,56163884,56164262,56166671,56166972,56168854,
Irf9	2	56223415	56228867	chr14	qC2, qC3, qD1	+	S147, S185	2.90815	0.196154	65595874	54742943	10852931	9	56223415,56223888,56224557,56224929,56225154,56225373,56226350,56227521,56227757,	56223558,56224069,56224741,56225003,56225275,56225445,56226692,56227637,56228867,
Efs	2	55535379	55545625	chr14	qC2, qC3, qD1	-	S147, S185	2.90815	0.253233	65595874	54742943	10852931	6	55535379,55538165,55538531,55539341,55539739,55544274,	55536369,55538255,55539251,55539482,55540018,55545625,
Cdadc1	2	60178224	60216796	chr14	qC2, qC3, qD1	-	S147, S185	2.88694	0.17762	67292370	54742943	12549427	11	60178224,60183354,60187784,60192483,60194570,60200161,60204875,60208624,60211297,60215698,60216591,	60179758,60183432,60187845,60192673,60194740,60200211,60205445,60208802,60211372,60215796,60216796,
Gm10094	2	58417054	58421167	chr14	qC2, qC3, qD1	+	S147, S185	2.90815	0.253233	65595874	54742943	10852931	4	58417054,58417324,58420330,58420758,	58417191,58417434,58420453,58421167,
Efha1	2	58535116	58618099	chr14	qC2, qC3, qD1	-	S147, S185	2.90815	0.253233	65595874	54742943	10852931	12	58535116,58537659,58538180,58542776,58546033,58551074,58562424,58564221,58572972,58573835,58590487,58617866,	58536212,58537817,58538289,58542948,58546131,58551140,58562507,58564269,58573048,58573867,58590626,58618099,
Slc7a7	2	54989127	55036536	chr14	qC2, qC3, qD1	-	S147, S185	2.94377	0.278072	65595874	54742943	10852931	12	54989127,54989776,54992623,54993525,54993897,54994231,54997449,54998783,55027339,55032716,55035425,55036493,	54989570,54989960,54992773,54993622,54994001,54994355,54997594,54998909,55027885,55032850,55035607,55036536,
D14Ertd668e	2	59966243	59984327	chr14	qC2, qC3, qD1	-	S147, S185	2.88694	0.238302	67292370	54742943	12549427	11	59966243,59968058,59969983,59971487,59972154,59973144,59973976,59975153,59978312,59980570,59984203,	59967888,59968225,59970055,59971619,59972218,59973212,59974026,59975287,59978420,59980692,59984327,
Ripk3	2	56403831	56407694	chr14	qC2, qC3, qD1	-	S147, S185	2.90815	0.196154	65595874	54742943	10852931	10	56403831,56404698,56404862,56405419,56405593,56405950,56406118,56406660,56407074,56407453,	56404188,56404756,56405195,56405487,56405761,56405997,56406276,56406970,56407299,56407694,
Dhrs2	2	55840843	55860277	chr14	qC2, qC3, qD1	+	S147, S185	2.90815	0.253233	65595874	54742943	10852931	11	55840843,55842604,55852154,55853479,55854865,55856067,55857584,55858640,55859195,55859649,55859973,	55840905,55842686,55852231,55853633,55855043,55856169,55857655,55858692,55859330,55859705,55860277,
Wdfy2	2	63456526	63575723	chr14	qC2, qC3, qD1	+	S147, S185	2.88694	0.238302	67292370	54742943	12549427	12	63456526,63504646,63519091,63543966,63549064,63553126,63562857,63567479,63570751,63571848,63573697,63575116,	63456894,63504714,63519165,63544021,63549215,63553239,63562984,63567585,63570853,63571979,63573806,63575723,
Dcaf11	2	56179759	56188902	chr14	qC2, qC3, qD1	+	S147, S185	2.90815	0.196154	65595874	54742943	10852931	15	56179759,56179911,56181728,56182208,56182556,56182889,56183207,56183570,56183934,56184320,56184473,56185700,56186084,56187859,56188064,	56179812,56180279,56181856,56182336,56182621,56182990,56183354,56183625,56184003,56184378,56184659,56185854,56186237,56187966,56188902,
Cpne6	2	56130196	56136268	chr14	qC2, qC3, qD1	+	S147, S185	2.90815	0.196154	65595874	54742943	10852931	17	56130196,56130817,56131418,56132008,56132224,56132470,56132643,56133070,56133401,56134055,56134359,56134564,56134699,56135088,56135363,56135786,56136068,	56130284,56130989,56131598,56132083,56132299,56132554,56132733,56133175,56133488,56134115,56134493,56134619,56134751,56135222,56135600,56135962,56136268,
Fitm1	2	56194510	56195789	chr14	qC2, qC3, qD1	+	S147, S185	2.90815	0.253233	65595874	54742943	10852931	2	56194510,56195151,	56194784,56195789,
Ltb4r2	2	56380264	56382066	chr14	qC2, qC3, qD1	+	S147, S185	2.90815	0.253233	65595874	54742943	10852931	2	56380264,56380744,	56380381,56382066,
2610027L16Rik	2	56364529	56374471	chr14	qC2, qC3, qD1	+	S147, S185	2.90815	0.253233	65595874	54742943	10852931	10	56364529,56364997,56368168,56368828,56369889,56370894,56371373,56371648,56372096,56372477,	56364857,56365447,56368279,56368970,56370082,56371035,56371499,56371885,56372202,56374471,
Nupl1	2	60838304	60870215	chr14	qC2, qC3, qD1	-	S147, S185	2.88694	0.238302	67292370	54742943	12549427	15	60838304,60840419,60842153,60847545,60850910,60851383,60853066,60857288,60858317,60859610,60861383,60862193,60863350,60866160,60869999,	60838995,60840515,60842252,60847747,60850993,60851502,60853146,60857463,60858383,60859635,60861494,60862331,60863500,60866303,60870215,
Mtmr9	2	64142446	64162790	chr14	qC2, qC3, qD1	-	S147, S185	2.88694	0.238302	67292370	54742943	12549427	10	64142446,64145627,64146947,64148561,64149024,64153163,64155828,64159090,64161184,64162294,	64143054,64145779,64147168,64148703,64149186,64153381,64156002,64159216,64161293,64162790,
Rp1l1	2	64611267	64652343	chr14	qC2, qC3, qD1	+	S147, S185	2.88694	0.238302	67292370	54742943	12549427	4	64611267,64640726,64644902,64646578,	64611465,64641380,64645044,64652343,
Hmbox1	2	65441054	65568684	chr14	qC2, qC3, qD1	-	S147, S185	2.88694	0.238302	67292370	54742943	12549427	10	65441054,65444437,65445608,65447422,65470721,65480352,65506411,65515486,65522075,65568413,	65442535,65444529,65445704,65447505,65470875,65480463,65506497,65515963,65522155,65568684,
Arl11	2	61928589	61930773	chr14	qC2, qC3, qD1	+	S147, S185	2.88694	0.238302	67292370	54742943	12549427	2	61928589,61929476,	61928774,61930773,
Khnyn	2	56503805	56515618	chr14	qC2, qC3, qD1	+	S147, S185	2.90815	0.253233	65595874	54742943	10852931	8	56503805,56504610,56505328,56506550,56506757,56512828,56513123,56513699,	56503979,56504828,56506455,56506681,56506854,56512936,56513225,56515618,
Mir15a	2	62250863	62250947	chr14	qC2, qC3, qD1	-	S147, S185	2.88694	0.238302	67292370	54742943	12549427	1	62250863,	62250947,
Gzmg	2	56775417	56778416	chr14	qC2, qC3, qD1	-	S147, S185	2.90815	0.253233	65595874	54742943	10852931	5	56775417,56776043,56776521,56777131,56778306,	56775669,56776304,56776657,56777282,56778416,
Mir124a-1	2	65209493	65209578	chr14	qC2, qC3, qD1	+	S147, S185	2.88694	0.238302	67292370	54742943	12549427	1	65209493,	65209578,
Gjb2	2	57717438	57723539	chr14	qC2, qC3, qD1	-	S147, S185	2.90815	0.253233	65595874	54742943	10852931	2	57717438,57723305,	57719608,57723539,
Acin1	2	55260997	55305768	chr14	qC2, qC3, qD1	-	S147, S185	2.90815	0.187025	65595874	54742943	10852931	19	55260997,55262560,55262777,55263284,55263520,55264047,55264441,55265287,55265539,55266924,55270553,55281004,55282423,55283208,55285909,55297579,55298077,55303847,55305305,	55261885,55262661,55263102,55263392,55263628,55264193,55264580,55265440,55265673,55266967,55270695,55281120,55282642,55284471,55285998,55297699,55298189,55303913,55305768,
Ngdn	2	55634290	55642974	chr14	qC2, qC3, qD1	+	S147, S185	2.90815	0.253233	65595874	54742943	10852931	11	55634290,55635005,55635902,55639890,55640230,55640392,55640657,55640874,55641886,55642172,55642825,	55634425,55635065,55635974,55640028,55640315,55640445,55640781,55641043,55642043,55642230,55642974,
Lats2	2	58341025	58353255	chr14	qC2, qC3, qD1	-	S147, S185	2.90815	0.206764	65595874	54742943	10852931	2	58341025,58352714,	58341388,58353255,
Oxa1l	2	54980524	54989353	chr14	qC2, qC3, qD1	+	S147, S185	2.94377	0.278072	65595874	54742943	10852931	10	54980524,54981005,54982965,54986392,54986708,54986949,54987271,54987476,54987836,54988001,	54980601,54981152,54983179,54986536,54986794,54987114,54987376,54987639,54987917,54989353,
Mir686	2	55235513	55235622	chr14	qC2, qC3, qD1	-	S147, S185	2.90815	0.253233	65595874	54742943	10852931	1	55235513,	55235622,
Mir208a	2	55567896	55567979	chr14	qC2, qC3, qD1	-	S147, S185	2.90815	0.253233	65595874	54742943	10852931	1	55567896,	55567979,
D830015G02Rik	2	55587623	55593186	chr14	qC2, qC3, qD1	+	S147, S185	2.90815	0.253233	65595874	54742943	10852931	5	55587623,55590246,55591601,55592297,55592714,	55587684,55590327,55591749,55592363,55593186,
Mir208b	2	55594536	55594613	chr14	qC2, qC3, qD1	-	S147, S185	2.90815	0.253233	65595874	54742943	10852931	1	55594536,	55594613,
Zfhx2as	2	55691927	55694711	chr14	qC2, qC3, qD1	+	S147, S185	2.90815	0.253233	65595874	54742943	10852931	2	55691927,55693497,	55693200,55694711,
Mcpt-ps1	2	56568645	56571208	chr14	qC2, qC3, qD1	-	S147, S185	2.90815	0.253233	65595874	54742943	10852931	4	56568645,56569434,56569952,56571123,	56569023,56569689,56570027,56571208,
Cma2	2	56590264	56592832	chr14	qC2, qC3, qD1	+	S147, S185	2.90815	0.253233	65595874	54742943	10852931	5	56590264,56590854,56591534,56591868,56592518,	56590355,56591005,56591670,56592123,56592832,
Gm5801	2	56629128	56630317	chr14	qC2, qC3, qD1	-	S147, S185	2.90815	0.253233	65595874	54742943	10852931	1	56629128,	56630317,
Parp4	2	57194455	57278635	chr14	qC2, qC3, qD1	+	S147, S185	2.90815	0.253233	65595874	54742943	10852931	35	57194455,57202995,57204393,57206585,57207255,57208715,57209200,57211127,57212060,57214090,57216412,57217168,57221100,57221587,57226258,57227197,57229590,57232490,57233236,57233523,57235168,57239290,57241020,57242853,57246226,57247910,57248303,57253048,57254563,57256684,57260091,57266010,57271084,57274318,57278074,	57194567,57203128,57204589,57206649,57207331,57208817,57209350,57211265,57212234,57214251,57216550,57217264,57221284,57221744,57226383,57227329,57229677,57232655,57233283,57233602,57235306,57239486,57241088,57243041,57246326,57248081,57248384,57253129,57254659,57256807,57260154,57267786,57271184,57274451,57278635,
Mphosph8	2	57287084	57316266	chr14	qC2, qC3, qD1	+	S147, S185	2.90815	0.253233	65595874	54742943	10852931	14	57287084,57291241,57292727,57295358,57297400,57303794,57303998,57307201,57307865,57309743,57312260,57314457,57315495,57315967,	57287401,57291397,57293576,57295455,57297655,57303920,57304087,57307342,57307952,57309898,57312415,57314585,57315579,57316266,
Ctsg	2	56718717	56721411	chr14	qC2, qC3, qD1	-	S147, S185	2.90815	0.253233	65595874	54742943	10852931	5	56718717,56719379,56719810,56720433,56721218,	56718987,56719634,56719946,56720581,56721411,
Mir3077	2	58417260	58417324	chr14	qC2, qC3, qD1	+	S147, S185	2.90815	0.253233	65595874	54742943	10852931	1	58417260,	58417324,
Mrp63	2	58445075	58447582	chr14	qC2, qC3, qD1	+	S147, S185	2.90815	0.253233	65595874	54742943	10852931	2	58445075,58445345,	58445159,58447582,
Zdhhc20	2	58451538	58509099	chr14	qC2, qC3, qD1	-	S147, S185	2.90815	0.253233	65595874	54742943	10852931	13	58451538,58456427,58457926,58459665,58462024,58465757,58475446,58476464,58477376,58484357,58492729,58497269,58508899,	58455483,58456504,58458042,58459755,58462151,58465899,58475567,58476497,58477446,58484478,58492833,58497296,58509099,
Gm5142	2	59777339	59797586	chr14	qC2, qC3, qD1	-	S147, S185	2.88694	0.238302	67292370	54742943	12549427	2	59777339,59797168,	59777547,59797586,
Gm6904	2	59863277	59879053	chr14	qC2, qC3, qD1	-	S147, S185	2.88694	0.238302	67292370	54742943	12549427	6	59863277,59864722,59866739,59869910,59877335,59878974,	59863682,59864772,59866873,59870018,59877457,59879053,
Gm4902	2	59939800	59960167	chr14	qC2, qC3, qD1	-	S147, S185	2.88694	0.238302	67292370	54742943	12549427	9	59939800,59940290,59942004,59943702,59944846,59946856,59950026,59957457,59960109,	59940120,59940457,59942076,59943834,59944896,59946990,59950134,59957579,59960167,
Mir719	2	60847642	60847752	chr14	qC2, qC3, qD1	-	S147, S185	2.88694	0.238302	67292370	54742943	12549427	1	60847642,	60847752,
1700109G14Rik	2	61911819	61924171	chr14	qC2, qC3, qD1	-	S147, S185	2.88694	0.238302	67292370	54742943	12549427	3	61911819,61913465,61923977,	61912019,61913869,61924171,
Kpna3	2	61984022	62058784	chr14	qC2, qC3, qD1	-	S147, S185	2.88694	0.238302	67292370	54742943	12549427	17	61984022,61986964,61989219,61989538,61989707,61991794,61993120,62002071,62003424,62003939,62006260,62010000,62010235,62010384,62010592,62021834,62058559,	61986566,61987059,61989382,61989610,61989812,61991923,61993252,62002116,62003594,62004026,62006346,62010096,62010288,62010414,62010682,62021879,62058784,
6330409N04Rik	2	62153141	62175723	chr14	qC2, qC3, qD1	-	S147, S185	2.88694	0.238302	67292370	54742943	12549427	5	62153141,62158973,62164518,62168580,62175357,	62154078,62159076,62164685,62168697,62175723,
Trim13	2	62218348	62224782	chr14	qC2, qC3, qD1	+	S147, S185	2.88694	0.194573	67292370	54742943	12549427	3	62218348,62218630,62223366,	62218407,62218732,62224782,
Dleu2	2	62221672	62301210	chr14	qC2, qC3, qD1	-	S147, S185	2.88694	0.238302	67292370	54742943	12549427	7	62221672,62233002,62244056,62251273,62254361,62262196,62300946,	62222643,62233108,62244199,62251320,62254428,62262292,62301210,
Mir16-1	2	62250716	62250809	chr14	qC2, qC3, qD1	-	S147, S185	2.88694	0.238302	67292370	54742943	12549427	1	62250716,	62250809,
Mir1196	2	62371057	62371175	chr14	qC2, qC3, qD1	-	S147, S185	2.88694	0.238302	67292370	54742943	12549427	1	62371057,	62371175,
Gucy1b2	2	63011506	63075126	chr14	qC2, qC3, qD1	-	S147, S185	2.88694	0.194573	67292370	54742943	12549427	17	63011506,63022007,63023323,63024954,63026522,63027498,63030335,63033076,63034737,63036036,63037915,63038938,63041696,63052673,63067031,63072167,63074912,	63011803,63022106,63023475,63025109,63026669,63027647,63030656,63033293,63034841,63036148,63038067,63039038,63041857,63052768,63067105,63072290,63075126,
Defb48	2	63596360	63603347	chr14	qC2, qC3, qD1	-	S147, S185	2.88694	0.238302	67292370	54742943	12549427	2	63596360,63603246,	63596704,63603347,
Defb47	2	63616913	63619997	chr14	qC2, qC3, qD1	+	S147, S185	2.88694	0.238302	67292370	54742943	12549427	2	63616913,63619721,	63616996,63619997,
Defb43	2	63630607	63636925	chr14	qC2, qC3, qD1	+	S147, S185	2.88694	0.238302	67292370	54742943	12549427	2	63630607,63636614,	63630704,63636925,
Xkr6	2	64225366	64439247	chr14	qC2, qC3, qD1	+	S147, S185	2.88694	0.238302	67292370	54742943	12549427	3	64225366,64417043,64437662,	64226121,64417240,64439247,
Mir598	2	64346025	64346104	chr14	qC2, qC3, qD1	+	S147, S185	2.88694	0.238302	67292370	54742943	12549427	1	64346025,	64346104,
Prss55	2	64694279	64704226	chr14	qC2, qC3, qD1	-	S147, S185	2.88694	0.238302	67292370	54742943	12549427	5	64694279,64695917,64698032,64700495,64704147,	64694631,64696060,64698280,64700688,64704226,
Mir3078	2	65210021	65210108	chr14	qC2, qC3, qD1	+	S147, S185	2.88694	0.238302	67292370	54742943	12549427	1	65210021,	65210108,
1700123O20Rik	2	55305007	55309579	chr14	qC2, qC3, qD1	+	S147, S185	2.90815	0.253233	65595874	54742943	10852931	2	55305007,55308640,	55305957,55309579,
Gmpr2	2	56291071	56297588	chr14	qC2, qC3, qD1	+	S147, S185	2.90815	0.253233	65595874	54742943	10852931	10	56291071,56291542,56291786,56294163,56294395,56295591,56295764,56296042,56296707,56297060,	56291221,56291638,56291906,56294247,56294569,56295673,56295871,56296085,56296867,56297588,
Fam167a	2	64055230	64084339	chr14	qC2, qC3, qD1	+	S147, S185	2.88694	0.238302	67292370	54742943	12549427	4	64055230,64060749,64070707,64081213,	64055469,64060850,64071476,64084339,
Abhd4	2	54873803	54888844	chr14	qC2, qC3, qD1	+	S147, S185	2.94377	0.227045	65595874	54742943	10852931	7	54873803,54881300,54882325,54882843,54884955,54886669,54887442,	54874146,54881389,54882698,54882998,54885067,54886856,54888844,
Cab39l	2	60059817	60167740	chr14	qC2, qC3, qD1	+	S147, S185	2.88694	0.238302	67292370	54742943	12549427	11	60059817,60077930,60080471,60115639,60118380,60125101,60138402,60145592,60147678,60157898,60165822,	60059855,60078078,60080539,60115781,60118545,60125220,60138571,60145652,60147744,60158042,60167740,
Gm6907	2	59999669	60012349	chr14	qC2, qC3, qD1	-	S147, S185	2.88694	0.238302	67292370	54742943	12549427	10	59999669,60000154,60002147,60003620,60004303,60005117,60006183,60008105,60009702,60011866,	59999984,60000321,60002219,60003752,60004367,60005185,60006233,60008236,60009810,60012349,
Olfr49	2	54901570	54902600	chr14	qC2, qC3, qD1	-	S147, S185	2.94377	0.278072	65595874	54742943	10852931	1	54901570,	54902600,
Gja3	2	57654496	57676782	chr14	qC2, qC3, qD1	-	S147, S185	2.90815	0.253233	65595874	54742943	10852931	2	57654496,57676642,	57655767,57676782,
4930578I06Rik	2	64589958	64606617	chr14	qC2, qC3, qD1	-	S147, S185	2.88694	0.238302	67292370	54742943	12549427	4	64589958,64591957,64604921,64606536,	64590301,64592373,64605114,64606617,
Jph4	2	55725662	55735772	chr14	qC2, qC3, qD1	-	S147, S185	2.90815	0.253233	65595874	54742943	10852931	6	55725662,55728122,55728913,55732243,55733732,55734827,	55727232,55728655,55729032,55733015,55734282,55735772,
Pinx1	2	64479148	64538696	chr14	qC2, qC3, qD1	+	S147, S185	2.88694	0.238302	67292370	54742943	12549427	7	64479148,64483052,64484939,64487355,64491138,64496948,64537933,	64479284,64483162,64485032,64487434,64491231,64497025,64538696,
Rcbtb1	2	59820064	59856102	chr14	qC2, qC3, qD1	+	S147, S185	2.88694	0.238302	67292370	54742943	12549427	12	59820064,59828761,59829271,59836432,59840253,59842029,59843469,59845144,59847091,59848723,59849246,59854055,	59820421,59828931,59829422,59836599,59840412,59842137,59843612,59845335,59847218,59848875,59849377,59856102,
Mcpt8	2	56700999	56704034	chr14	qC2, qC3, qD1	-	S147, S185	2.90815	0.253233	65595874	54742943	10852931	5	56700999,56701716,56702191,56702639,56703969,	56701237,56701971,56702324,56702787,56704034,
Mcpt2	2	56660959	56663471	chr14	qC2, qC3, qD1	+	S147, S185	2.90815	0.253233	65595874	54742943	10852931	5	56660959,56661537,56662199,56662519,56663128,	56661045,56661688,56662335,56662774,56663471,
Mcpt1	2	56636800	56639228	chr14	qC2, qC3, qD1	+	S147, S185	2.90815	0.253233	65595874	54742943	10852931	5	56636800,56637397,56637851,56638185,56638832,	56636890,56637548,56637987,56638440,56639228,
Ebpl	2	61958599	61979282	chr14	qC2, qC3, qD1	-	S147, S185	2.88694	0.238302	67292370	54742943	12549427	4	61958599,61960924,61966208,61979056,	61960241,61961063,61966278,61979282,
Ift88	2	58042907	58136773	chr14	qC2, qC3, qD1	+	S147, S185	2.90815	0.253233	65595874	54742943	10852931	26	58042907,58049374,58053631,58056063,58057078,58057702,58058542,58059767,58060714,58063191,58064401,58066377,58069507,58074297,58091811,58094879,58096727,58098733,58099493,58100232,58106408,58107728,58115009,58126041,58135817,58136173,	58043024,58049470,58053694,58056120,58057132,58057766,58058612,58059858,58060819,58063294,58064516,58066609,58069578,58074384,58091911,58094966,58096914,58098842,58099644,58100348,58106461,58107794,58115116,58126108,58135928,58136773,
Dleu7	2	62895065	62911816	chr14	qC2, qC3, qD1	-	S147, S185	2.88694	0.238302	67292370	54742943	12549427	2	62895065,62911364,	62895945,62911816,
Dhrs1	2	56357856	56364521	chr14	qC2, qC3, qD1	-	S147, S185	2.90815	0.253233	65595874	54742943	10852931	9	56357856,56358388,56358772,56359563,56360019,56362290,56362494,56363754,56364277,	56358257,56358469,56358842,56359710,56360152,56362370,56362638,56363925,56364521,
Gzmf	2	56824099	56830244	chr14	qC2, qC3, qD1	-	S147, S185	2.90815	0.253233	65595874	54742943	10852931	5	56824099,56824753,56825206,56825745,56830139,	56824355,56825014,56825342,56825896,56830244,
Mipep	2	61403402	61522450	chr14	qC2, qC3, qD1	+	S147, S185	2.88694	0.194573	67292370	54742943	12549427	19	61403402,61406131,61406990,61409723,61415008,61420957,61421649,61427804,61429935,61433789,61446135,61448223,61449949,61452821,61462044,61465220,61490854,61494070,61522204,	61403707,61406305,61407079,61409810,61415072,61421140,61421806,61427853,61429996,61433842,61446289,61448301,61450154,61452931,61462119,61465340,61490976,61494144,61522450,
Nrl	2	56137814	56143028	chr14	qC2, qC3, qD1	-	S147, S185	2.90815	0.206764	65595874	54742943	10852931	3	56137814,56140924,56142924,	56139724,56141332,56143028,
Sdr39u1	2	56516121	56519069	chr14	qC2, qC3, qD1	-	S147, S185	2.90815	0.253233	65595874	54742943	10852931	6	56516121,56517079,56518020,56518483,56518650,56519026,	56516849,56517223,56518142,56518566,56518757,56519069,
Fam123a	2	60997122	60999840	chr14	qC2, qC3, qD1	+	S147, S185	2.88694	0.194573	67292370	54742943	12549427	2	60997122,60998224,	60997846,60999840,
N6amt2	2	58168434	58190406	chr14	qC2, qC3, qD1	-	S147, S185	2.90815	0.253233	65595874	54742943	10852931	5	58168434,58169198,58176870,58184758,58190379,	58168716,58169479,58176953,58184921,58190406,
Sacs	2	61757293	61859530	chr14	qC2, qC3, qD1	+	S147, S185	2.88694	0.238302	67292370	54742943	12549427	10	61757293,61766428,61792134,61798058,61799781,61802788,61808438,61809934,61812224,61859153,	61757608,61766908,61792285,61798146,61799867,61802900,61808585,61811429,61812316,61859530,
Gzmb	2	56877694	56881097	chr14	qC2, qC3, qD1	-	S147, S185	2.90815	0.253233	65595874	54742943	10852931	5	56877694,56879018,56879415,56879923,56880931,	56878399,56879279,56879551,56880071,56881097,
Myh6	2	55560757	55585444	chr14	qC2, qC3, qD1	-	S147, S185	2.90815	0.206764	65595874	54742943	10852931	39	55560757,55561189,55561984,55563114,55563497,55565149,55565750,55566917,55567128,55567448,55568174,55568681,55568888,55569100,55571082,55571410,55571790,55572125,55572534,55575338,55575715,55575979,55576183,55576596,55577286,55578637,55579106,55579781,55580003,55580565,55580890,55581522,55581857,55582216,55582338,55582732,55584096,55584603,55585390,	55560838,55561324,55562080,55563390,55563623,55565353,55566059,55567042,55567294,55567632,55568371,55568800,55569015,55569490,55571173,55571556,55571967,55572368,55572790,55575475,55575839,55576097,55576271,55576667,55577596,55578808,55579375,55579920,55580107,55580664,55580954,55581615,55581969,55582244,55582495,55582876,55584312,55584736,55585444,
Mtmr6	2	60884064	60921207	chr14	qC2, qC3, qD1	+	S147, S185	2.88694	0.238302	67292370	54742943	12549427	14	60884064,60895965,60898919,60900773,60903753,60908379,60910830,60911754,60912220,60914956,60915410,60916899,60917751,60919109,	60884198,60896082,60899082,60900931,60903882,60908514,60910963,60911864,60912346,60915006,60915611,60917031,60917878,60921207,
Bcl2l2	2	55502261	55507071	chr14	qC2, qC3, qD1	+	S147, S185	2.90815	0.253233	65595874	54742943	10852931	4	55502261,55502633,55503210,55504220,	55502343,55502721,55503650,55507071,
Xpo4	2	58201107	58283793	chr14	qC2, qC3, qD1	-	S147, S185	2.90815	0.253233	65595874	54742943	10852931	23	58201107,58203436,58204703,58205416,58206789,58208777,58209622,58212664,58215811,58216722,58221325,58222422,58223200,58223959,58232109,58232523,58236967,58248193,58249052,58257055,58261918,58267255,58283724,	58201305,58203529,58204821,58205547,58206908,58208958,58209916,58212839,58215981,58216882,58221503,58222568,58223343,58224136,58232284,58232681,58237080,58248347,58249169,58257194,58262060,58267361,58283793,
Atp12a	2	56983904	57007388	chr14	qC2, qC3, qD1	+	S147, S185	2.90815	0.253233	65595874	54742943	10852931	23	56983904,56984785,56987219,56989612,56990575,56991415,56991679,56992024,56993263,56993596,56994974,56997119,56998784,56999599,57001333,57002903,57003162,57004629,57004948,57005684,57005986,57006476,57006729,	56984126,56984935,56987279,56989813,56990689,56991550,56991797,56992293,56993462,56993706,56995109,56997312,56998960,56999736,57001484,57003072,57003317,57004753,57005094,57005818,57006088,57006568,57007388,
Ap1g2	2	55717686	55725430	chr14	qC2, qC3, qD1	-	S147, S185	2.90815	0.253233	65595874	54742943	10852931	22	55717686,55718076,55718538,55719255,55719487,55719907,55720231,55720434,55721147,55721344,55721478,55721773,55722039,55722245,55722648,55723199,55723418,55723667,55723864,55724142,55724761,55725344,	55717998,55718175,55718702,55719406,55719614,55720012,55720359,55720524,55721270,55721399,55721619,55721887,55722095,55722344,55722729,55723295,55723495,55723764,55724006,55724267,55724966,55725430,
Rabggta	2	56334713	56341013	chr14	qC2, qC3, qD1	-	S147, S185	2.90815	0.253233	65595874	54742943	10852931	16	56334713,56336004,56336340,56337282,56337499,56337700,56337927,56338076,56338266,56338460,56338632,56339140,56339612,56339972,56340431,56340680,	56335375,56336092,56336454,56337399,56337588,56337789,56337979,56338182,56338368,56338543,56338716,56339344,56339800,56340097,56340542,56341013,
Cbln3	2	56497756	56503093	chr14	qC2, qC3, qD1	-	S147, S185	2.90815	0.253233	65595874	54742943	10852931	3	56497756,56502303,56502748,	56502014,56502423,56503093,
Nedd8	2	56281103	56290743	chr14	qC2, qC3, qD1	-	S147, S185	2.90815	0.253233	65595874	54742943	10852931	4	56281103,56282251,56282648,56290631,	56281462,56282334,56282696,56290743,
Cdh24	2	55250828	55260201	chr14	qC2, qC3, qD1	-	S147, S185	2.90815	0.253233	65595874	54742943	10852931	12	55250828,55251883,55252295,55252486,55255169,55256157,55256840,55257163,55257404,55257707,55258180,55260057,	55251449,55252132,55252407,55252608,55255306,55256411,55257028,55257331,55257524,55258002,55258498,55260201,
Slc22a17	2	55525563	55531969	chr14	qC2, qC3, qD1	-	S147, S185	2.90815	0.253233	65595874	54742943	10852931	9	55525563,55526355,55526722,55527097,55527338,55527659,55528507,55531078,55531703,	55526196,55526467,55526940,55527203,55527484,55527825,55528662,55531570,55531969,
Gjb6	2	57742139	57744058	chr14	qC2, qC3, qD1	-	S147, S185	2.90815	0.206764	65595874	54742943	10852931	1	57742139,	57744058,
Phf11	2	59895749	59916359	chr14	qC2, qC3, qD1	-	S147, S185	2.88694	0.238302	67292370	54742943	12549427	8	59895749,59898183,59899544,59900709,59903150,59906317,59913656,59916280,	59896406,59898255,59899676,59900759,59903284,59906425,59913778,59916359,
Kcnrg	2	62226293	62231670	chr14	qC2, qC3, qD1	+	S147, S185	2.88694	0.194573	67292370	54742943	12549427	2	62226293,62230488,	62226943,62231670,
Il25	2	55551531	55554673	chr14	qC2, qC3, qD1	+	S147, S185	2.90815	0.253233	65595874	54742943	10852931	3	55551531,55551817,55553940,	55551616,55552062,55554673,
Pspc1	2	57341285	57397153	chr14	qC2, qC3, qD1	-	S147, S185	2.90815	0.253233	65595874	54742943	10852931	9	57341285,57344142,57347356,57367671,57377466,57380670,57382985,57390541,57396627,	57342117,57344312,57347414,57367780,57377551,57380867,57383081,57390843,57397153,
Mmp14	2	55050440	55060095	chr14	qC2, qC3, qD1	+	S147, S185	2.94377	0.278072	65595874	54742943	10852931	10	55050440,55054581,55054974,55055451,55056437,55057501,55057847,55058117,55058741,55059177,	55050810,55054730,55055097,55055759,55056599,55057662,55057986,55058268,55058857,55060095,
Ppp1r3e	2	55494433	55496375	chr14	qC2, qC3, qD1	-	S147, S185	2.90815	0.253233	65595874	54742943	10852931	2	55494433,55495723,	55495633,55496375,
Msra	2	64741461	65074740	chr14	qC2, qC3, qD1	-	S147, S185	2.88694	0.238302	67292370	54742943	12549427	11	64741461,64829264,64852665,64903900,64932523,65059546,65069800,65071233,65072298,65073595,65074718,	64742190,64829371,64852770,64904020,64932592,65059863,65069875,65071312,65072400,65073730,65074740,
Rem2	2	55094936	55099271	chr14	qC2, qC3, qD1	+	S147, S185	3.28367	0.501016	65595874	54742943	10852931	5	55094936,55096307,55096864,55097790,55098286,	55095211,55096652,55096938,55097998,55099271,
Nfatc4	2	56443631	56452780	chr14	qC2, qC3, qD1	+	S147, S185	2.90815	0.206764	65595874	54742943	10852931	9	56443631,56444994,56447439,56448201,56448730,56449292,56450489,56450784,56451059,	56443973,56446090,56447602,56448401,56448903,56449433,56450545,56450911,56452780,
Ltb4r1	2	56384798	56387329	chr14	qC2, qC3, qD1	+	S147, S185	2.90815	0.253233	65595874	54742943	10852931	2	56384798,56386069,	56384930,56387329,
4930579G18Rik	2	55269347	55273937	chr14	qC2, qC3, qD1	+	S147, S185	2.90815	0.253233	65595874	54742943	10852931	6	55269347,55269901,55270576,55272210,55272667,55272989,	55269385,55270105,55270651,55272290,55272783,55273937,
Fdft1	2	63763987	63796630	chr14	qC2, qC3, qD1	-	S147, S185	2.88694	0.238302	67292370	54742943	12549427	8	63763987,63769986,63771163,63775395,63777854,63782138,63783368,63796519,	63765805,63770139,63771340,63775587,63777983,63782322,63783466,63796630,
Gzmn	2	56784632	56793433	chr14	qC2, qC3, qD1	-	S147, S185	2.90815	0.253233	65595874	54742943	10852931	6	56784632,56785612,56786076,56786656,56787848,56793382,	56784884,56785873,56786212,56786807,56787951,56793433,
Prss52	2	64723159	64732588	chr14	qC2, qC3, qD1	+	S147, S185	2.88694	0.238302	67292370	54742943	12549427	5	64723159,64728297,64729468,64731318,64732303,	64723280,64728523,64729716,64731461,64732588,
Sgcg	2	61837951	61877327	chr14	qC2, qC3, qD1	-	S147, S185	2.88694	0.238302	67292370	54742943	12549427	8	61837951,61844031,61848408,61851242,61855644,61859178,61864592,61877179,	61840613,61844155,61848481,61851362,61855732,61859280,61864790,61877327,
Adcy4	2	56387928	56402856	chr14	qC2, qC3, qD1	-	S147, S185	2.90815	0.253233	65595874	54742943	10852931	26	56387928,56388209,56388628,56388861,56389208,56390213,56390791,56391082,56391497,56392258,56392502,56393309,56393805,56394051,56394250,56396764,56397117,56397478,56397771,56398539,56398733,56399656,56400416,56400671,56402356,56402776,	56388124,56388334,56388743,56388969,56389355,56390372,56390876,56391267,56391623,56392396,56392587,56393407,56393875,56394138,56394285,56396938,56397250,56397637,56397899,56398651,56398882,56399806,56400578,56400869,56402547,56402856,
Ints6	2	63295164	63379949	chr14	qC2, qC3, qD1	-	S147, S185	2.88694	0.238302	67292370	54742943	12549427	19	63295164,63312368,63314535,63315429,63319467,63321207,63322010,63323520,63324689,63326441,63327727,63328304,63332521,63333129,63335135,63362745,63378037,63379002,63379384,	63297004,63312511,63314629,63315792,63319699,63321350,63322137,63323733,63324800,63326536,63327860,63328457,63332676,63333255,63335319,63362835,63378187,63379080,63379949,
Fam158a	2	56200360	56204091	chr14	qC2, qC3, qD1	-	S147, S185	2.90815	0.253233	65595874	54742943	10852931	5	56200360,56200717,56200892,56203515,56203748,	56200580,56200812,56200962,56203592,56204091,
Shisa2	2	60244117	60250497	chr14	qC2, qC3, qD1	+	S147, S185	2.88694	0.238302	67292370	54742943	12549427	2	60244117,60248471,	60245237,60250497,
Gzmd	2	56748404	56751430	chr14	qC2, qC3, qD1	-	S147, S185	2.90815	0.253233	65595874	54742943	10852931	5	56748404,56749036,56749483,56750066,56751304,	56748655,56749297,56749631,56750217,56751430,
Atp8a2	2	60266577	60705671	chr14	qC2, qC3, qD1	-	S147, S185	2.88694	0.238302	67292370	54742943	12549427	36	60266577,60273385,60303751,60310288,60390475,60392537,60392797,60410017,60412703,60421080,60475865,60478966,60543843,60616837,60625065,60627191,60628639,60631215,60634710,60635625,60636396,60639595,60641959,60642285,60644977,60645761,60646785,60652546,60654021,60655804,60657810,60663153,60663804,60664840,60665497,60705418,	60266761,60273477,60303856,60310377,60390583,60392594,60392859,60410096,60412826,60421155,60475976,60479150,60544016,60616902,60625204,60627331,60628724,60631285,60634760,60635708,60636502,60639671,60642004,60642374,60645055,60645889,60646951,60652658,60654149,60655874,60657884,60663194,60663850,60664939,60665597,60705671,
4931414P19Rik	2	55202499	55224745	chr14	qC2, qC3, qD1	-	S147, S185	2.90815	0.253233	65595874	54742943	10852931	7	55202499,55203815,55204488,55204772,55209958,55213950,55224639,	55203543,55203928,55204592,55204834,55210276,55214788,55224745,
Ctsb	2	63741301	63764758	chr14	qC2, qC3, qD1	+	S147, S185	2.88694	0.238302	67292370	54742943	12549427	10	63741301,63752152,63752801,63754444,63755243,63756869,63757187,63757835,63760570,63761068,	63741402,63752303,63752887,63754559,63755362,63756955,63757331,63757952,63760699,63764758,
Gata4	2	63817751	63864097	chr14	qC2, qC3, qD1	-	S147, S185	2.88694	0.238302	67292370	54742943	12549427	7	63817751,63820314,63822147,63822495,63823425,63859372,63863987,	63819388,63820469,63822235,63822621,63823592,63860482,63864097,
Myh7	2	55589524	55613386	chr14	qC2, qC3, qD1	-	S147, S185	2.90815	0.253233	65595874	54742943	10852931	41	55589524,55590213,55590461,55591524,55591907,55592138,55592594,55593478,55593748,55594070,55594715,55597419,55597703,55598009,55599157,55601002,55602078,55602379,55603387,55603890,55604297,55604561,55605296,55605705,55606057,55607141,55607611,55607880,55608091,55608814,55609141,55609578,55609752,55609928,55610552,55610674,55611076,55611509,55612140,55612424,55613347,	55589647,55590348,55590557,55591800,55592033,55592342,55592903,55593603,55593914,55594254,55594912,55597538,55597830,55598399,55599248,55601148,55602255,55602622,55603643,55604027,55604421,55604679,55605384,55605773,55606367,55607312,55607761,55607999,55608230,55608918,55609240,55609642,55609845,55610037,55610580,55610831,55611220,55611718,55612196,55612462,55613386,
Rec8	2	56237002	56244232	chr14	qC2, qC3, qD1	+	S147, S185	2.90815	0.253233	65595874	54742943	10852931	20	56237002,56237382,56237578,56237734,56237957,56238416,56240071,56241051,56241263,56241481,56241630,56242000,56242333,56242757,56242912,56243185,56243559,56243721,56243909,56244112,	56237190,56237495,56237647,56237877,56238033,56238537,56240156,56241131,56241399,56241554,56241722,56242050,56242471,56242824,56243079,56243234,56243623,56243838,56244016,56244232,
Cryl1	2	57893870	58017320	chr14	qC2, qC3, qD1	-	S147, S185	2.90815	0.253233	65595874	54742943	10852931	8	57893870,57894753,57905201,57922429,57931804,57981758,58001594,58017244,	57894399,57894860,57905307,57922624,57931966,57981885,58001702,58017320,
Dad1	2	54859335	54873604	chr14	qC2, qC3, qD1	-	S147, S185	2.94377	0.227045	65595874	54742943	10852931	2	54859335,54873306,	54862543,54873604,
Haus4	2	55160621	55173198	chr14	qC2, qC3, qD1	-	S147, S185	2.90815	0.253233	65595874	54742943	10852931	10	55160621,55161219,55162615,55163041,55164562,55167702,55168505,55168730,55170973,55173011,	55161094,55161288,55162746,55163187,55164659,55167837,55168637,55168873,55171047,55173198,
Prmt5	2	55126018	55136307	chr14	qC2, qC3, qD1	-	S147, S185	2.90815	0.253233	65595874	54742943	10852931	17	55126018,55127728,55128125,55128380,55128670,55129715,55129977,55130184,55130338,55130829,55132127,55133433,55133611,55134139,55134942,55135333,55136083,	55126784,55127793,55128242,55128474,55128780,55129891,55130100,55130243,55130416,55130991,55132291,55133483,55133724,55134274,55135028,55135452,55136307,
Tdh	2	64111183	64127929	chr14	qC2, qC3, qD1	-	S147, S185	2.88694	0.238302	67292370	54742943	12549427	9	64111183,64112578,64113193,64114556,64114826,64115781,64116434,64118957,64127546,	64111683,64112848,64113284,64114729,64114976,64115852,64116477,64119157,64127929,
Psme2	2	56206276	56209858	chr14	qC2, qC3, qD1	-	S147, S185	2.90815	0.206764	65595874	54742943	10852931	11	56206276,56206490,56206876,56207069,56207280,56208137,56208317,56208455,56208869,56209331,56209678,	56206402,56206577,56206931,56207137,56207349,56208235,56208348,56208542,56208932,56209364,56209858,
Psme1	2	56197330	56200364	chr14	qC2, qC3, qD1	+	S147, S185	2.90815	0.253233	65595874	54742943	10852931	11	56197330,56198431,56198607,56198767,56198950,56199166,56199431,56199580,56199754,56199888,56200137,	56197450,56198464,56198670,56198878,56198996,56199264,56199500,56199648,56199809,56199975,56200364,
Cmtm5	2	55555306	55558114	chr14	qC2, qC3, qD1	+	S147, S185	2.90815	0.253233	65595874	54742943	10852931	5	55555306,55556731,55557418,55557688,55557869,	55555620,55556884,55557511,55557773,55558114,
Mdp1	2	56276715	56279345	chr14	qC2, qC3, qD1	-	S147, S185	2.90815	0.206764	65595874	54742943	10852931	6	56276715,56278036,56278206,56278824,56279004,56279174,	56277911,56278122,56278314,56278935,56279065,56279345,
Sox7	2	64562542	64569569	chr14	qC2, qC3, qD1	+	S147, S185	2.88694	0.238302	67292370	54742943	12549427	2	64562542,64566591,	64562830,64569569,
Tm9sf1	2	56254802	56262643	chr14	qC2, qC3, qD1	-	S147, S185	2.90815	0.253233	65595874	54742943	10852931	6	56254802,56256695,56259221,56259803,56261430,56262218,	56255449,56256969,56259407,56260425,56261792,56262643,
Defb30	2	63652923	63656683	chr14	qC2, qC3, qD1	-	S147, S185	2.88694	0.238302	67292370	54742943	12549427	3	63652923,63654766,63656594,	63653664,63654938,63656683,
Serpine3	2	63282503	63311080	chr14	qC2, qC3, qD1	+	S147, S185	2.88694	0.238302	67292370	54742943	12549427	9	63282503,63283765,63289623,63291792,63293118,63302217,63307863,63308413,63310903,	63282553,63284040,63289857,63291987,63293317,63302318,63307950,63308497,63311080,
Thtpa	2	55713620	55717832	chr14	qC2, qC3, qD1	+	S147, S185	2.90815	0.253233	65595874	54742943	10852931	2	55713620,55716216,	55714843,55717832,
Cideb	2	56372891	56377261	chr14	qC2, qC3, qD1	-	S147, S185	2.90815	0.253233	65595874	54742943	10852931	5	56372891,56373547,56373961,56376678,56377088,	56373408,56373738,56374108,56376823,56377261,
1700129C05Rik	2	59751876	59761730	chr14	qC2, qC3, qD1	-	S147, S185	2.88694	0.238302	67292370	54742943	12549427	5	59751876,59758440,59758840,59760949,59761294,	59752255,59758512,59758939,59761030,59761730,
Neil2	2	63801281	63812362	chr14	qC2, qC3, qD1	-	S147, S185	2.88694	0.238302	67292370	54742943	12549427	5	63801281,63804874,63807277,63810541,63812260,	63802401,63805071,63807618,63810695,63812362,
Psmb11	2	55244146	55248393	chr14	qC2, qC3, qD1	+	S147, S185	2.90815	0.253233	65595874	54742943	10852931	1	55244146,	55248393,
C1qtnf9	2	61386970	61399706	chr14	qC2, qC3, qD1	+	S147, S185	2.88694	0.238302	67292370	54742943	12549427	4	61386970,61391112,61395861,61398088,	61387005,61391299,61395924,61399706,
Homez	2	55471573	55479327	chr14	qC2, qC3, qD1	-	S147, S185	2.90815	0.206764	65595874	54742943	10852931	2	55471573,55479264,	55477118,55479327,
Blk	2	63991673	64036024	chr14	qC2, qC3, qD1	-	S147, S185	2.88694	0.238302	67292370	54742943	12549427	13	63991673,63993027,63994732,63997304,63998459,63999538,64000020,64001472,64002765,64003675,64005256,64006558,64035605,	63992434,63993159,63994883,63997381,63998639,63999691,64000167,64001576,64002864,64003769,64005308,64006664,64036024,
Pabpn1	2	55512979	55517764	chr14	qC2, qC3, qD1	+	S147, S185	2.90815	0.253233	65595874	54742943	10852931	7	55512979,55513684,55514465,55514653,55515788,55515957,55516853,	55513331,55513799,55514533,55514760,55515876,55516109,55517764,
Setdb2	2	60020847	60059714	chr14	qC2, qC3, qD1	-	S147, S185	2.88694	0.238302	67292370	54742943	12549427	15	60020847,60025482,60028014,60030927,60031548,60032317,60034535,60036245,60037837,60042224,60043521,60045298,60049979,60056273,60059423,	60021253,60025571,60028355,60031021,60031648,60032516,60034705,60036362,60038398,60042321,60043542,60045391,60050105,60056602,60059714,
Ipo4	2	56244465	56254515	chr14	qC2, qC3, qD1	-	S147, S185	2.90815	0.253233	65595874	54742943	10852931	30	56244465,56244990,56246176,56246371,56246621,56246942,56247428,56247630,56247903,56248096,56248230,56248585,56248814,56249131,56249434,56249653,56249978,56250268,56250869,56251136,56251797,56252170,56252341,56252548,56252851,56253116,56253841,56253968,56254199,56254366,	56244878,56245060,56246281,56246504,56246830,56247068,56247476,56247824,56248012,56248154,56248308,56248704,56248926,56249252,56249548,56249767,56250108,56250377,56250979,56251190,56251962,56252254,56252443,56252614,56253031,56253246,56253883,56254048,56254286,56254515,
Zmym2	2	57506631	57581416	chr14	qC2, qC3, qD1	+	S147, S185	2.90815	0.253233	65595874	54742943	10852931	24	57506631,57521532,57529914,57531788,57532792,57538107,57539423,57540338,57544677,57547023,57550925,57556346,57557241,57560834,57562089,57562902,57565327,57566783,57568346,57569013,57575016,57575688,57577018,57578551,	57506694,57522389,57530197,57531954,57533005,57538179,57539574,57540454,57544794,57547174,57551098,57556512,57557276,57560964,57562205,57563074,57565453,57566878,57568515,57569165,57575131,57575940,57577139,57581416,
Zmym5	2	57409424	57430553	chr14	qC2, qC3, qD1	-	S147, S185	2.90815	0.253233	65595874	54742943	10852931	8	57409424,57415440,57416504,57417746,57422985,57423251,57429576,57430428,	57413337,57415647,57416667,57418029,57423076,57423700,57429696,57430553,
Lrp10	2	55082983	55089128	chr14	qC2, qC3, qD1	+	S147, S185	2.94377	0.278072	65595874	54742943	10852931	7	55082983,55083740,55084410,55086296,55086600,55087872,55088101,	55083448,55083785,55084546,55086487,55087618,55088002,55089128,
Prss51	2	64712532	64716509	chr14	qC2, qC3, qD1	+	S147, S185	2.88694	0.238302	67292370	54742943	12549427	5	64712532,64713766,64714746,64715888,64716203,	64712684,64713864,64715006,64716031,64716509,
Psmb5	2	55232956	55236832	chr14	qC2, qC3, qD1	-	S147, S185	2.90815	0.253233	65595874	54742943	10852931	3	55232956,55235351,55236630,	55233318,55235658,55236832,
Jub	2	55186305	55196498	chr14	qC2, qC3, qD1	-	S147, S185	2.90815	0.253233	65595874	54742943	10852931	8	55186305,55188312,55189081,55189213,55190437,55190602,55192228,55195068,	55187893,55188381,55189133,55189344,55190500,55190670,55192330,55196498,
F630043A04Rik	2	58425397	58445000	chr14	qC2, qC3, qD1	-	S147, S185	2.90815	0.253233	65595874	54742943	10852931	9	58425397,58426811,58428779,58430416,58435481,58438990,58440872,58441737,58444846,	58426368,58426915,58428980,58430502,58435588,58439399,58441038,58441799,58445000,
Rnf31	2	56210626	56222508	chr14	qC2, qC3, qD1	+	S147, S185	2.90815	0.253233	65595874	54742943	10852931	21	56210626,56211005,56211297,56211669,56211842,56213131,56213759,56214306,56214843,56215178,56215488,56217474,56217740,56217932,56219885,56220115,56220478,56220717,56221439,56222092,56222368,	56210909,56211152,56211453,56211729,56211912,56213309,56214138,56214597,56215092,56215364,56215695,56217648,56217839,56218022,56220000,56220234,56220592,56220775,56221536,56222261,56222508,
Zfhx2	2	55680495	55710885	chr14	qC2, qC3, qD1	-	S147, S185	2.90815	0.253233	65595874	54742943	10852931	10	55680495,55682641,55686321,55686944,55688975,55689397,55690695,55691383,55692049,55710844,	55682408,55686118,55686448,55687145,55689034,55689472,55690936,55691901,55694121,55710885,
Nynrin	2	56472951	56493573	chr14	qC2, qC3, qD1	+	S147, S185	2.90815	0.253233	65595874	54742943	10852931	8	56472951,56481789,56482569,56484795,56485047,56486857,56487250,56488964,	56473263,56482448,56483970,56484926,56485144,56486959,56487352,56493573,
Defb42	2	63665827	63667443	chr14	qC2, qC3, qD1	+	S147, S185	2.88694	0.238302	67292370	54742943	12549427	3	63665827,63666280,63667064,	63665887,63666455,63667443,
Spata13	2	61253565	61383393	chr14	qC2, qC3, qD1	+	S147, S185	2.88694	0.238302	67292370	54742943	12549427	13	61253565,61309690,61325550,61328261,61364481,61365550,61366277,61368799,61370471,61372617,61375048,61378419,61379712,	61253701,61311385,61325916,61328406,61364618,61365730,61366463,61368979,61370704,61372747,61375421,61378494,61383393,
Rnf17	2	57021533	57143868	chr14	qC2, qC3, qD1	+	S147, S185	2.90815	0.253233	65595874	54742943	10852931	37	57021533,57024413,57039911,57043294,57044436,57046724,57050314,57053157,57053433,57057440,57060367,57078802,57080717,57081860,57084463,57086501,57090127,57094234,57096425,57099528,57100803,57101910,57102200,57103990,57105798,57111954,57119264,57122754,57124763,57126654,57128115,57131047,57132872,57135172,57141210,57143142,57143649,	57021661,57024508,57040003,57043406,57044508,57046825,57050486,57053234,57053508,57057745,57060457,57078961,57080907,57082029,57084654,57086643,57090281,57094350,57096543,57099646,57101031,57102061,57102319,57104081,57105914,57112241,57119428,57122874,57124844,57126780,57128172,57131164,57133041,57135308,57141400,57143242,57143868,
Lrrc16b	2	56109929	56127101	chr14	qC2, qC3, qD1	+	S147, S185	2.90815	0.253233	65595874	54742943	10852931	40	56109929,56111708,56112056,56112214,56112360,56112664,56113015,56113184,56113489,56113641,56114240,56114560,56114817,56115061,56115623,56115777,56115974,56116500,56116682,56116924,56117055,56117438,56117684,56117879,56118294,56118588,56119129,56120068,56120295,56120666,56121061,56121767,56122673,56123304,56124236,56124406,56125954,56126213,56126521,56126756,	56110120,56111803,56112107,56112274,56112476,56112762,56113086,56113258,56113565,56113730,56114335,56114647,56114927,56115139,56115700,56115882,56116044,56116582,56116779,56116979,56117228,56117507,56117778,56117978,56118423,56118702,56119305,56120156,56120430,56120730,56121270,56121868,56122989,56123436,56124303,56124496,56126073,56126394,56126641,56127101,
Cenpj	2	57145597	57190683	chr14	qC2, qC3, qD1	-	S147, S185	2.90815	0.253233	65595874	54742943	10852931	17	57145597,57148524,57148726,57148886,57151072,57151412,57153592,57154187,57161601,57168260,57170759,57172496,57173926,57177409,57182789,57183505,57190574,	57145948,57148645,57148811,57149027,57151186,57151477,57153677,57154430,57161767,57168414,57172386,57172599,57174038,57177673,57182913,57184004,57190683,
A930011O12Rik	2	65206951	65212798	chr14	qC2, qC3, qD1	+	S147, S185	2.88694	0.238302	67292370	54742943	12549427	4	65206951,65207613,65208677,65209109,	65206991,65207804,65208796,65212798,
Banp	2	124474432	124553158	chr8	qE1	+	S217, S218	2.70676	0.0860951	125456131	124418759	1037372	14	124474432,124498326,124499799,124502454,124513854,124515427,124520939,124524863,124529451,124530999,124531652,124544418,124547902,124549463,	124474548,124498465,124499891,124502654,124513971,124515603,124521179,124525031,124529582,124531062,124531691,124544544,124548046,124553158,
Capza2	2	17587097	17616536	chr6	qA2	+	S185, S189	2.59752	0.0212662	17619827	17596337	23490	10	17587097,17598519,17600002,17604105,17606237,17607172,17610748,17612097,17615050,17615294,	17587160,17598583,17600054,17604169,17606444,17607252,17610827,17612169,17615113,17616536,
Fahd2a	2	127261950	127270301	chr2	qF1	-	S217, S228	2.63982	0.0541637	129418782	120034302	9384480	8	127261950,127262281,127262472,127263848,127264245,127266121,127267609,127270152,	127262142,127262369,127262581,127264008,127264305,127266338,127267860,127270301,
Astl	2	127164374	127183387	chr2	qF1	+	S217, S228	2.63982	0.0541637	129418782	120034302	9384480	9	127164374,127168086,127169689,127171185,127171676,127172883,127175899,127176193,127182076,	127164621,127168212,127169751,127171279,127171794,127173065,127175981,127176348,127183387,
Dusp2	2	127161894	127164113	chr2	qF1	+	S217, S228	2.63982	0.0541637	129418782	120034302	9384480	4	127161894,127162512,127162984,127163316,	127162373,127162634,127163204,127164113,
Adra2b	2	127189021	127192957	chr2	qF1	+	S217, S228	2.63982	0.0541637	129418782	120034302	9384480	1	127189021,	127192957,
Gpat2	2	127250934	127261828	chr2	qF1	+	S217, S228	2.63982	0.0541637	129418782	120034302	9384480	22	127250934,127252976,127253228,127253981,127254420,127254732,127256590,127257018,127257398,127257593,127258107,127258385,127258707,127259321,127259467,127259813,127260123,127260527,127260742,127260946,127261210,127261580,	127250957,127253107,127253342,127254055,127254525,127254861,127256690,127257152,127257498,127257806,127258230,127258468,127258826,127259392,127259726,127259962,127260201,127260659,127260863,127261012,127261266,127261828,
Ap3m1	2	21852963	21871664	chr14	qA3	-	S147, S185	3.06	0.217525	22889415	21564499	1324916	9	21852963,21856334,21857199,21858349,21859273,21860174,21863874,21864709,21871361,	21855925,21856479,21857407,21858483,21859359,21860312,21864046,21864985,21871664,
Plau	2	21655883	21662610	chr14	qA3	+	S147, S185	2.92616	0.263919	22889415	21564499	1324916	11	21655883,21656270,21656831,21656999,21657734,21658317,21658553,21658996,21659719,21660167,21661495,	21655956,21656357,21656862,21657107,21657909,21658409,21658776,21659145,21659860,21660316,21662610,
Vcl	2	21748654	21852895	chr14	qA3	+	S147, S185	2.92616	0.263919	22889415	21564499	1324916	21	21748654,21786759,21801795,21802589,21804848,21806179,21814233,21815066,21820352,21822316,21826335,21828082,21829259,21834132,21838501,21839700,21841224,21843327,21848397,21849003,21850808,	21748910,21786830,21801946,21802698,21804971,21806340,21814324,21815214,21820506,21822492,21826526,21828282,21829388,21834282,21838610,21840003,21841349,21843513,21848601,21849108,21852895,
Bub1b	2	118423946	118467328	chr2	qE5	+	S217, S228	2.65358	0.06283	120017900	116871964	3145936	23	118423946,118425873,118431149,118432279,118435518,118438310,118440666,118441179,118443441,118447870,118448805,118450016,118451758,118452588,118455638,118456680,118457494,118458146,118460863,118462435,118464136,118465368,118466823,	118424197,118426020,118431209,118432424,118435715,118438477,118440881,118441271,118443671,118447983,118448921,118450066,118451816,118452697,118455901,118456814,118457635,118458247,118461013,118462578,118464311,118465475,118467328,
5430417L22Rik	2	118571497	118574543	chr2	qE5	+	S217, S228	2.65358	0.06283	120017900	116871964	3145936	1	118571497,	118574543,
A430105I19Rik	2	118579880	118588397	chr2	qE5	-	S217, S228	2.65358	0.06283	120017900	116871964	3145936	11	118579880,118583574,118584148,118584325,118584936,118585243,118586056,118586261,118587024,118587380,118588241,	118583492,118583614,118584239,118584379,118584992,118585443,118586185,118586417,118587132,118587494,118588397,
Ubr2	2	47065239	47147481	chr17	qC	-	S185, S189	2.66434	0.0571686	47808205	46849115	959090	47	47065239,47069401,47071023,47072382,47075598,47076250,47077952,47079668,47080285,47081456,47081739,47081994,47082966,47085521,47088830,47090846,47091818,47092730,47093506,47094062,47094253,47096412,47098447,47100095,47100636,47101705,47103089,47103980,47104138,47105332,47106139,47107049,47109812,47110865,47112688,47112875,47117437,47118302,47119214,47120169,47122937,47123593,47125601,47127940,471…	47067449,47069503,47071194,47072460,47075655,47076359,47078083,47079759,47080421,47081524,47081836,47082050,47083115,47085600,47088934,47091008,47091912,47092930,47093685,47094143,47094363,47096515,47098602,47100144,47100739,47101758,47103214,47104044,47104261,47105398,47106250,47107111,47109996,47110994,47112788,47113039,47117536,47118391,47119322,47120290,47123000,47123732,47125732,47128054,471…
Pex6	2	46848411	46862490	chr17	qC	+	S185, S189	2.89498	0.204778	47808205	46830579	977626	17	46848411,46850856,46851409,46857276,46857460,46858131,46858618,46859192,46859570,46860060,46860272,46860622,46860867,46861339,46861575,46861773,46862136,	46849333,46851020,46851493,46857379,46857594,46858243,46858827,46859388,46859647,46860193,46860478,46860684,46860976,46861456,46861653,46861913,46862490,
Prph2	2	47047433	47061875	chr17	qC	+	S185, S189	2.66434	0.070017	47808205	46849115	959090	3	47047433,47056712,47060283,	47048226,47056959,47061875,
Pag1	2	9687481	9833679	chr3	qA1	-	S217, S218	2.64961	0.0476695	9844743	9695274	149469	8	9687481,9696118,9699224,9701957,9704703,9706082,9752412,9833210,	9694129,9696178,9699811,9702054,9704755,9706289,9752486,9833679,
Patl1	2	11986888	12019586	chr19	qA	+	S197, S92	2.71892	0.10902	12024688	11982137	42551	19	11986888,11988837,11994667,11995294,11995858,11996956,11997876,11998290,11999626,12004364,12006022,12006627,12008169,12010168,12011709,12014173,12017118,12017314,12017820,	11987067,11988949,11994885,11995375,11996053,11997058,11997966,11998508,11999716,12004545,12006146,12006725,12008229,12010317,12011869,12014329,12017210,12017464,12019586,
Ly96	2	16678536	16699686	chr1	qA3	+	S218, S258	2.65467	0.0479894	17179785	9148703	8031082	5	16678536,16681764,16690875,16696253,16699519,	16678700,16681854,16691004,16696306,16699686,
Ikzf2	2	69577783	69732534	chr1	qC3	-	S218, S228	2.59422	0.0115428	71340315	67267951	4072364	8	69577783,69588800,69595172,69617066,69624354,69729783,69730697,69732267,	69586066,69588944,69595310,69617234,69624621,69729888,69730746,69732534,
Etv6	2	133985724	134220165	chr6	qG1	+	S185, S189	2.64723	0.052642	134001088	133974664	26424	8	133985724,134087302,134172882,134183536,134198291,134211707,134213036,134216275,	133986156,134087435,134173047,134183671,134198822,134211850,134213137,134220165,
Fbxl3	2	103479455	103498726	chr14	qE2.3	-	S147, S185	2.69069	0.0842256	106951881	97782708	9169173	5	103479455,103488518,103491520,103494409,103498378,	103482727,103488690,103491643,103494758,103498726,
Irg1	2	103446228	103455790	chr14	qE2.3	+	S147, S185	2.69069	0.0842256	106951881	97782708	9169173	5	103446228,103448491,103448825,103450536,103453728,	103446296,103448653,103448915,103450742,103455790,
Mycbp2	2	103512627	103746017	chr14	qE2.3	-	S147, S185	2.69069	0.0842256	106951881	97782708	9169173	85	103512627,103516271,103517257,103519722,103521731,103522528,103523615,103525838,103526280,103527129,103529147,103530459,103532998,103534250,103535775,103537945,103538453,103540087,103541960,103542359,103543470,103545116,103546049,103547724,103551336,103553142,103553962,103554340,103569073,103571783,103573003,103573982,103576472,103581570,103584048,103584800,103587715,103590783,103593800,103595454…	103513452,103516437,103517365,103519932,103521839,103522717,103523719,103525971,103526409,103527231,103529267,103530556,103533282,103534517,103535856,103538035,103538693,103540153,103542185,103542516,103543631,103545266,103546246,103547882,103551504,103553387,103554132,103555984,103569229,103571906,103573136,103574207,103576547,103581711,103584165,103584898,103587831,103590839,103594010,103595599…
Kctd12	2	103375797	103381854	chr14	qE2.3	-	S147, S185	2.69069	0.0842256	106951881	97782708	9169173	1	103375797,	103381854,
Cln5	2	103469432	103476847	chr14	qE2.3	+	S147, S185	2.69069	0.0842256	106951881	97782708	9169173	4	103469432,103470850,103472403,103475044,	103469684,103471016,103472629,103476847,
Mir5130	2	103381765	103381849	chr14	qE2.3	-	S147, S185	2.69069	0.0842256	106951881	97782708	9169173	1	103381765,	103381849,
Mapkbp1	2	119798434	119853139	chr2	qE5	+	S217, S228	2.6583	0.0592039	120017900	116871964	3145936	30	119798434,119824217,119836478,119836737,119837668,119838328,119838647,119839354,119840358,119841078,119841428,119842515,119842875,119843316,119843491,119844034,119844223,119844657,119844961,119845287,119845613,119846819,119847466,119847825,119848072,119848431,119848767,119849278,119850253,119850839,	119798904,119824309,119836541,119836795,119837839,119838466,119838830,119839515,119840548,119841225,119841604,119842607,119843001,119843387,119843613,119844110,119844335,119844721,119845096,119845424,119845669,119847056,119847633,119847971,119848267,119848516,119849051,119849875,119850339,119853139,
Jmjd7	2	119853218	119858340	chr2	qE5	+	S217, S228	2.6583	0.0592039	120017900	116871964	3145936	8	119853218,119855793,119856024,119856551,119857042,119857310,119857576,119857849,	119853312,119855947,119856278,119856608,119857138,119857387,119857736,119858340,
Pla2g4b	2	119859168	119868768	chr2	qE5	+	S217, S228	2.6583	0.0592039	120017900	116871964	3145936	20	119859168,119860309,119860655,119860931,119861320,119861540,119861831,119862124,119862482,119862793,119863473,119864231,119864598,119864952,119865364,119865593,119865878,119866213,119866856,119867130,	119859242,119860406,119860792,119861060,119861361,119861583,119861886,119862255,119862566,119862831,119863609,119864368,119864821,119865070,119865502,119865698,119866058,119866380,119867043,119868768,
Cacnb2	2	14525932	14908560	chr2	qA2	+	S218, S228	2.59476	0.00970999	17967571	3008003	14959568	14	14525932,14535890,14796396,14880392,14882281,14885532,14889568,14893188,14893688,14896756,14902932,14904414,14905877,14907214,	14526185,14535983,14796516,14880515,14882418,14885609,14889702,14893269,14893747,14896866,14903084,14904510,14906066,14908560,
Dpp4	2	62168129	62250288	chr2	qC1.1, qC1.2, qC1.3, qC2	-	S197, S228	2.64891	0.040437	70398728	52720100	17678628	26	62168129,62172312,62172653,62183112,62185874,62186557,62190178,62192595,62194672,62195016,62196840,62197333,62198341,62198665,62200718,62202984,62210811,62212422,62216260,62217153,62217333,62223230,62224487,62225121,62249271,62249842,	62170776,62172386,62172726,62183177,62185974,62186612,62190373,62192665,62194771,62195064,62196962,62197387,62198409,62198773,62200763,62203120,62210924,62212583,62216381,62217226,62217386,62223299,62224579,62225217,62249356,62250288,
Tmem2	2	21852831	21932817	chr19	qB	+	S197, S218	2.60592	0.0124725	21893992	21841039	52953	25	21852831,21854660,21867127,21871816,21872356,21876351,21881848,21883758,21886256,21886700,21887040,21889920,21892412,21898277,21899579,21900529,21904289,21906516,21909907,21916530,21919109,21922426,21926714,21930148,21930644,	21853276,21854742,21867470,21871957,21872918,21876521,21882037,21883928,21886466,21886906,21887110,21890049,21892501,21898409,21899615,21900685,21904467,21906732,21910116,21916713,21919329,21922525,21926869,21930252,21932817,
Usp54	2	21368133	21437576	chr14	qA3	-	S147, S185	2.93616	0.258571	21549670	20479114	1070556	21	21368133,21371295,21375468,21380067,21384089,21385164,21389469,21392989,21395694,21396156,21396676,21402543,21405221,21407296,21407554,21408405,21408595,21410700,21423273,21426303,21437514,	21369682,21371482,21375587,21381464,21384285,21385284,21389637,21393123,21395926,21396534,21396808,21402712,21405371,21407443,21407660,21408488,21408709,21410835,21423366,21427127,21437576,
Zmynd17	2	21302085	21316123	chr14	qA3	-	S147, S185	2.93616	0.258571	21549670	20479114	1070556	7	21302085,21302771,21303856,21305368,21306246,21306665,21315856,	21302463,21302865,21304423,21305493,21306402,21306907,21316123,
Anxa7	2	21274482	21299355	chr14	qA3	-	S147, S185	2.93616	0.211123	21549670	20479114	1070556	13	21274482,21277791,21279380,21279534,21281776,21282128,21283830,21284065,21287092,21288609,21290589,21292496,21299116,	21275823,21277904,21279456,21279705,21281947,21282242,21283925,21284168,21287157,21288711,21290794,21292551,21299355,
Nudt13	2	21113911	21136797	chr14	qA3	+	S147, S185	2.93616	0.258571	21549670	20479114	1070556	9	21113911,21119808,21123174,21125453,21126914,21128893,21129843,21130692,21135245,	21114014,21119901,21123314,21125588,21127021,21129019,21129955,21130847,21136797,
Nid2	2	20570478	20631009	chr14	qA3	+	S147, S185	2.93616	0.258571	21549670	20479114	1070556	21	20570478,20571462,20582887,20587431,20597217,20597959,20598758,20600356,20608892,20609499,20610729,20616385,20617618,20621559,20622270,20624519,20625064,20627148,20629201,20630175,20630407,	20570787,20571771,20583120,20588159,20597367,20598205,20598959,20600587,20609036,20609628,20610873,20616505,20617867,20621781,20622440,20624649,20625236,20627306,20629325,20630288,20631009,
Gng2	2	20691780	20796471	chr14	qA3	-	S147, S185	2.93616	0.211123	21549670	20479114	1070556	4	20691780,20710507,20779875,20796179,	20695157,20710623,20779916,20796471,
2700060E02Rik	2	20630623	20643045	chr14	qA3	-	S147, S185	2.93616	0.258571	21549670	20479114	1070556	8	20630623,20631570,20633758,20635406,20636282,20639128,20641787,20642890,	20631459,20631619,20633827,20635495,20636369,20639228,20641912,20643045,
Kcnk16	2	21081977	21088384	chr14	qA3	-	S147, S185	2.93616	0.258571	21549670	20479114	1070556	5	21081977,21082470,21083381,21084387,21088171,	21082195,21082636,21083548,21084502,21088384,
1810062O18Rik	2	21365514	21389902	chr14	qA3	+	S147, S185	2.93616	0.258571	21549670	20479114	1070556	6	21365514,21381207,21384002,21384232,21389091,21389563,	21365566,21381318,21384061,21384269,21389244,21389902,
Ttc18	2	21213411	21271447	chr14	qA3	-	S147, S185	2.93616	0.200288	21549670	20479114	1070556	29	21213411,21213854,21214135,21216404,21219578,21220311,21222290,21223319,21223809,21227690,21228288,21228522,21231568,21235718,21239846,21240296,21243594,21244361,21244583,21248616,21251145,21255944,21258886,21259845,21262824,21263082,21266656,21267776,21271423,	21213623,21213902,21214237,21216494,21219740,21220464,21222412,21223478,21223878,21227903,21228404,21228656,21231694,21235850,21240041,21240357,21243686,21244442,21244751,21248751,21251245,21256039,21259069,21260025,21262904,21263181,21266843,21267879,21271447,
1810063B07Rik	2	20894857	20902394	chr14	qA3	-	S147, S185	2.93616	0.258571	21549670	20479114	1070556	2	20894857,20902099,	20896866,20902394,
Myoz1	2	21468323	21475762	chr14	qA3	-	S147, S185	2.93616	0.258571	21549670	20479114	1070556	6	21468323,21469710,21470248,21472845,21474497,21475653,	21468831,21469876,21470489,21473024,21474588,21475762,
Dnajc9	2	21203859	21208132	chr14	qA3	-	S147, S185	2.93616	0.258571	21549670	20479114	1070556	5	21203859,21205021,21207178,21207521,21207825,	21204700,21205108,21207433,21207662,21208132,
Kcnk5	2	20959279	21001004	chr14	qA3	-	S147, S185	2.93616	0.258571	21549670	20479114	1070556	5	20959279,20963856,20964177,20965722,21000488,	20961679,20964025,20964344,20965834,21001004,
Fam149b	2	21167383	21202713	chr14	qA3	+	S147, S185	2.93616	0.200288	21549670	20479114	1070556	12	21167383,21170533,21171925,21175576,21182484,21193551,21194731,21196996,21197621,21197985,21200970,21202138,	21167616,21170638,21172061,21175719,21182672,21193676,21194835,21197221,21197745,21198105,21201043,21202713,
Mrps16	2	21210452	21212777	chr14	qA3	-	S147, S185	2.93616	0.258571	21549670	20479114	1070556	3	21210452,21211114,21212702,	21210682,21211375,21212777,
Ppp3cb	2	21318535	21365795	chr14	qA3	-	S147, S185	2.93616	0.258571	21549670	20479114	1070556	14	21318535,21322468,21327845,21328637,21334744,21339775,21342801,21343000,21343181,21343578,21347379,21350165,21350881,21365577,	21320884,21322498,21327943,21328722,21334822,21339901,21342896,21343078,21343321,21343724,21347491,21350290,21351082,21365795,
Synpo2l	2	21478639	21487528	chr14	qA3	-	S147, S185	2.93616	0.258571	21549670	20479114	1070556	4	21478639,21484965,21485869,21487321,	21481687,21485480,21486021,21487528,
Ecd	2	21139080	21167343	chr14	qA3	-	S147, S185	2.93616	0.258571	21549670	20479114	1070556	14	21139080,21143594,21146445,21147824,21148104,21149175,21152550,21155290,21156103,21157350,21157630,21162477,21165832,21167015,	21140173,21143803,21146513,21148011,21148211,21149261,21152679,21155419,21156296,21157529,21157718,21162595,21166043,21167343,
Nos3	2	23870636	23890292	chr5	qA3	+	S189, S217	2.61686	0.0231705	23995861	23822638	173223	26	23870636,23872577,23873015,23873298,23874636,23874807,23875615,23875838,23876605,23877422,23877719,23877944,23878451,23883098,23883410,23883628,23885526,23885766,23885990,23886687,23887181,23887471,23888342,23889077,23889347,23889635,	23870819,23872680,23873164,23873461,23874728,23874949,23875755,23876013,23876707,23877617,23877793,23878089,23878556,23883166,23883527,23883803,23885659,23885845,23886178,23886860,23887392,23887559,23888464,23889226,23889542,23890292,
Kcnh2	2	23825406	23857422	chr5	qA3	-	S189, S217	2.61686	0.0231705	23995861	23822638	173223	15	23825406,23827062,23827453,23827763,23828472,23828888,23830150,23830773,23831311,23832166,23836728,23837480,23838709,23854128,23857025,	23825967,23827240,23827640,23828039,23828572,23829082,23830403,23830973,23831699,23832595,23836940,23837930,23838874,23854359,23857422,
Arhgdia	2	120438548	120442934	chr11	qE2	-	S189, S217	2.82873	0.181929	120586722	120145741	440981	6	120438548,120440829,120440981,120441280,120441495,120442835,	120440744,120440893,120441058,120441364,120441707,120442934,
P4hb	2	120421617	120434250	chr11	qE2	-	S189, S217	2.82873	0.181929	120586722	120145741	440981	11	120421617,120423474,120423677,120423968,120424518,120424916,120425129,120429231,120429487,120432834,120433970,	120422574,120423561,120423859,120424089,120424719,120425042,120425234,120429369,120429621,120433041,120434250,
Fes	2	87522643	87532832	chr7	qD3	-	S217, S93	2.68584	0.0760698	87599669	87508126	91543	19	87522643,87523427,87523663,87524496,87524703,87525094,87525724,87526050,87526486,87527198,87527406,87527696,87527955,87528154,87528719,87529076,87531696,87532007,87532722,	87522960,87523550,87523821,87524620,87524798,87525213,87525778,87526173,87526696,87527282,87527593,87527819,87528075,87528292,87528903,87529173,87531870,87532229,87532832,
Man2a2	2	87493982	87516261	chr7	qD3	-	S217, S93	2.68584	0.0760698	87599669	87508126	91543	24	87493982,87497811,87498047,87501227,87503128,87503795,87504165,87504521,87505781,87507184,87507494,87507774,87508039,87508352,87508813,87511754,87512196,87512582,87513099,87513391,87513605,87514478,87515617,87515987,	87496737,87497919,87498248,87501364,87503270,87503929,87504280,87504644,87506018,87507350,87507562,87507889,87508222,87508555,87508991,87511941,87512370,87512710,87513271,87513536,87513863,87514631,87515815,87516261,
H13	2	152495196	152534404	chr2	qF3, qG1, qG2, qG3, qH1	+	S197, S228	2.67608	0.0742854	153171840	140695135	12476705	12	152495196,152503277,152506786,152511833,152514398,152514572,152515579,152517528,152520222,152521217,152525918,152530357,	152495500,152503376,152506869,152511922,152514484,152514698,152515637,152517612,152520259,152521320,152526004,152534404,
6820408C15Rik	2	152241322	152270064	chr2	qF3, qG1, qG2, qG3, qH1	+	S196, S228	2.74134	0.116978	153171840	140695135	12476705	12	152241322,152253204,152253676,152254660,152259771,152263220,152265345,152266500,152266735,152266951,152268109,152269808,	152241458,152253501,152253731,152254760,152259884,152263379,152265445,152266658,152266837,152267038,152268228,152270064,
Btd	2	32454242	32481383	chr14	qB	+	S147, S185	2.95702	0.271291	34262849	30385168	3877681	4	32454242,32475255,32479067,32479926,	32454321,32475511,32479217,32481383,
Colq	2	32336269	32390569	chr14	qB	-	S147, S185	2.95702	0.271291	34262849	30385168	3877681	17	32336269,32339171,32341461,32341952,32342678,32348774,32353006,32356972,32357173,32357844,32358242,32360632,32362284,32362642,32366077,32366925,32390328,	32337665,32339274,32341582,32342072,32342818,32348880,32353087,32357008,32357218,32357871,32358305,32360704,32362311,32362687,32366176,32367038,32390569,
Parg	2	33015156	33110735	chr14	qB	+	S147, S185	2.95702	0.271291	34262849	30385168	3877681	18	33015156,33021342,33021897,33023640,33027509,33027752,33030845,33051716,33055374,33063202,33067721,33071263,33075869,33084815,33088035,33097284,33108384,33109375,	33015651,33021409,33022860,33023824,33027632,33027836,33030920,33051809,33055532,33063282,33067782,33071339,33076017,33084894,33088144,33097390,33108513,33110735,
Sh3bp5	2	32187149	32249219	chr14	qB	-	S147, S185	3.06949	0.240118	34262849	30385168	3877681	9	32187149,32188789,32190576,32191463,32192574,32200904,32224726,32247268,32248996,	32188387,32189050,32190796,32191506,32192705,32201069,32224855,32247331,32249219,
1810011H11Rik	2	33599148	33631154	chr14	qB	+	S147, S185	2.80242	0.161727	35999589	32237777	3761812	5	33599148,33618309,33619965,33621534,33630032,	33599282,33618363,33620097,33621565,33631154,
E130203B14Rik	2	33669941	33752675	chr14	qB	+	S147, S185	2.80242	0.161727	35999589	32237777	3761812	8	33669941,33676718,33700139,33705811,33717748,33731020,33732419,33750922,	33670152,33677117,33700208,33705919,33717782,33731127,33732481,33752675,
Timm23	2	32993351	33015077	chr14	qB	-	S147, S185	2.95702	0.271291	34262849	30385168	3877681	7	32993351,33002329,33004527,33006588,33007039,33012154,33014828,	32993856,33002440,33004586,33006673,33007133,33012213,33015077,
Galntl2	2	32842288	32871512	chr14	qB	+	S147, S185	2.95702	0.271291	34262849	30385168	3877681	10	32842288,32853541,32856274,32859482,32861229,32863007,32865483,32865970,32869449,32871331,	32843217,32853708,32856479,32859647,32861347,32863202,32865615,32866075,32869593,32871512,
Hacl1	2	32420411	32454151	chr14	qB	-	S147, S185	2.95702	0.271291	34262849	30385168	3877681	17	32420411,32423287,32427389,32428548,32429545,32432157,32433030,32434188,32436024,32439525,32443218,32444146,32446081,32447384,32448929,32453679,32453974,	32421229,32423474,32427497,32428707,32429700,32432259,32433114,32434294,32436160,32439638,32443313,32444224,32446154,32447465,32448970,32453784,32454151,
Dph3	2	32893747	32898851	chr14	qB	-	S147, S185	2.95702	0.221509	34262849	30385168	3877681	2	32893747,32898595,	32896432,32898851,
Wdfy4	2	33772732	33998252	chr14	qB	-	S147, S185	2.80242	0.161727	35999589	32237777	3761812	59	33772732,33773927,33777724,33779549,33780658,33784008,33784763,33786721,33787340,33788340,33790275,33798842,33799816,33802071,33803098,33831727,33833430,33836493,33842132,33851742,33854339,33855650,33860431,33882009,33883765,33886647,33889433,33891392,33896825,33901129,33903038,33903977,33906425,33908454,33909117,33910968,33912202,33914090,33914688,33915713,33917091,33917578,33919173,33920289,339…	33773190,33774039,33777809,33779732,33780838,33784167,33784948,33786872,33787553,33788432,33790429,33798952,33799934,33802191,33803141,33831790,33833516,33836614,33842281,33851909,33854391,33855854,33860509,33882146,33883951,33886769,33889672,33891542,33896990,33901255,33903208,33904183,33906525,33908546,33909279,33911042,33912355,33914281,33914800,33915859,33917323,33917757,33919395,33920366,339…
Mapk8	2	34191083	34260344	chr14	qB	-	S147, S185	2.80242	0.161727	35999589	32237777	3761812	12	34191083,34197059,34199747,34200357,34201985,34203858,34206127,34215809,34216050,34221233,34224041,34260200,	34195510,34197137,34199811,34200482,34202168,34203930,34206293,34215948,34216109,34221363,34224210,34260344,
Mettl6	2	32291983	32308163	chr14	qB	-	S147, S185	2.95702	0.271291	34262849	30385168	3877681	6	32291983,32295976,32300756,32305507,32306782,32308087,	32292996,32296118,32300927,32305642,32307150,32308163,
3425401B19Rik	2	33472304	33498458	chr14	qB	-	S147, S185	2.80242	0.161727	35999589	32237777	3761812	4	33472304,33481002,33481542,33498188,	33477364,33481125,33481636,33498458,
Ercc6	2	33326706	33394175	chr14	qB	+	S147, S185	2.80242	0.161727	35999589	32237777	3761812	21	33326706,33330132,33332128,33334133,33339334,33354411,33359930,33365760,33371024,33371613,33373894,33375741,33379428,33379969,33380693,33381172,33382698,33382924,33387991,33388939,33389871,	33326785,33330564,33332249,33334245,33340064,33354540,33360089,33365896,33371195,33371790,33374011,33375837,33379644,33380080,33380813,33381267,33382844,33383617,33388196,33389012,33394175,
Lrrc18	2	33804567	33822584	chr14	qB	+	S147, S185	2.80242	0.132049	35999589	32237777	3761812	3	33804567,33808396,33821593,	33804727,33808494,33822584,
Eaf1	2	32308264	32323044	chr14	qB	+	S147, S185	2.95702	0.271291	34262849	30385168	3877681	6	32308264,32310894,32313305,32315448,32317472,32319756,	32308557,32310989,32313442,32315639,32317706,32323044,
Fam170b	2	33647147	33649974	chr14	qB	+	S147, S185	2.80242	0.161727	35999589	32237777	3761812	2	33647147,33648504,	33647370,33649974,
Msmb	2	32955208	32971512	chr14	qB	+	S147, S185	2.95702	0.271291	34262849	30385168	3877681	4	32955208,32961261,32963348,32971252,	32955260,32961367,32963451,32971512,
Oxnad1	2	32898913	32916389	chr14	qB	+	S147, S185	2.95702	0.271291	34262849	30385168	3877681	8	32898913,32904821,32905253,32908550,32909672,32912574,32914171,32915442,	32899239,32904945,32905317,32908657,32909814,32912817,32914280,32916389,
Ncoa4	2	32978977	32992549	chr14	qB	+	S147, S185	2.95702	0.221509	34262849	30385168	3877681	10	32978977,32983933,32985488,32985792,32986074,32986586,32987575,32989124,32990418,32991008,	32979008,32984088,32985629,32985881,32986183,32986676,32987719,32990141,32990559,32992549,
Ogdhl	2	33135204	33161006	chr14	qB	+	S147, S185	2.95702	0.271291	34262849	30385168	3877681	24	33135204,33137064,33138979,33140164,33145366,33145636,33145933,33146895,33148520,33150627,33150940,33152392,33153088,33153830,33154387,33155225,33156388,33157509,33157899,33158068,33158295,33159583,33159884,33160691,	33135302,33137133,33139184,33140335,33145491,33145787,33146088,33147042,33148611,33150807,33151069,33152572,33153241,33153933,33154516,33155376,33156516,33157688,33157971,33158194,33158368,33159747,33160039,33161006,
1700024G13Rik	2	33189687	33201559	chr14	qB	-	S147, S185	2.95702	0.271291	34262849	30385168	3877681	3	33189687,33191037,33201441,	33189847,33191157,33201559,
Ankrd28	2	32513200	32643601	chr14	qB	-	S147, S185	2.95702	0.271291	34262849	30385168	3877681	28	32513200,32518450,32519975,32520389,32521188,32521935,32522103,32523937,32524244,32525114,32528419,32532526,32533291,32535031,32540820,32543070,32545214,32546869,32548157,32549945,32556408,32558406,32560098,32561828,32568918,32577439,32592107,32643512,	32515492,32518542,32520058,32520472,32521334,32522019,32522191,32524157,32524362,32525202,32528621,32532601,32533318,32535143,32540961,32543139,32545278,32546952,32548272,32550024,32556621,32558549,32560186,32562029,32568989,32577518,32592191,32643601,
Prrxl1	2	33413112	33462432	chr14	qB	+	S147, S185	2.80242	0.161727	35999589	32237777	3761812	7	33413112,33417081,33418403,33421261,33421526,33460226,33461664,	33413250,33417179,33418505,33421440,33421639,33460378,33462432,
Rasal3	2	32527605	32540526	chr17	qB1	-	S185, S217	2.69986	0.081429	37521300	31717032	5804268	17	32527605,32528280,32528990,32529342,32530467,32530685,32530982,32532019,32532766,32533292,32534254,32534438,32534965,32535861,32536029,32536234,32540000,	32528180,32528344,32529148,32529733,32530586,32530887,32531219,32532164,32532911,32533829,32534353,32534565,32535036,32535923,32536108,32536374,32540526,
Gpank1	2	35259896	35261760	chr17	qB1	+	S185, S197	2.75561	0.100536	37521300	31717032	5804268	2	35259896,35261164,	35260604,35261760,
Cfb	2	34993318	34999459	chr17	qB1	-	S185, S217	2.72133	0.0796836	37521300	31717032	5804268	18	34993318,34993824,34993948,34994163,34994436,34994612,34994981,34995442,34995953,34996174,34996386,34996880,34997230,34997468,34997707,34997972,34998675,34998996,	34993527,34993874,34994077,34994264,34994513,34994766,34995099,34995540,34996091,34996276,34996518,34997019,34997367,34997570,34997881,34998158,34998909,34999459,
Skiv2l	2	34976170	34987149	chr17	qB1	-	S185, S217	2.72133	0.097592	37521300	31717032	5804268	28	34976170,34976635,34976941,34977240,34977454,34977802,34978012,34978386,34978615,34978888,34979756,34981282,34981559,34981948,34982112,34982593,34982772,34982971,34983466,34983811,34984087,34984352,34984691,34984848,34985052,34985269,34986840,34987078,	34976550,34976776,34977160,34977351,34977665,34977929,34978163,34978491,34978753,34979026,34979987,34981393,34981772,34982045,34982259,34982700,34982857,34983118,34983612,34983940,34984269,34984406,34984766,34984963,34985170,34985379,34986944,34987149,
Rdbp	2	34987335	34993317	chr17	qB1	+	S185, S217	2.72133	0.0755945	37521300	31717032	5804268	11	34987335,34987855,34989288,34989460,34990369,34990557,34990752,34991165,34991389,34991640,34993032,	34987619,34987938,34989358,34989606,34990444,34990595,34991078,34991310,34991444,34991743,34993317,
C2	2	34999546	35019045	chr17	qB1	-	S185, S217	2.72133	0.097592	37521300	31717032	5804268	18	34999546,35000123,35000289,35000568,35000807,35000989,35001252,35001456,35001673,35003462,35009311,35010406,35012832,35013098,35013278,35016826,35018516,35018894,	34999976,35000173,35000419,35000660,35000884,35001155,35001370,35001551,35001814,35003552,35009452,35010545,35012966,35013200,35013455,35017012,35018741,35019045,
Akap8l	2	32458368	32487522	chr17	qB1	-	S185, S189	2.6165	0.0174408	37521300	31717032	5804268	14	32458368,32458840,32469423,32469755,32469947,32471532,32472507,32472902,32473051,32473229,32475215,32475735,32482268,32487431,	32458730,32458936,32469554,32469861,32470089,32471641,32472568,32472973,32473148,32473683,32475459,32475768,32482343,32487522,
Prr3	2	36109483	36115968	chr17	qB1	-	S143, S185	2.82836	0.133267	37521300	31717032	5804268	4	36109483,36111467,36115325,36115655,	36110748,36111758,36115388,36115968,
Dom3z	2	34973963	34976131	chr17	qB1	+	S185, S217	2.72133	0.0796836	37521300	31717032	5804268	7	34973963,34974337,34974845,34975170,34975492,34975757,34975931,	34974186,34974699,34975081,34975390,34975628,34975852,34976131,
Abcf1	2	36093763	36106695	chr17	qB1	-	S143, S185	2.82836	0.176296	37521300	31717032	5804268	23	36093763,36094623,36094786,36095017,36095269,36096013,36096173,36096380,36096812,36097058,36097525,36097759,36097987,36098645,36098930,36100070,36100265,36100513,36100702,36100861,36101198,36102021,36106590,	36094534,36094696,36094851,36095186,36095302,36096084,36096248,36096665,36096937,36097142,36097674,36097899,36098174,36098768,36099029,36100181,36100337,36100624,36100740,36100991,36101285,36102068,36106695,
Gnl1	2	36116899	36126407	chr17	qB1	+	S143, S185	2.82836	0.176296	37521300	31717032	5804268	12	36116899,36117561,36118006,36118251,36118502,36119469,36119891,36120339,36124409,36124669,36125057,36125465,	36117192,36117727,36118143,36118403,36118574,36119677,36119987,36120534,36124588,36124832,36125198,36126407,
Mageb3	2	121779506	121781828	chr2	qE5	-	S148, S228	2.65208	0.0447082	129418782	120034302	9384480	1	121779506,	121781828,
Casc4	2	121692705	121761943	chr2	qE5	+	S148, S228	2.65208	0.0333236	129418782	120034302	9384480	9	121692705,121724533,121726917,121728797,121731665,121732433,121737606,121751296,121759213,	121693267,121724588,121727020,121728888,121731807,121732514,121737777,121751464,121761943,
H2afj	2	136756768	136758595	chr6	qG1	+	S197, S218	2.60108	0.00377807	136772609	136748309	24300	1	136756768,	136758595,
Wbp11	2	136762174	136776737	chr6	qG1	-	S197, S218	2.60108	0.00377807	136772609	136748309	24300	12	136762174,136764571,136765464,136766450,136769027,136769697,136770049,136771314,136772850,136774036,136774521,136776540,	136763162,136764754,136765758,136766552,136769219,136769897,136770183,136771511,136772944,136774068,136774630,136776737,
Zhx3	2	160596182	160698726	chr2	qH1, qH2, qH3	-	S196, S228	2.61908	0.0161312	163291703	158206622	5085081	4	160596182,160605136,160658032,160698526,	160597361,160608115,160658154,160698726,
Setd3	2	109344640	109417494	chr12	qF1	-	S189, S217	2.75523	0.119436	109466147	109416987	49160	13	109344640,109346766,109349431,109350339,109351528,109356451,109357315,109395963,109396485,109398442,109401182,109403272,109417362,	109345888,109346927,109349517,109350506,109351603,109356566,109357374,109396220,109396558,109398591,109401275,109403382,109417494,
Ccnk	2	109417947	109441569	chr12	qF1	+	S189, S217	2.75523	0.119436	109466147	109416987	49160	12	109417947,109420386,109424585,109425388,109427274,109431881,109432551,109433276,109433792,109434548,109437518,109440285,	109418090,109420418,109424832,109425470,109427406,109431987,109432609,109433446,109434061,109434582,109437593,109441569,
Epb4.1l1	2	156246787	156368950	chr2	qH1	+	S228, S93	2.67816	0.0394475	158186528	153191800	4994728	22	156246787,156319639,156320692,156321595,156322221,156325322,156329380,156331501,156332086,156334548,156334867,156336468,156337520,156339763,156350616,156352624,156355125,156359516,156360421,156362715,156363102,156365545,	156247035,156319830,156320857,156321700,156322264,156325398,156329599,156331589,156332239,156334646,156335043,156336617,156337556,156339946,156351024,156352729,156355206,156359603,156360505,156362796,156363219,156368950,
Nfu1	2	86959829	86978455	chr6	qD1	+	S197, S218	2.70453	0.0660951	86992910	86873256	119654	8	86959829,86962900,86965559,86969358,86970712,86973121,86975479,86978288,	86959953,86963001,86965695,86969425,86970833,86973182,86975654,86978455,
Poc1a	2	106183391	106252222	chr9	qF1	+	S217, S218	2.72322	0.0920151	106286358	106242150	44208	11	106183391,106185182,106187211,106187723,106189110,106190321,106197471,106207595,106210271,106232203,106252012,	106183787,106185267,106187383,106187903,106189218,106190437,106197605,106207664,106210364,106232347,106252222,
Gtdc1	2	44419941	44717142	chr2	qB, qC1.1	-	S185, S228	2.75428	0.115002	52689338	42095253	10594085	11	44419941,44425938,44426732,44430962,44447400,44490521,44607566,44611787,44680870,44715810,44717005,	44421054,44426030,44426803,44431107,44447510,44490836,44607740,44611955,44681063,44715846,44717142,
Cacnb4	2	52283839	52414087	chr2	qB, qC1.1	-	S228, S93	2.64495	0.0396409	52689338	42095253	10594085	13	52283839,52292405,52305469,52307388,52311119,52320129,52321117,52321413,52322763,52324996,52330382,52333211,52413788,	52290269,52292591,52305565,52307540,52311229,52320188,52321198,52321433,52322840,52325127,52330505,52333331,52414087,
Mapk1ip1l	2	47917988	47942766	chr14	qC1	+	S147, S218	3.2827	0.325033	48208209	47885808	322401	4	47917988,47928241,47930089,47939086,	47918080,47928263,47930788,47942766,
Fam113b	2	97077537	97216122	chr15	qF1	+	S147, S185	2.69725	0.0683801	99063712	95561439	3502273	6	97077537,97107764,97110281,97191630,97204386,97214458,	97077595,97107847,97110346,97191766,97204580,97216122,
E330033B04Rik	2	96098994	96105706	chr15	qF1	-	S147, S185	2.69725	0.0683801	99063712	95561439	3502273	1	96098994,	96105706,
Slc48a1	2	97614795	97623123	chr15	qF1	+	S147, S185	2.69725	0.0683801	99063712	95561439	3502273	3	97614795,97620333,97621017,	97615047,97620501,97623123,
Slc38a2	2	96517822	96530129	chr15	qF1	-	S147, S185	2.69725	0.0683801	99063712	95561439	3502273	16	96517822,96521539,96521727,96522109,96522744,96522948,96523447,96523711,96523986,96525443,96525646,96525866,96528352,96528612,96529045,96529838,	96520659,96521637,96521872,96522234,96522845,96523028,96523606,96523770,96524069,96525525,96525739,96525940,96528468,96528694,96529248,96530129,
Slc38a4	2	96825253	96886387	chr15	qF1	-	S147, S185	2.69725	0.0683801	99063712	95561439	3502273	16	96825253,96828873,96829919,96836250,96838843,96839088,96839293,96840377,96840545,96840714,96843330,96843868,96846558,96847191,96850154,96886285,	96827522,96828971,96830064,96836375,96838944,96839168,96839569,96840436,96840628,96840796,96843423,96843942,96846674,96847282,96850292,96886387,
Arid2	2	96117952	96235894	chr15	qF1	+	S147, S185	2.69725	0.0683801	99063712	95561439	3502273	21	96117952,96118324,96119485,96180423,96187123,96189350,96192004,96192163,96192747,96192922,96194025,96197263,96199083,96199786,96200350,96209244,96221306,96221534,96222785,96223003,96232383,	96118217,96118418,96119583,96180557,96187342,96189418,96192071,96192414,96192844,96193132,96194193,96197345,96199218,96199983,96203193,96209393,96221445,96221620,96222909,96223095,96235894,
Endou	2	97541449	97561836	chr15	qF1	-	S147, S185	2.69725	0.0558321	99063712	95561439	3502273	10	97541449,97543388,97544211,97544926,97549191,97549944,97550550,97551128,97556937,97561645,	97542600,97543531,97544318,97545040,97549391,97550116,97550691,97551191,97557060,97561836,
Amigo2	2	97074504	97077718	chr15	qF1	-	S147, S185	2.69725	0.052967	99063712	95561439	3502273	2	97074504,97077371,	97077028,97077718,
Rpap3	2	97505535	97536253	chr15	qF1	-	S147, S185	2.69725	0.0683801	99063712	95561439	3502273	17	97505535,97508816,97509500,97510765,97512049,97514257,97514463,97516872,97518541,97521612,97523644,97524534,97526928,97529346,97531498,97533632,97536180,	97505810,97508917,97509598,97510952,97512270,97514356,97514534,97516994,97518669,97521741,97523715,97524656,97527056,97529469,97531642,97533800,97536253,
Rapgef3	2	97575200	97598097	chr15	qF1	-	S147, S185	2.69725	0.052967	99063712	95561439	3502273	27	97575200,97577488,97577653,97578643,97579013,97580081,97580436,97580699,97581221,97584207,97584668,97587031,97587609,97587780,97588113,97588447,97588821,97589272,97589592,97589755,97590395,97591009,97591538,97591905,97592109,97597192,97597825,	97576097,97577560,97577708,97578708,97579101,97580172,97580618,97580825,97581319,97584354,97584750,97587071,97587692,97587940,97588192,97588536,97588934,97589419,97589669,97589816,97590480,97591178,97591660,97592012,97592163,97597405,97598097,
Slc38a1	2	96401848	96473344	chr15	qF1	-	S147, S185	2.69725	0.052967	99063712	95561439	3502273	16	96401848,96408960,96409151,96409745,96414774,96415980,96417292,96417522,96419358,96420490,96420850,96422937,96440286,96446572,96454386,96472921,	96407243,96409058,96409293,96409864,96414875,96416060,96417403,96417581,96419441,96420572,96420943,96423011,96440402,96446648,96454600,96473344,
Scaf11	2	96242128	96291274	chr15	qF1	-	S147, S185	2.69725	0.0683801	99063712	95561439	3502273	15	96242128,96245462,96246207,96247279,96248502,96252376,96253947,96255000,96255259,96262211,96262754,96265350,96274375,96276940,96291032,	96245347,96245582,96246378,96247620,96251277,96252483,96254049,96255107,96255315,96262276,96262855,96265428,96274533,96277022,96291274,
Crtc2	2	90058202	90068047	chr3	qF1	+	S185, S217	2.62093	0.00978636	90083664	90037021	46643	14	90058202,90061038,90061216,90062386,90063075,90063307,90063504,90063684,90063875,90064047,90064618,90066372,90067092,90067401,	90058480,90061140,90061333,90062448,90063144,90063414,90063534,90063749,90063925,90064292,90065025,90066636,90067279,90068047,
Slc39a1	2	90052113	90057534	chr3	qF1	+	S185, S217	2.62093	0.00978636	90083664	90037021	46643	4	90052113,90052867,90053247,90055607,	90052181,90053085,90053378,90057534,
Dennd4b	2	90070455	90084587	chr3	qF1	+	S185, S217	2.62093	0.00978636	90083664	90037021	46643	28	90070455,90071334,90072164,90072669,90072909,90073155,90073976,90074134,90074368,90074750,90075055,90075488,90076177,90076636,90076858,90077725,90078210,90079367,90080144,90080801,90081342,90081656,90081909,90082232,90083081,90083299,90083541,90083698,	90070588,90071674,90072417,90072739,90073079,90073400,90074043,90074193,90074513,90074926,90075156,90075704,90076323,90076776,90076985,90077932,90078339,90079566,90080312,90081190,90081465,90081826,90082051,90082469,90083208,90083465,90083606,90084587,
Creb3l4	2	90041421	90047434	chr3	qF1	-	S185, S217	2.62093	0.00978636	90083664	90037021	46643	10	90041421,90041971,90042233,90042404,90042566,90042805,90045853,90046132,90046643,90047229,	90041843,90042068,90042318,90042473,90042673,90042901,90045975,90046367,90046758,90047434,
Cask	2	13094207	13423667	chrX	qA1.1	-	S148, S258	3.0445	0.315048	13473179	11650532	1822647	25	13094207,13103123,13110465,13114711,13114886,13121639,13126290,13128072,13132003,13134117,13136445,13138640,13145601,13148159,13163969,13177482,13185859,13191595,13197775,13203320,13254710,13260096,13291791,13363062,13423133,	13099473,13103207,13110668,13114792,13114967,13121755,13126487,13128108,13132072,13134203,13136524,13138829,13145682,13148237,13164091,13177582,13185943,13191718,13197951,13203423,13254783,13260174,13291897,13363175,13423667,
Wnt1	2	98620287	98624261	chr15	qF1	+	S147, S185	2.86914	0.161184	99063712	95561439	3502273	4	98620287,98621294,98622122,98622846,	98620723,98621548,98622388,98624261,
Adcy6	2	98420420	98438064	chr15	qF1	-	S147, S185	2.69781	0.0679523	99063712	95561439	3502273	22	98420420,98423103,98423891,98424761,98425343,98425557,98426470,98426947,98427324,98427594,98427810,98428157,98428528,98428787,98429052,98429288,98430330,98430602,98430825,98431341,98434304,98437911,	98422906,98423228,98424096,98425025,98425473,98425593,98426649,98427106,98427441,98427682,98427908,98428305,98428554,98428916,98429194,98429447,98430458,98430720,98430947,98431491,98435163,98438064,
Asb8	2	97965070	97976133	chr15	qF1	-	S147, S185	2.69781	0.0526356	99063712	95561439	3502273	4	97965070,97971714,97973081,97976031,	97966869,97971819,97973241,97976133,
Vdr	2	97684857	97738727	chr15	qF1	-	S147, S185	2.69781	0.0679523	99063712	95561439	3502273	10	97684857,97689219,97689528,97697547,97699748,97700076,97707154,97715224,97718843,97738665,	97688062,97689336,97689680,97697719,97699854,97700261,97707285,97715372,97718919,97738727,
Rnd1	2	98499635	98507892	chr15	qF1	-	S147, S185	2.69781	0.0679523	99063712	95561439	3502273	5	98499635,98502941,98504276,98506917,98507660,	98501273,98503076,98504386,98507005,98507892,
Col2a1	2	97806032	97835155	chr15	qF1	-	S147, S185	2.69781	0.0554828	99063712	95561439	3502273	53	97806032,97807072,97807612,97808151,97808768,97809308,97809595,97809815,97810062,97810305,97810576,97810878,97811155,97811945,97812434,97812959,97813346,97813668,97814082,97814391,97814792,97815150,97815434,97815712,97815993,97816293,97816738,97817172,97817723,97817915,97818098,97818514,97818993,97819192,97819378,97819716,97821343,97821774,97824447,97824974,97825298,97825446,97825790,97826533,978…	97806617,97807315,97807800,97808440,97808876,97809362,97809703,97809869,97810170,97810359,97810684,97810986,97811317,97811999,97812488,97813067,97813400,97813722,97814136,97814445,97814900,97815249,97815479,97815766,97816047,97816347,97816792,97817271,97817777,97818014,97818152,97818622,97819047,97819291,97819423,97819815,97821397,97821819,97824501,97825019,97825352,97825500,97825844,97826587,978…
2310037I24Rik	2	98349531	98364652	chr15	qF1	-	S147, S185	2.69781	0.0679523	99063712	95561439	3502273	10	98349531,98350748,98354889,98357005,98359293,98359720,98361753,98362150,98363948,98364332,	98349978,98350856,98355143,98357102,98359460,98359884,98361868,98362329,98364207,98364652,
Olfr285	2	98143019	98143979	chr15	qF1	-	S147, S185	2.69781	0.0679523	99063712	95561439	3502273	1	98143019,	98143979,
Olfr257	2	98143019	98143979	chr15	qF1	-	S147, S185	2.69781	0.0679523	99063712	95561439	3502273	1	98143019,	98143979,
Olfr284	2	98170452	98171370	chr15	qF1	-	S147, S185	2.69781	0.0679523	99063712	95561439	3502273	1	98170452,	98171370,
Olfr283	2	98208609	98209539	chr15	qF1	-	S147, S185	2.69781	0.0679523	99063712	95561439	3502273	1	98208609,	98209539,
1700031M16Rik	2	98228875	98246566	chr15	qF1	+	S147, S185	2.69781	0.0679523	99063712	95561439	3502273	11	98228875,98229431,98232199,98232662,98237304,98240018,98242404,98243863,98245644,98246173,98246518,	98228918,98229518,98232227,98232701,98237337,98240043,98242456,98244044,98245819,98246286,98246566,
Olfr282	2	98267900	98268828	chr15	qF1	+	S147, S185	2.69781	0.0679523	99063712	95561439	3502273	1	98267900,	98268828,
Olfr281	2	98286742	98287678	chr15	qF1	+	S147, S185	2.69781	0.0679523	99063712	95561439	3502273	1	98286742,	98287678,
Olfr279	2	98327904	98328837	chr15	qF1	+	S147, S185	2.69781	0.0679523	99063712	95561439	3502273	1	98327904,	98328837,
Snora34	2	98350147	98350265	chr15	qF1	-	S147, S185	2.69781	0.0679523	99063712	95561439	3502273	1	98350147,	98350265,
Snora2b	2	98356778	98356890	chr15	qF1	-	S147, S185	2.69781	0.0679523	99063712	95561439	3502273	1	98356778,	98356890,
9330020H09Rik	2	98397754	98401295	chr15	qF1	+	S147, S185	2.69781	0.0679523	99063712	95561439	3502273	2	98397754,98398069,	98397956,98401295,
Ddx23	2	98475937	98493320	chr15	qF1	-	S147, S185	2.69781	0.0679523	99063712	95561439	3502273	17	98475937,98476774,98477593,98477904,98478917,98480145,98480574,98481023,98481343,98481674,98481895,98482348,98482903,98483318,98487032,98488660,98493253,	98476448,98476949,98477702,98478056,98479160,98480323,98480720,98481249,98481487,98481787,98482029,98482487,98482969,98483412,98487143,98488866,98493320,
Pfkm	2	97923019	97962878	chr15	qF1	+	S147, S185	2.69781	0.0526356	99063712	95561439	3502273	23	97923019,97942584,97948612,97949823,97951221,97951627,97952649,97953060,97953282,97953576,97954226,97955456,97955980,97956734,97957283,97957868,97958037,97958609,97959696,97960152,97961849,97962032,97962345,	97923096,97942677,97948686,97949901,97951411,97951793,97952694,97953169,97953378,97953669,97954352,97955521,97956044,97956884,97957354,97957956,97958190,97958774,97959758,97960264,97961949,97962138,97962878,
Arf3	2	98568056	98593549	chr15	qF1	-	S147, S185	2.69781	0.0679523	99063712	95561439	3502273	5	98568056,98571421,98571754,98573023,98593410,	98570925,98571546,98571865,98573260,98593549,
Zfp641	2	98116552	98126514	chr15	qF1	-	S147, S185	2.69781	0.0679523	99063712	95561439	3502273	6	98116552,98120908,98121601,98123316,98124050,98126485,	98119651,98121022,98121731,98123408,98124259,98126514,
Cacnb3	2	98465194	98474961	chr15	qF1	+	S147, S185	2.69781	0.0554828	99063712	95561439	3502273	13	98465194,98469918,98470244,98470769,98471116,98471389,98471607,98471830,98472046,98472369,98472739,98472932,98473687,	98465644,98470041,98470367,98470885,98471181,98471409,98471688,98471889,98472156,98472521,98472835,98473082,98474961,
H1fnt	2	98086412	98087738	chr15	qF1	-	S147, S185	2.69781	0.0679523	99063712	95561439	3502273	1	98086412,	98087738,
Wnt10b	2	98602182	98608581	chr15	qF1	-	S147, S185	2.69781	0.0679523	99063712	95561439	3502273	5	98602182,98604554,98606948,98607320,98608288,	98603365,98604928,98607211,98607434,98608581,
Tmem106c	2	97794709	97800706	chr15	qF1	+	S147, S185	2.69781	0.0679523	99063712	95561439	3502273	8	97794709,97795270,97796677,97797367,97797617,97798507,97799039,97800017,	97794934,97795461,97796741,97797527,97797758,97798557,97799093,97800706,
Lalba	2	98310830	98313114	chr15	qF1	-	S147, S185	2.69781	0.0679523	99063712	95561439	3502273	4	98310830,98311960,98312503,98312966,	98311180,98312036,98312662,98313114,
AI836003	2	97998236	98000565	chr15	qF1	+	S147, S185	2.69781	0.0679523	99063712	95561439	3502273	1	97998236,	98000565,
Ccdc65	2	98538657	98553764	chr15	qF1	+	S147, S185	2.69781	0.0679523	99063712	95561439	3502273	8	98538657,98539485,98547854,98549142,98551014,98551388,98552948,98553244,	98538967,98539653,98548024,98549281,98551212,98551607,98553101,98553764,
Ccnt1	2	98373641	98398067	chr15	qF1	-	S147, S185	2.69781	0.0679523	99063712	95561439	3502273	9	98373641,98376954,98377175,98379096,98382344,98385031,98390627,98395477,98397906,	98375039,98377025,98377339,98379142,98382407,98385092,98390756,98395559,98398067,
4930415O20Rik	2	98401434	98420019	chr15	qF1	+	S147, S185	2.69781	0.0679523	99063712	95561439	3502273	4	98401434,98415700,98418983,98419842,	98401555,98415823,98419128,98420019,
Fkbp11	2	98554798	98558629	chr15	qF1	-	S147, S185	2.69781	0.0679523	99063712	95561439	3502273	6	98554798,98556914,98557330,98557641,98558113,98558387,	98555033,98556985,98557364,98557729,98558179,98558629,
Olfr287	2	98037401	98051487	chr15	qF1	-	S147, S185	2.69781	0.0679523	99063712	95561439	3502273	3	98037401,98040434,98051238,	98038808,98040554,98051487,
Olfr286	2	98057105	98064881	chr15	qF1	-	S147, S185	2.69781	0.0679523	99063712	95561439	3502273	4	98057105,98059608,98061653,98064606,	98058072,98059726,98061744,98064881,
Olfr288	2	98016443	98025973	chr15	qF1	-	S147, S185	2.69781	0.0679523	99063712	95561439	3502273	3	98016443,98019564,98025788,	98018221,98019684,98025973,
Senp1	2	97869174	97924000	chr15	qF1	-	S147, S185	2.69781	0.0679523	99063712	95561439	3502273	18	97869174,97875733,97876289,97877623,97878616,97887259,97888626,97889334,97890346,97895249,97896834,97897188,97906239,97906980,97912673,97915400,97917516,97923713,	97873383,97875829,97876374,97877703,97878820,97887391,97888782,97889419,97890385,97895304,97897106,97897292,97906411,97907140,97912758,97915531,97917564,97924000,
Zfp664	2	125343074	125369000	chr5	qF, qG1.1	+	S189, S217	2.69462	0.0652165	125667419	125295795	371624	4	125343074,125343723,125365077,125365320,	125343252,125343878,125365142,125369000,
Ccdc92	2	125314801	125342591	chr5	qF, qG1.1	-	S189, S217	2.69462	0.0652165	125667419	125295795	371624	4	125314801,125319312,125320030,125342384,	125316661,125319354,125320177,125342591,
Fam101a	2	125483844	125492917	chr5	qF, qG1.1	+	S197, S217	2.76949	0.121136	125667419	125295795	371624	3	125483844,125490741,125491641,	125484108,125490851,125492917,
Ncor2	2	125497524	125659584	chr5	qF, qG1.1	-	S197, S217	2.76949	0.121136	125667419	125295795	371624	49	125497524,125499180,125500188,125503240,125503870,125504502,125505378,125505787,125506021,125507171,125508981,125509251,125509489,125510341,125511055,125512384,125513695,125514353,125514725,125516345,125517190,125517431,125517643,125518230,125519258,125522165,125523114,125528309,125529711,125531280,125536102,125546209,125548145,125549301,125559377,125561499,125565250,125567210,125568163,125572023…	125498718,125499360,125500416,125503294,125504016,125504652,125505572,125505933,125506174,125507587,125509168,125509383,125509639,125510596,125511277,125512739,125513991,125514434,125514866,125516496,125517288,125517536,125517749,125518367,125519423,125522334,125523235,125528904,125529765,125531428,125536245,125546272,125548318,125549447,125559476,125561554,125565429,125567304,125568336,125572090…
Rnf220	2	116944068	117169520	chr4	qD1, qD2.1	-	S147, S185	2.6612	0.0395011	116979292	116950668	28624	15	116944068,116945657,116945851,116949975,116950186,116950347,116950611,116957983,116958533,116961630,116968736,116972149,116980150,117162193,117169287,	116944980,116945732,116945960,116950054,116950242,116950434,116950708,116958116,116958577,116961673,116968838,116972195,116980283,117162935,117169520,
Sorcs1	2	50222150	50753102	chr19	qD1	-	S197, S228	2.76243	0.112965	50757236	50461076	296160	26	50222150,50227543,50243008,50249539,50250548,50255891,50257142,50264510,50285138,50296612,50299588,50301231,50302689,50304700,50306760,50307104,50316437,50327023,50334243,50336738,50362578,50387455,50407948,50453386,50549874,50752400,	50225841,50227649,50243108,50249671,50250661,50256015,50257276,50264697,50285310,50296726,50299719,50301349,50302797,50304792,50306837,50307207,50316584,50327203,50334333,50336857,50362643,50387529,50408107,50453486,50549942,50753102,
Atp6v1g1	2	63205798	63211735	chr4	qC1	+	S189, S197	2.66539	0.0399091	63227795	63200396	27399	3	63205798,63209618,63210978,	63206033,63209719,63211735,
Shank3	2	89330287	89390691	chr15	qE3	+	S147, S185	2.77927	0.159715	89642025	88189244	1452781	22	89330287,89330645,89331834,89333550,89333733,89333970,89334227,89334747,89335820,89351533,89354456,89355590,89361773,89362056,89362525,89362759,89363804,89368445,89373530,89374224,89378056,89388165,	89330350,89330849,89331906,89333659,89333885,89334138,89334344,89334825,89335887,89351804,89354650,89355704,89361849,89362139,89362650,89362892,89363885,89368469,89373661,89374309,89380313,89390691,
1810041L15Rik	2	84209632	84277527	chr15	qE1, qE2	-	S147, S185	2.65472	0.0309783	86735108	82578001	4157107	5	84209632,84236875,84247529,84250566,84277428,	84214822,84237193,84247743,84250662,84277527,
Tspo	2	83394002	83404633	chr15	qE1, qE2	+	S147, S185	2.69048	0.0582833	85403684	72203436	13200248	4	83394002,83401814,83402629,83404199,	83394074,83402025,83402768,83404633,
Efcab6	2	83697141	83895779	chr15	qE1, qE2	-	S147, S185	2.69048	0.045146	85403684	72203436	13200248	32	83697141,83698668,83701265,83701581,83702625,83709860,83723192,83726381,83730072,83734594,83744007,83748626,83754658,83763502,83766344,83775521,83777264,83778064,83778337,83780344,83782635,83785372,83798002,83803672,83813873,83819251,83840437,83849056,83863358,83874604,83884872,83895691,	83697601,83698818,83701450,83701732,83702868,83710088,83723384,83726583,83730222,83734774,83744126,83748723,83754891,83763636,83766462,83775690,83777429,83778225,83778397,83780512,83782744,83785483,83798151,83803794,83813986,83819388,83840498,83849148,83863570,83874750,83884979,83895779,
Arhgap8	2	84550481	84602637	chr15	qE1, qE2	+	S147, S185	2.65472	0.0234174	86735108	82578001	4157107	13	84550481,84559761,84563324,84571137,84572322,84576198,84586767,84587449,84596102,84596740,84597530,84600426,84602210,	84550557,84559768,84563459,84571225,84572454,84576285,84586866,84587560,84596176,84596818,84597659,84600530,84602637,
Pacsin2	2	83206036	83263280	chr15	qE1, qE2	-	S147, S185	2.69048	0.045146	85403684	72203436	13200248	11	83206036,83209428,83210113,83212191,83215416,83217091,83218944,83220852,83222930,83232296,83263093,	83208160,83209625,83210236,83212313,83215537,83217267,83219100,83221088,83223087,83232429,83263280,
Atxn10	2	85166810	85294266	chr15	qE1, qE2	+	S147, S185	2.65472	0.0309783	86735108	82578001	4157107	12	85166810,85189883,85195706,85205751,85206973,85213333,85217420,85222067,85223766,85268531,85292709,85293350,	85167010,85190075,85195789,85205848,85207132,85213414,85217586,85222176,85223936,85268595,85292897,85294266,
Ttll1	2	83314198	83341337	chr15	qE1, qE2	-	S147, S185	2.69048	0.0582833	85403684	72203436	13200248	12	83314198,83319898,83322972,83326701,83327749,83328581,83330351,83332510,83335679,83335912,83336709,83341163,	83314743,83320062,83323059,83326845,83327858,83328716,83330532,83332719,83335796,83336073,83336757,83341337,
Cyb5r3	2	82983931	83002638	chr15	qE1, qE2	-	S147, S185	2.69048	0.0582833	85403684	72203436	13200248	9	82983931,82989255,82990533,82990767,82991250,82992279,82992661,82996504,83002541,	82985152,82989355,82990619,82990851,82991380,82992386,82992734,82996636,83002638,
Parvg	2	84155149	84173408	chr15	qE1, qE2	+	S147, S185	2.65472	0.0252937	86735108	82578001	4157107	13	84155149,84157417,84158724,84159293,84160452,84161408,84162720,84163120,84164771,84165015,84168214,84171283,84171768,	84155261,84157513,84158789,84159396,84160593,84161524,84162776,84163143,84164830,84165084,84168316,84171356,84173408,
Pnpla3	2	83998245	84019951	chr15	qE1, qE2	+	S147, S185	2.65472	0.0309783	86735108	82578001	4157107	8	83998245,84001511,84003145,84004697,84007245,84009609,84011349,84016406,	83998490,84001744,84003211,84004907,84007306,84009765,84011482,84019951,
Mpped1	2	83610452	83688904	chr15	qE1, qE2	+	S147, S185	2.69048	0.0582833	85403684	72203436	13200248	7	83610452,83622383,83630432,83666702,83682469,83684841,83686677,	83610537,83622688,83630614,83666928,83682585,83684955,83688904,
Ldoc1l	2	84383827	84388253	chr15	qE1, qE2	-	S147, S185	2.65472	0.0309783	86735108	82578001	4157107	1	84383827,	84388253,
Cyp2d40	2	82590262	82594552	chr15	qE1, qE2	-	S147, S185	2.69048	0.0582833	85403684	72203436	13200248	6	82590262,82590614,82591181,82591586,82591866,82594351,	82590514,82590756,82591369,82591728,82592043,82594552,
Cyp2d26	2	82620536	82624675	chr15	qE1, qE2	-	S147, S185	2.69048	0.0582833	85403684	72203436	13200248	9	82620536,82620885,82621399,82621762,82622087,82622898,82623137,82623555,82624414,	82620785,82621027,82621587,82621904,82622264,82623059,82623290,82623727,82624675,
Rrp7a	2	82946276	82953231	chr15	qE1, qE2	-	S147, S185	2.69048	0.0582833	85403684	72203436	13200248	7	82946276,82947978,82948506,82949614,82950321,82952261,82953091,	82947401,82948177,82948604,82949732,82950447,82952404,82953231,
Rnu12	2	82980074	82980224	chr15	qE1, qE2	+	S147, S185	2.69048	0.0582833	85403684	72203436	13200248	1	82980074,	82980224,
1700001L05Rik	2	83184276	83197727	chr15	qE1, qE2	-	S147, S185	2.69048	0.0582833	85403684	72203436	13200248	4	83184276,83194249,83195458,83197419,	83189380,83194358,83195940,83197727,
Bik	2	83357291	83375065	chr15	qE1, qE2	+	S147, S185	2.69048	0.0582833	85403684	72203436	13200248	5	83357291,83371724,83373494,83374009,83374562,	83357366,83371872,83373593,83374127,83375065,
Phf21b	2	84615805	84686559	chr15	qE1, qE2	-	S147, S185	2.65472	0.0252937	86735108	82578001	4157107	12	84615805,84621494,84621783,84622212,84625509,84627752,84629072,84633883,84635189,84638495,84685168,84686094,	84617879,84621598,84621859,84622371,84625564,84627829,84629124,84634015,84635540,84638588,84685234,84686559,
Mir1249	2	84781955	84782053	chr15	qE1, qE2	-	S147, S185	2.65472	0.0309783	86735108	82578001	4157107	1	84781955,	84782053,
Ribc2	2	84962528	84974999	chr15	qE1, qE2	+	S147, S185	2.65472	0.0309783	86735108	82578001	4157107	7	84962528,84963306,84965644,84968376,84971914,84973637,84974570,	84962810,84963388,84965989,84968495,84972142,84973804,84974999,
Nup50	2	84753857	84773393	chr15	qE1, qE2	+	S147, S185	2.65472	0.0309783	86735108	82578001	4157107	8	84753857,84757797,84759801,84763964,84765293,84767916,84768787,84770075,	84754080,84757876,84759885,84764148,84765953,84767998,84768906,84773393,
A4galt	2	83057151	83082161	chr15	qE1, qE2	-	S147, S185	2.69048	0.0475881	85403684	72203436	13200248	3	83057151,83060943,83082046,	83059024,83061087,83082161,
Sult4a1	2	83906526	83936184	chr15	qE1, qE2	-	S147, S185	2.65472	0.0309783	86735108	82578001	4157107	7	83906526,83910616,83917029,83920388,83921021,83922719,83935860,	83908012,83910755,83917124,83920515,83921102,83922850,83936184,
Prr5	2	84511427	84534103	chr15	qE1, qE2	+	S147, S185	2.65472	0.0309783	86735108	82578001	4157107	8	84511427,84518332,84523893,84524188,84529550,84530020,84531793,84533147,	84511749,84518413,84523942,84524246,84529642,84530161,84531929,84534103,
Scube1	2	83433012	83555451	chr15	qE1, qE2	-	S147, S185	2.69048	0.0582833	85403684	72203436	13200248	22	83433012,83438647,83439153,83440583,83442845,83443867,83445299,83447040,83448981,83450485,83451458,83451841,83458381,83459813,83465100,83469133,83484598,83489455,83507335,83533847,83552279,83555248,	83437907,83438727,83439306,83440781,83443007,83444035,83445461,83447244,83449119,83450602,83451563,83451961,83458504,83459930,83465223,83469250,83484715,83489581,83507470,83533976,83552411,83555451,
Parvb	2	84062472	84146039	chr15	qE1, qE2	+	S147, S185	2.65472	0.0309783	86735108	82578001	4157107	13	84062472,84101660,84103928,84113191,84120816,84123211,84125986,84128395,84133837,84134264,84139282,84143132,84143384,	84062616,84101750,84103999,84113294,84120957,84123327,84126045,84128415,84133899,84134333,84139384,84143205,84146039,
Poldip3	2	82956407	82979766	chr15	qE1, qE2	-	S147, S185	2.69048	0.0582833	85403684	72203436	13200248	9	82956407,82959623,82961910,82963006,82963576,82965723,82967897,82968561,82979624,	82958485,82959690,82962040,82963084,82963756,82965819,82967984,82968952,82979766,
Wnt7b	2	85365866	85412251	chr15	qE1, qE2	-	S147, S185	2.86971	0.169586	86735108	82578001	4157107	4	85365866,85374098,85389332,85411809,	85368298,85374370,85389559,85412251,
Smc1b	2	84895118	84962387	chr15	qE1, qE2	-	S147, S185	2.65472	0.0309783	86735108	82578001	4157107	25	84895118,84896648,84898166,84900074,84901209,84902011,84916522,84920021,84921301,84922372,84927075,84927934,84928325,84937347,84941081,84943116,84945108,84946268,84951047,84952018,84954150,84957897,84958188,84960100,84962258,	84895535,84896759,84898236,84900226,84901364,84902168,84916618,84920175,84921447,84922514,84927182,84928051,84928463,84937494,84941261,84943302,84945316,84946351,84951188,84952277,84954389,84958101,84958301,84960289,84962387,
Fbln1	2	85036437	85116724	chr15	qE1, qE2	+	S147, S185	2.65472	0.0309783	86735108	82578001	4157107	17	85036437,85052333,85054679,85057397,85059989,85061228,85061846,85062968,85068037,85068892,85069723,85071049,85072440,85074612,85093688,85095679,85115469,	85036642,85052439,85054815,85057569,85060046,85061330,85061984,85063106,85068181,85069021,85069849,85071169,85072572,85074736,85093831,85095811,85116724,
Samm50	2	84022662	84044733	chr15	qE1, qE2	+	S147, S185	2.65472	0.0309783	86735108	82578001	4157107	15	84022662,84026173,84027434,84029003,84030202,84030722,84031059,84032659,84033198,84034438,84037300,84038262,84040913,84041466,84044555,	84022814,84026284,84027536,84029091,84030309,84030853,84031147,84032788,84033270,84034525,84037371,84038330,84041060,84041608,84044733,
Fam118a	2	84867491	84882446	chr15	qE1, qE2	+	S147, S185	2.65472	0.0252937	86735108	82578001	4157107	5	84867491,84875209,84876049,84878788,84881123,	84867674,84875265,84876302,84879010,84882446,
Upk3a	2	84847570	84852990	chr15	qE1, qE2	+	S147, S185	2.65472	0.0309783	86735108	82578001	4157107	6	84847570,84848455,84849739,84850970,84851692,84852667,	84847701,84848611,84850019,84851053,84851825,84852990,
Serhl	2	82930634	82947101	chr15	qE1, qE2	+	S147, S185	2.69048	0.0582833	85403684	72203436	13200248	12	82930634,82932073,82932301,82932728,82933054,82933363,82934738,82936040,82942639,82944786,82945996,82946686,	82930777,82932223,82932415,82932770,82933074,82933438,82934851,82936120,82942674,82944869,82946093,82947101,
Arfgap3	2	83130169	83180677	chr15	qE1, qE2	-	S147, S185	2.69048	0.0582833	85403684	72203436	13200248	16	83130169,83133532,83137310,83138482,83140679,83143898,83144769,83153003,83154533,83158034,83160948,83163115,83164907,83167083,83173451,83180510,	83131132,83133654,83137401,83138606,83140814,83144042,83144898,83153143,83154580,83158094,83161036,83163199,83165039,83167156,83173570,83180677,
Nfam1	2	82828225	82853568	chr15	qE1, qE2	-	S147, S185	2.69048	0.0582833	85403684	72203436	13200248	6	82828225,82831844,82840804,82845344,82846773,82853356,	82830225,82831931,82840903,82845457,82847021,82853568,
Ttll12	2	83405523	83425587	chr15	qE1, qE2	-	S147, S185	2.69048	0.0582833	85403684	72203436	13200248	14	83405523,83408176,83409064,83410497,83410924,83412097,83412474,83412775,83415085,83417280,83417503,83418932,83421808,83425378,	83407478,83408315,83409133,83410579,83411076,83412209,83412669,83412892,83415162,83417414,83417663,83419131,83421978,83425587,
Pnpla5	2	83943050	83953605	chr15	qE1, qE2	-	S147, S185	2.65472	0.0309783	86735108	82578001	4157107	10	83943050,83943618,83944276,83946050,83948037,83949047,83950612,83951086,83952784,83953350,	83943405,83943702,83944393,83946177,83948223,83949108,83950822,83951152,83953017,83953605,
5031439G07Rik	2	84776149	84818401	chr15	qE1, qE2	-	S147, S185	2.65472	0.0309783	86735108	82578001	4157107	10	84776149,84779980,84781041,84783559,84784331,84785819,84786075,84786235,84790899,84818038,	84779708,84780139,84781204,84783751,84784472,84785921,84786153,84786358,84791051,84818401,
Mcat	2	83377226	83386141	chr15	qE1, qE2	-	S147, S185	2.69048	0.0582833	85403684	72203436	13200248	4	83377226,83379547,83382963,83385700,	83378372,83379765,83383051,83386141,
Gm19277	2	84979683	84986562	chr15	qE1, qE2	-	S147, S185	2.65472	0.0309783	86735108	82578001	4157107	3	84979683,84982322,84986405,	84980584,84982429,84986562,
A430075N02	2	84545058	84550696	chr15	qE1, qE2	-	S147, S185	2.65472	0.0309783	86735108	82578001	4157107	3	84545058,84549126,84550420,	84545569,84549576,84550696,
4933433C11Rik	2	25068078	25070150	chr2	qA3	-	S228, S93	2.67602	0.0439142	26638383	23712813	2925570	6	25068078,25068808,25069350,25069527,25069755,25070014,	25068692,25069103,25069439,25069662,25069916,25070150,
Fam166a	2	25074264	25077801	chr2	qA3	+	S228, S93	2.67602	0.0439142	26638383	23712813	2925570	7	25074264,25075653,25075972,25076321,25076838,25077183,25077602,	25074376,25075868,25076232,25076448,25076933,25077301,25077801,
Tubb2c	2	25077677	25080222	chr2	qA3	-	S228, S93	2.67602	0.0439142	26638383	23712813	2925570	4	25077677,25079453,25079643,25080053,	25078888,25079564,25079752,25080222,
Slc34a3	2	25084416	25089727	chr2	qA3	-	S228, S93	2.67602	0.0439142	26638383	23712813	2925570	13	25084416,25086092,25086292,25086495,25086742,25086940,25087187,25087470,25087666,25087899,25088487,25088822,25089699,	25085035,25086217,25086409,25086663,25086830,25087030,25087383,25087582,25087810,25088028,25088574,25088946,25089727,
Gm757	2	25089995	25092307	chr2	qA3	-	S228, S93	2.67602	0.0439142	26638383	23712813	2925570	2	25089995,25092151,	25091860,25092307,
Myg1	2	102162139	102168569	chr15	qF3	+	S147, S185	2.69658	0.0593248	103465475	99089813	4375662	7	102162139,102162520,102164632,102167262,102167531,102167759,102168066,	102162384,102162633,102164792,102167415,102167654,102167941,102168569,
Pde1b	2	103333728	103360483	chr15	qF3	+	S147, S185	2.67173	0.0404352	103465475	101944863	1520612	16	103333728,103333891,103350379,103351736,103352083,103352475,103354738,103355228,103355420,103355666,103356693,103357037,103357414,103357975,103358652,103359244,	103333803,103334014,103350493,103351919,103352150,103352592,103354879,103355329,103355546,103355768,103356814,103357119,103357523,103358106,103358775,103360483,
Prr13	2	102289600	102293237	chr15	qF3	+	S147, S185	2.69658	0.0484385	103465475	99089813	4375662	4	102289600,102290538,102290800,102292601,	102289686,102290577,102291150,102293237,
Pcbp2	2	102301062	102330490	chr15	qF3	+	S147, S185	2.69658	0.0448454	103465475	99089813	4375662	13	102301062,102303715,102304561,102304677,102305005,102309046,102313590,102314584,102317518,102318635,102320182,102321064,102328919,	102301234,102303833,102304585,102304710,102305122,102309178,102313719,102314671,102317560,102318708,102320238,102321234,102330490,
Zfp385a	2	103144325	103170517	chr15	qF3	-	S147, S185	2.67173	0.0404352	103465475	101944863	1520612	8	103144325,103145791,103146057,103146312,103148379,103150720,103163495,103170477,	103145656,103145887,103146227,103146555,103148542,103150831,103163632,103170517,
Calcoco1	2	102537207	102552609	chr15	qF3	-	S147, S185	2.69658	0.0593248	103465475	99089813	4375662	15	102537207,102538976,102539506,102539873,102540301,102540835,102541344,102541773,102544286,102546172,102546660,102548233,102549404,102549972,102552477,	102537977,102539083,102539706,102539982,102540397,102540961,102541599,102541929,102544377,102546321,102546819,102548424,102549507,102550152,102552609,
Itga5	2	103174717	103197179	chr15	qF3	-	S147, S185	2.67173	0.0404352	103465475	101944863	1520612	30	103174717,103176382,103177011,103178101,103178322,103180042,103180595,103180804,103181004,103181194,103181376,103181808,103181971,103182445,103182688,103182914,103183346,103183573,103184004,103184477,103184698,103186356,103186507,103186746,103187209,103187350,103187622,103187878,103189480,103196730,	103175783,103176505,103177113,103178215,103178406,103180195,103180701,103180885,103181084,103181287,103181527,103181876,103182109,103182600,103182744,103183016,103183392,103183765,103184213,103184530,103184755,103186400,103186552,103186872,103187255,103187412,103187743,103187991,103189611,103197179,
Ppp1r1a	2	103360709	103368423	chr15	qF3	-	S147, S185	2.67173	0.0404352	103465475	101944863	1520612	7	103360709,103361784,103362756,103363468,103363887,103364780,103368225,	103361380,103361891,103362912,103363532,103363925,103364841,103368423,
Map3k12	2	102328077	102347435	chr15	qF3	-	S147, S185	2.69658	0.0484385	103465475	99089813	4375662	14	102328077,102330938,102331282,102331531,102332264,102332496,102332745,102333067,102333919,102334155,102334545,102334900,102335520,102347218,	102330607,102331200,102331353,102332156,102332402,102332613,102332855,102333176,102334078,102334314,102334737,102335084,102335999,102347435,
Hnrnpa1	2	103070862	103075386	chr15	qF3	+	S147, S185	2.67173	0.0330152	103465475	101944863	1520612	10	103070862,103071510,103071876,103072333,103072636,103072810,103073074,103074055,103074389,103074686,	103070959,103071627,103072023,103072544,103072729,103072903,103073149,103074211,103074459,103075386,
Igfbp6	2	101974616	101979943	chr15	qF3	+	S147, S185	2.69658	0.0593248	103465475	99089813	4375662	4	101974616,101978275,101978532,101979610,	101975315,101978409,101978655,101979943,
Tenc1	2	101933418	101946832	chr15	qF3	+	S147, S185	2.92007	0.203334	103465475	99089813	4375662	29	101933418,101934960,101935769,101936674,101937021,101937219,101937445,101937912,101938232,101938441,101939285,101939751,101939943,101940130,101940901,101941109,101941301,101941512,101942859,101943097,101943766,101944140,101944471,101944691,101944901,101945420,101945991,101946167,101946288,	101933592,101935069,101935807,101936713,101937060,101937269,101937617,101937963,101938355,101938506,101939369,101939864,101940004,101940206,101941031,101941175,101941415,101942724,101943007,101943663,101943856,101944266,101944564,101944769,101944979,101945589,101946060,101946197,101946832,
Spryd3	2	101946958	101966646	chr15	qF3	-	S147, S185	2.69658	0.0593248	103465475	99089813	4375662	11	101946958,101948471,101948722,101949358,101949698,101958969,101960708,101961096,101962298,101963846,101966566,	101948144,101948644,101948842,101949416,101949848,101959155,101960844,101961221,101962374,101963993,101966646,
Aaas	2	102168677	102181190	chr15	qF3	-	S147, S185	2.69658	0.0593248	103465475	99089813	4375662	16	102168677,102169071,102169247,102169616,102169755,102169961,102170194,102170374,102170761,102174519,102176007,102176917,102177108,102177466,102180383,102180926,	102168936,102169156,102169329,102169684,102169849,102170052,102170255,102170499,102170882,102174663,102176106,102176964,102177200,102177522,102180511,102181190,
Npff	2	102354269	102355052	chr15	qF3	-	S147, S185	2.69658	0.0484385	103465475	99089813	4375662	3	102354269,102354562,102354937,	102354460,102354702,102355052,
Atp5g2	2	102493298	102501478	chr15	qF3	-	S147, S185	2.69658	0.0593248	103465475	99089813	4375662	5	102493298,102495484,102496193,102498141,102501448,	102493559,102495678,102496286,102498210,102501478,
Mir688	2	102502222	102502297	chr15	qF3	-	S147, S185	2.69658	0.0593248	103465475	99089813	4375662	1	102502222,	102502297,
Gm10052	2	103070862	103075015	chr15	qF3	+	S147, S185	2.67173	0.0404352	103465475	101944863	1520612	10	103070862,103071510,103071876,103072333,103072636,103072810,103073074,103074055,103074389,103074686,	103070959,103071627,103072023,103072544,103072729,103072903,103073149,103074211,103074459,103075015,
Gm5643	2	103070884	103075386	chr15	qF3	+	S147, S185	2.67173	0.0404352	103465475	101944863	1520612	10	103070884,103071508,103071876,103072333,103072636,103072810,103073074,103074055,103074389,103074686,	103070954,103071627,103072023,103072544,103072729,103072903,103073149,103074211,103074459,103075386,
Mir148b	2	103115555	103115652	chr15	qF3	+	S147, S185	2.67173	0.0404352	103465475	101944863	1520612	1	103115555,	103115652,
Sp1	2	102236746	102266835	chr15	qF3	+	S147, S185	2.69658	0.0593248	103465475	99089813	4375662	6	102236746,102238202,102238646,102256061,102260387,102261155,	102236853,102238363,102240150,102256227,102260587,102266835,
Cbx5	2	103021976	103045783	chr15	qF3	-	S147, S185	2.67173	0.031321	103465475	101944863	1520612	6	103021976,103031231,103035922,103043502,103045452,103045698,	103030222,103031332,103036109,103043685,103045552,103045783,
Rarg	2	102065370	102087914	chr15	qF3	-	S147, S185	2.69658	0.0484385	103465475	99089813	4375662	10	102065370,102069235,102069820,102070288,102070558,102071488,102072266,102082849,102086900,102087670,	102066654,102069394,102070025,102070465,102070719,102071630,102072415,102083175,102086970,102087914,
Mfsd5	2	102109886	102112175	chr15	qF3	+	S147, S185	2.69658	0.0593248	103465475	99089813	4375662	2	102109886,102110607,	102110060,102112175,
Hoxc6	2	102839992	102842312	chr15	qF3	+	S147, S185	3.06509	0.320664	103465475	101944863	1520612	2	102839992,102841164,	102840436,102842312,
Copz1	2	103103348	103130295	chr15	qF3	+	S147, S185	2.67173	0.0404352	103465475	101944863	1520612	9	103103348,103119531,103121105,103121759,103125152,103126963,103127164,103128317,103129123,	103103372,103119600,103121187,103121851,103125208,103127041,103127216,103128356,103130295,
Nfe2	2	103078648	103085847	chr15	qF3	-	S147, S185	2.67173	0.0404352	103465475	101944863	1520612	3	103078648,103081359,103085580,	103079879,103081529,103085847,
Glycam1	2	103393192	103395509	chr15	qF3	-	S147, S185	2.67173	0.0404352	103465475	101944863	1520612	4	103393192,103393673,103394627,103395398,	103393445,103393889,103394672,103395509,
Csad	2	102007428	102019474	chr15	qF3	-	S147, S185	2.69658	0.0593248	103465475	99089813	4375662	15	102007428,102008957,102009211,102009391,102009951,102010259,102010401,102016428,102016824,102017484,102017996,102018437,102018612,102018973,102019317,	102008217,102009047,102009263,102009591,102010033,102010324,102010518,102016483,102016904,102017600,102018103,102018528,102018739,102019110,102019474,
Hoxc9	2	102807462	102814875	chr15	qF3	+	S147, S185	2.69658	0.0593248	103465475	99089813	4375662	3	102807462,102811522,102814325,	102807532,102812621,102814875,
Gtsf1	2	103232889	103260858	chr15	qF3	-	S147, S185	2.67173	0.0404352	103465475	101944863	1520612	9	103232889,103235239,103240054,103250388,103250903,103251620,103255861,103258770,103260786,	103232989,103235273,103240149,103250452,103250987,103251747,103255962,103258815,103260858,
Sp7	2	102187607	102196702	chr15	qF3	-	S147, S185	2.69658	0.0593248	103465475	99089813	4375662	2	102187607,102196644,	102189833,102196702,
Nckap1l	2	103284255	103329231	chr15	qF3	+	S147, S185	2.67173	0.0404352	103465475	101944863	1520612	31	103284255,103285401,103286270,103290615,103291969,103292932,103293110,103294796,103294936,103301659,103301957,103303198,103303469,103303947,103304230,103304483,103306032,103306408,103308708,103309154,103312390,103313945,103316762,103316976,103317223,103317539,103320422,103321341,103321896,103323651,103327842,	103284412,103285512,103286363,103290672,103292112,103293023,103293248,103294845,103295093,103301716,103302054,103303308,103303602,103304029,103304289,103304629,103306165,103306528,103308854,103309286,103312609,103314076,103316860,103317070,103317306,103317620,103320516,103321458,103322006,103323741,103329231,
Hoxc8	2	102820969	102824685	chr15	qF3	+	S147, S185	2.69658	0.0593248	103465475	99089813	4375662	2	102820969,102822993,	102821646,102824685,
Zfp740	2	102038697	102046032	chr15	qF3	+	S147, S185	2.69658	0.0593248	103465475	99089813	4375662	3	102038697,102039585,102043026,	102039307,102039704,102046032,
Itgb7	2	102046425	102062366	chr15	qF3	-	S147, S185	2.69658	0.0593248	103465475	99089813	4375662	15	102046425,102046902,102047322,102047677,102048204,102048927,102049604,102052519,102052772,102053071,102053761,102054732,102054988,102057828,102062281,	102046698,102047063,102047528,102047897,102048428,102049121,102049751,102052609,102052868,102053230,102054003,102054903,102055190,102058032,102062366,
Gpr84	2	103138665	103140869	chr15	qF3	-	S147, S185	2.67173	0.0404352	103465475	101944863	1520612	2	103138665,103140740,	103140087,103140869,
Pfdn5	2	102156546	102161920	chr15	qF3	+	S147, S185	2.69658	0.0593248	103465475	99089813	4375662	6	102156546,102156863,102157248,102158952,102159142,102161703,	102156691,102156966,102157280,102159027,102159248,102161920,
Hoxc13	2	102751561	102759245	chr15	qF3	+	S147, S185	2.69658	0.0593248	103465475	99089813	4375662	2	102751561,102757599,	102752348,102759245,
Hoxc12	2	102767283	102768948	chr15	qF3	+	S147, S185	2.69658	0.0593248	103465475	99089813	4375662	2	102767283,102768709,	102767887,102768948,
BC048502	2	103269390	103278890	chr15	qF3	-	S147, S185	2.67173	0.0404352	103465475	101944863	1520612	7	103269390,103270061,103271587,103274705,103274964,103275275,103278776,	103269543,103270129,103271654,103274807,103275085,103275373,103278890,
Hoxc10	2	102797226	102802328	chr15	qF3	+	S147, S185	2.69658	0.0593248	103465475	99089813	4375662	2	102797226,102801228,	102798039,102802328,
Tarbp2	2	102348676	102354107	chr15	qF3	+	S147, S185	2.69658	0.0593248	103465475	99089813	4375662	9	102348676,102349552,102350905,102351551,102352154,102352411,102352854,102353279,102353615,	102349033,102349722,102351008,102351644,102352227,102352529,102352982,102353481,102354107,
Smug1	2	102983720	102993715	chr15	qF3	-	S147, S185	2.67173	0.0404352	103465475	101944863	1520612	6	102983720,102988047,102988587,102991515,102992233,102993702,	102986632,102988349,102988658,102991656,102992405,102993715,
Hoxc4	2	102864825	102867283	chr15	qF3	+	S147, S185	2.67173	0.0404352	103465475	101944863	1520612	2	102864825,102866067,	102865592,102867283,
Atf7	2	102367074	102455852	chr15	qF3	-	S147, S185	2.69658	0.0593248	103465475	99089813	4375662	11	102367074,102371170,102376835,102377584,102378203,102381834,102384214,102387890,102393744,102424102,102455792,	102368722,102371368,102376988,102377698,102378303,102381992,102384352,102388009,102393841,102424171,102455852,
Soat2	2	101981005	101993867	chr15	qF3	+	S147, S185	2.69658	0.0593248	103465475	99089813	4375662	15	101981005,101981536,101983578,101984391,101984691,101987242,101988042,101988503,101988984,101989144,101991020,101991482,101992439,101992984,101993327,	101981143,101981592,101983715,101984451,101984799,101987519,101988112,101988588,101989030,101989274,101991118,101991581,101992575,101993130,101993867,
Mir615	2	102845340	102845432	chr15	qF3	+	S147, S185	3.06509	0.320664	103465475	101944863	1520612	1	102845340,	102845432,
Mir196a-2	2	102803780	102803865	chr15	qF3	+	S147, S185	2.69658	0.0593248	103465475	99089813	4375662	1	102803780,	102803865,
Amhr2	2	102275797	102285070	chr15	qF3	+	S147, S185	2.69658	0.0593248	103465475	99089813	4375662	11	102275797,102276235,102276694,102277138,102277430,102277661,102282579,102282817,102283175,102283462,102284643,	102275953,102276418,102276886,102277210,102277543,102277892,102282694,102282990,102283323,102283599,102285070,
Hoxc11	2	102784956	102787132	chr15	qF3	+	S147, S185	2.69658	0.0593248	103465475	99089813	4375662	2	102784956,102786899,	102785638,102787132,
Espl1	2	102126723	102154787	chr15	qF3	+	S147, S185	2.69658	0.0593248	103465475	99089813	4375662	31	102126723,102127190,102128614,102129849,102130233,102133042,102134382,102135356,102136095,102136328,102136665,102139628,102141030,102142845,102143366,102143613,102144417,102145618,102146949,102147480,102149842,102150133,102150843,102151074,102152755,102153006,102153298,102153585,102153880,102154073,102154438,	102126846,102127280,102129670,102129954,102130345,102133179,102134576,102135596,102136240,102136467,102136805,102139763,102141150,102143017,102143495,102143770,102144527,102146607,102147322,102147642,102150056,102150324,102150971,102151197,102152911,102153177,102153403,102153701,102153964,102154238,102154787,
Hoxc5	2	102844438	102847860	chr15	qF3	+	S147, S185	3.06509	0.320664	103465475	101944863	1520612	2	102844438,102845658,	102844966,102847860,
Ppp6r2	2	89041989	89116692	chr15	qE3	+	S147, S185	2.63772	0.0113496	89391786	88189244	1202542	25	89041989,89072590,89073735,89076688,89083449,89087093,89089496,89092783,89095559,89096035,89098933,89100240,89104400,89105883,89107685,89109129,89110150,89110437,89110789,89111185,89112278,89112521,89113313,89116209,89116528,	89042210,89072719,89073890,89076771,89083692,89087280,89089634,89092849,89095672,89096149,89099060,89100393,89104616,89105948,89107801,89109215,89110248,89110495,89110914,89111349,89112435,89112610,89113509,89116437,89116692,
Plxnb2	2	88985978	89011218	chr15	qE3	-	S147, S185	2.63772	0.0113496	89391786	88189244	1202542	38	88985978,88986927,88987422,88987615,88987821,88988064,88988330,88988665,88988854,88989056,88989388,88989656,88989890,88990202,88990590,88990797,88991036,88991314,88991653,88992104,88992415,88992680,88992876,88993116,88993352,88993707,88994441,88994642,88994849,88995676,88996132,88996335,88996795,88997013,88997370,89000998,89001496,89011094,	88986815,88987002,88987498,88987680,88987969,88988225,88988485,88988750,88988955,88989213,88989535,88989723,88990072,88990432,88990691,88990937,88991213,88991542,88991786,88992275,88992552,88992789,88993025,88993277,88993434,88993800,88994543,88994751,88994964,88995830,88996259,88996436,88996924,88997196,88998457,89001047,89001546,89011218,
1300018J18Rik	2	88919536	88930770	chr15	qE3	+	S147, S185	2.63772	0.0139003	89391786	88189244	1202542	9	88919536,88923133,88924566,88926028,88926968,88929061,88929692,88930016,88930260,	88920095,88923337,88924753,88926159,88927249,88929206,88929878,88930173,88930770,
Tymp	2	89202361	89207468	chr15	qE3	-	S147, S185	2.63772	0.0139003	89391786	88189244	1202542	11	89202361,89203853,89204113,89204362,89204681,89205187,89205426,89205932,89206669,89207007,89207415,	89202896,89204033,89204254,89204593,89204844,89205306,89205556,89206031,89206872,89207188,89207468,
Tubgcp6	2	88929527	88953580	chr15	qE3	-	S147, S185	2.63772	0.0139003	89391786	88189244	1202542	25	88929527,88931014,88931295,88931582,88931791,88932204,88932430,88932683,88932974,88933246,88934848,88935163,88936501,88936698,88936872,88937842,88938380,88938990,88939376,88939650,88940475,88941545,88946474,88950939,88952506,	88930933,88931214,88931509,88931715,88931986,88932346,88932599,88932837,88933033,88934720,88934920,88935302,88936617,88936787,88936954,88937992,88938520,88939082,88939486,88939726,88940597,88941719,88946685,88951103,88953580,
Adm2	2	89153402	89155161	chr15	qE3	+	S147, S185	2.63772	0.0139003	89391786	88189244	1202542	3	89153402,89153707,89154402,	89153564,89153831,89155161,
Creld2	2	88650075	88657111	chr15	qE3	+	S147, S185	2.63772	0.0139003	89391786	88189244	1202542	10	88650075,88650360,88650958,88651564,88652388,88653496,88654171,88655077,88655579,88656816,	88650264,88650443,88651069,88651656,88652565,88653592,88654255,88655173,88655720,88657111,
Trabd	2	88906493	88917505	chr15	qE3	+	S147, S185	2.63772	0.0139003	89391786	88189244	1202542	10	88906493,88911409,88911782,88912380,88913080,88915127,88915332,88915703,88915955,88916185,	88906571,88911474,88911861,88912547,88913221,88915238,88915472,88915876,88916067,88917505,
Hdac10	2	88953732	88959130	chr15	qE3	-	S147, S185	2.63772	0.0105076	89391786	88189244	1202542	20	88953732,88953994,88954248,88954604,88954961,88955142,88955741,88955926,88956255,88956404,88956641,88956807,88957059,88957298,88957579,88957815,88958023,88958351,88958614,88958819,	88953909,88954154,88954431,88954683,88955018,88955234,88955826,88956179,88956320,88956511,88956731,88956867,88957136,88957425,88957648,88957920,88958121,88958448,88958749,88959130,
Klhdc7b	2	89217321	89219139	chr15	qE3	+	S147, S185	2.63772	0.0139003	89391786	88189244	1202542	1	89217321,	89219139,
BC090627	2	89246835	89260358	chr15	qE3	-	S147, S185	2.63772	0.0139003	89391786	88189244	1202542	27	89246835,89247575,89248262,89249162,89249406,89249621,89250322,89250518,89251122,89251775,89252719,89253922,89254086,89254370,89254695,89255147,89255618,89256918,89257241,89257754,89257991,89258222,89258387,89258564,89258841,89259479,89259807,	89247410,89247668,89248376,89249315,89249541,89249786,89250439,89250624,89251308,89251971,89252827,89254000,89254224,89254472,89254873,89255287,89255778,89257092,89257323,89257858,89258100,89258304,89258446,89258660,89259258,89259588,89260358,
Chkb	2	89256779	89260358	chr15	qE3	-	S147, S185	2.63772	0.0107671	89391786	88189244	1202542	10	89256779,89257241,89257754,89257991,89258222,89258387,89258564,89258841,89259479,89259807,	89257092,89257323,89257858,89258100,89258304,89258446,89258660,89259258,89259588,89260358,
Cpt1b	2	89246835	89256293	chr15	qE3	-	S147, S185	2.63772	0.0139003	89391786	88189244	1202542	19	89246835,89247575,89248262,89249162,89249406,89249621,89250322,89250518,89251122,89251775,89252555,89252719,89253922,89254086,89254370,89254695,89255147,89255618,89256228,	89247410,89247668,89248376,89249315,89249541,89249786,89250439,89250624,89251308,89251971,89252640,89252827,89254000,89254224,89254472,89254873,89255287,89255778,89256293,
Ncaph2	2	89186152	89203259	chr15	qE3	+	S147, S185	2.63772	0.0113496	89391786	88189244	1202542	20	89186152,89190786,89193861,89194035,89194196,89194352,89194518,89195043,89195664,89199814,89200046,89200238,89200455,89200668,89200825,89201034,89201183,89201322,89201524,89201741,	89186374,89190888,89193917,89194120,89194265,89194432,89194673,89195127,89195762,89199886,89200113,89200346,89200509,89200739,89200919,89201106,89201239,89201424,89201674,89203259,
Alg12	2	88635672	88649748	chr15	qE3	-	S147, S185	2.63772	0.0113496	89391786	88189244	1202542	10	88635672,88636828,88636987,88641726,88642485,88644883,88645723,88646287,88646496,88649687,	88636484,88636904,88637151,88641950,88642589,88645078,88645897,88646420,88646684,88649748,
Ttll8	2	88744327	88784848	chr15	qE3	-	S147, S185	2.63772	0.0139003	89391786	88189244	1202542	12	88744327,88745770,88747453,88749960,88755954,88763089,88763867,88764264,88765387,88766432,88769376,88784285,	88745064,88746206,88747697,88750109,88756141,88763218,88763982,88764393,88765458,88766556,88769468,88784848,
Lmf2	2	89181434	89186090	chr15	qE3	-	S147, S185	2.63772	0.0139003	89391786	88189244	1202542	14	89181434,89182413,89182583,89182789,89183034,89183289,89183464,89183640,89183887,89184259,89184513,89184857,89184994,89185786,	89182318,89182510,89182695,89182958,89183217,89183386,89183570,89183775,89184029,89184438,89184728,89184886,89185248,89186090,
Mlc1	2	88786313	88808983	chr15	qE3	-	S147, S185	2.63772	0.0139003	89391786	88189244	1202542	12	88786313,88788493,88793843,88794577,88795808,88796368,88796822,88804914,88805153,88806932,88808228,88808945,	88787526,88788655,88793966,88794634,88795925,88796440,88796924,88805016,88805207,88807022,88808427,88808983,
Zbed4	2	88582140	88614946	chr15	qE3	+	S147, S185	2.63772	0.0139003	89391786	88189244	1202542	3	88582140,88585189,88609838,	88582232,88585363,88614946,
Mapk12	2	88961013	88971133	chr15	qE3	-	S147, S185	2.63772	0.0139003	89391786	88189244	1202542	12	88961013,88962924,88963182,88963330,88963508,88965041,88965552,88965856,88966006,88967830,88970557,88970777,	88961648,88963098,88963261,88963410,88963580,88965156,88965600,88965886,88966118,88967889,88970687,88971133,
Sco2	2	89202067	89204249	chr15	qE3	-	S147, S185	2.63772	0.0139003	89391786	88189244	1202542	3	89202067,89203853,89204113,	89202896,89204033,89204249,
1700007E06Rik	2	89220604	89240934	chr15	qE3	-	S147, S185	2.63772	0.0113496	89391786	88189244	1202542	3	89220604,89227756,89240829,	89220870,89227865,89240934,
Miox	2	89164903	89167438	chr15	qE3	+	S147, S185	2.63772	0.0139003	89391786	88189244	1202542	10	89164903,89165402,89165708,89165918,89166270,89166445,89166658,89166824,89166960,89167170,	89164948,89165483,89165789,89166081,89166338,89166555,89166726,89166874,89167073,89167438,
Mapk8ip2	2	89284341	89292878	chr15	qE3	+	S147, S185	2.63772	0.0139003	89391786	88189244	1202542	12	89284341,89285614,89286955,89287350,89287565,89289172,89289346,89289612,89290806,89291082,89291790,89292069,	89284716,89285720,89287234,89287447,89288801,89289248,89289519,89289722,89290914,89291153,89291889,89292878,
Fam116b	2	89012642	89026905	chr15	qE3	-	S147, S185	2.63772	0.0139003	89391786	88189244	1202542	20	89012642,89015621,89015791,89015967,89016423,89016601,89016792,89017183,89017385,89017577,89017761,89018583,89018889,89019041,89019204,89019867,89020671,89021304,89021420,89026649,	89015539,89015696,89015894,89016077,89016477,89016691,89016857,89017249,89017480,89017673,89017885,89018639,89018952,89019121,89019310,89019948,89020784,89021347,89021459,89026905,
Mapk11	2	88972913	88980036	chr15	qE3	-	S147, S185	2.63772	0.0139003	89391786	88189244	1202542	12	88972913,88974570,88974822,88975525,88975804,88976231,88976432,88976568,88976701,88976900,88977138,88979827,	88974247,88974744,88974901,88975605,88975876,88976346,88976480,88976598,88976813,88976959,88977268,88980036,
Pim3	2	88692623	88696156	chr15	qE3	+	S147, S185	2.63772	0.0139003	89391786	88189244	1202542	6	88692623,88693267,88693470,88693608,88694745,88695004,	88693182,88693377,88693521,88693978,88694922,88696156,
Sbf1	2	89118666	89145742	chr15	qE3	-	S147, S185	2.63772	0.0113496	89391786	88189244	1202542	41	89118666,89119242,89119452,89120035,89120353,89123866,89124169,89124375,89124574,89124833,89125563,89125825,89126382,89129913,89130135,89130651,89130958,89131203,89132273,89132612,89132882,89133035,89133307,89133650,89133903,89134240,89135115,89135311,89135593,89135774,89135974,89136425,89136610,89136799,89137008,89137260,89137923,89138117,89138452,89138915,89145492,	89119156,89119374,89119540,89120247,89120461,89124097,89124300,89124502,89124760,89124935,89125743,89126007,89126460,89130051,89130332,89130859,89131095,89131382,89132401,89132808,89132956,89133208,89133576,89133809,89133972,89134390,89135228,89135516,89135692,89135903,89136088,89136503,89136724,89136908,89137141,89137366,89138034,89138276,89138590,89139001,89145742,
Zdhhc25	2	88430731	88431972	chr15	qE3	+	S147, S185	2.63772	0.0139003	89391786	88189244	1202542	1	88430731,	88431972,
Arsa	2	89302906	89307855	chr15	qE3	-	S147, S185	2.63772	0.0139003	89391786	88189244	1202542	9	89302906,89304099,89304437,89304658,89304970,89305217,89305552,89305938,89307580,	89303988,89304202,89304565,89304783,89305140,89305436,89305793,89307086,89307855,
Mov10l1	2	88813423	88885582	chr15	qE3	+	S147, S185	2.63772	0.0139003	89391786	88189244	1202542	27	88813423,88815944,88818816,88824235,88825270,88826485,88827098,88827709,88829197,88834348,88835681,88836126,88838011,88841792,88842329,88848579,88850690,88851593,88852430,88854042,88855096,88856892,88877236,88883807,88884656,88884940,88885245,	88813491,88816129,88818979,88824348,88825455,88826626,88827325,88827833,88829392,88834463,88835859,88836197,88838103,88841851,88842625,88848679,88850869,88851740,88852552,88854142,88855261,88857066,88877386,88883915,88884794,88885060,88885582,
Brd1	2	88517464	88564649	chr15	qE3	-	S147, S185	2.63772	0.0139003	89391786	88189244	1202542	13	88517464,88519938,88520291,88521637,88522178,88531202,88537463,88543045,88543727,88544315,88547335,88559753,88564358,	88518910,88520093,88520401,88521765,88522314,88531700,88537724,88543358,88543856,88544447,88547492,88561134,88564649,
Odf3b	2	89207879	89209685	chr15	qE3	-	S147, S185	2.63772	0.0139003	89391786	88189244	1202542	5	89207879,89208530,89208765,89209076,89209500,	89208303,89208652,89208870,89209280,89209685,
1810021B22Rik	2	88901627	88906284	chr15	qE3	-	S147, S185	2.63772	0.0139003	89391786	88189244	1202542	4	88901627,88902000,88904502,88906043,	88901766,88902148,88904628,88906284,
Panx2	2	88890155	88901337	chr15	qE3	+	S147, S185	2.63772	0.0139003	89391786	88189244	1202542	3	88890155,88897987,88899963,	88890729,88899451,88901337,
Pfdn4	2	170336729	170344570	chr2	qH3	+	S189, S228	2.63773	0.0106663	172813711	163310583	9503128	4	170336729,170341238,170342049,170344172,	170336969,170341346,170342190,170344570,
Gm16796	2	170324856	170337427	chr2	qH3	-	S189, S228	2.63773	0.0137702	172813711	163310583	9503128	3	170324856,170328190,170336338,	170325266,170329863,170337427,
Plekhg1	2	6379238	6473874	chr10	qA1	-	S197, S217	2.65153	0.0295782	6565683	6370617	195066	16	6379238,6388335,6394207,6396835,6398937,6400616,6405814,6406007,6406189,6408559,6412793,6416287,6427335,6442883,6473099,6473815,	6383140,6389995,6394230,6396874,6399021,6400650,6405907,6406103,6406372,6408691,6412944,6416334,6427405,6442984,6473614,6473874,
Ccrn4l	2	51028368	51055576	chr3	qC	+	S185, S196	2.6383	0.0122634	51038827	51024028	14799	3	51028368,51051726,51053618,	51029209,51051996,51055576,
Il27ra	2	86554184	86566474	chr8	qC3	-	S196, S217	2.71297	0.0683341	86633180	86417310	215870	14	86554184,86555211,86555417,86555915,86557849,86558090,86559983,86560261,86563194,86563376,86564572,86564830,86565985,86566348,	86555091,86555320,86555508,86556041,86558008,86558192,86560172,86560445,86563268,86563533,86564730,86564988,86566103,86566474,
Palm3	2	86545372	86554194	chr8	qC3	+	S196, S217	2.71297	0.0683341	86633180	86417310	215870	7	86545372,86548250,86550092,86550647,86550898,86552024,86552204,	86545427,86548299,86550173,86550790,86550983,86552070,86554194,
Rln3	2	86566965	86568878	chr8	qC3	-	S196, S217	2.71297	0.0683341	86633180	86417310	215870	2	86566965,86568668,	86567230,86568878,
Asf1b	2	86479592	86494094	chr8	qC3	+	S196, S217	2.71297	0.0683341	86633180	86417310	215870	4	86479592,86488929,86491732,86493032,	86479836,86489045,86491909,86494094,
Abi1	2	22795508	22895760	chr2	qA3	-	S189, S228	2.69402	0.03872	23633729	22645682	988047	9	22795508,22802095,22808954,22812537,22816226,22817920,22826602,22850042,22895468,	22797567,22802281,22809128,22812638,22816367,22818021,22826779,22850210,22895760,
Celsr1	2	85729187	85864207	chr15	qE2	-	S147, S185	2.66097	0.0261764	86735108	83899533	2835575	35	85729187,85731366,85731868,85732544,85732878,85733231,85733715,85734355,85735868,85736344,85738024,85747043,85749338,85751577,85752552,85754487,85755825,85756515,85757360,85758327,85758744,85759830,85760261,85760942,85761671,85762713,85768273,85769531,85769976,85771546,85789557,85790496,85793513,85809031,85860611,	85731135,85731628,85732102,85732694,85732982,85733326,85733841,85734482,85735948,85736457,85738199,85747244,85749465,85751745,85752757,85754631,85756009,85756725,85757455,85758429,85758928,85759951,85760403,85761117,85761785,85762899,85768440,85769657,85770140,85771704,85789646,85790612,85793736,85809670,85864207,
Pkdrej	2	85645105	85652163	chr15	qE2	-	S147, S185	2.66097	0.0261764	86735108	83899533	2835575	1	85645105,	85652163,
Trmu	2	85709756	85727823	chr15	qE2	+	S147, S185	2.66097	0.0261764	86735108	83899533	2835575	11	85709756,85713103,85715515,85720634,85722996,85724255,85724383,85725355,85726789,85727264,85727454,	85709888,85713269,85715622,85720757,85723169,85724309,85724450,85725456,85726934,85727347,85727823,
Gtse1	2	85690375	85707003	chr15	qE2	+	S147, S185	2.66097	0.0213729	86735108	83899533	2835575	11	85690375,85692330,85692497,85694536,85697904,85699109,85701938,85704069,85705404,85705965,85706578,	85690525,85692388,85693125,85694692,85698031,85699487,85702011,85704306,85705648,85706181,85707003,
Mirlet7b	2	85537748	85537833	chr15	qE2	+	S147, S185	2.66097	0.0261764	86735108	83899533	2835575	1	85537748,	85537833,
2210021J22Rik	2	85637401	85642127	chr15	qE2	-	S147, S185	2.66097	0.0202761	86735108	83899533	2835575	4	85637401,85638685,85639641,85642068,	85637968,85638797,85639754,85642127,
Ppara	2	85566205	85637281	chr15	qE2	+	S147, S185	2.66097	0.0213729	86735108	83899533	2835575	8	85566205,85567223,85607950,85617537,85619408,85621269,85628245,85631440,	85566526,85567308,85608197,85617698,85619547,85621472,85628693,85637281,
Mirlet7c-2	2	85537032	85537127	chr15	qE2	+	S147, S185	2.66097	0.0261764	86735108	83899533	2835575	1	85537032,	85537127,
Tbc1d22a	2	86044888	86328933	chr15	qE2	+	S147, S185	2.66097	0.0261764	86735108	83899533	2835575	13	86044888,86065159,86065945,86069546,86122563,86130076,86131975,86142156,86182083,86197034,86221506,86279621,86327242,	86045066,86065216,86066283,86069723,86122634,86130205,86132038,86142271,86182193,86197110,86221634,86279717,86328933,
Cerk	2	85969530	86016571	chr15	qE2	-	S147, S185	2.66097	0.0261764	86735108	83899533	2835575	13	85969530,85973111,85974951,85975917,85976714,85979707,85981964,85985403,85987017,85989523,85995397,85996251,86015936,	85972042,85973320,85975157,85975994,85976820,85979860,85982039,85985549,85987081,85989649,85995520,85996365,86016571,
Gramd4	2	85888124	85968066	chr15	qE2	+	S147, S185	2.66097	0.0213729	86735108	83899533	2835575	19	85888124,85921742,85931209,85948892,85952608,85955553,85956286,85957418,85957979,85959094,85960079,85960576,85960686,85960932,85962283,85963244,85964104,85965310,85965779,	85888261,85921953,85931330,85949013,85952682,85955686,85956312,85957510,85958071,85959143,85960151,85960620,85960796,85961087,85962428,85963338,85964189,85965379,85968066,
Ttc38	2	85662733	85689252	chr15	qE2	+	S147, S185	2.66097	0.0261764	86735108	83899533	2835575	14	85662733,85663576,85664919,85666449,85669135,85671894,85674881,85676760,85678064,85681946,85683249,85684014,85684405,85686900,	85662849,85663654,85665001,85666621,85669309,85671970,85675001,85676820,85678103,85682028,85683415,85684174,85684479,85689252,
Lama5	2	179911077	179960564	chr2	qH4	-	S217, S228	2.65067	0.0146619	181722057	172857528	8864529	79	179911077,179911592,179911807,179911978,179912195,179912439,179912713,179912981,179913219,179913425,179913714,179913956,179914310,179914540,179914778,179915014,179915313,179915546,179915797,179916054,179916276,179917062,179917471,179917668,179918024,179918322,179918722,179919105,179920033,179920327,179920518,179921266,179921505,179921880,179922250,179922563,179922969,179923271,179924037,179924864…	179911469,179911712,179911898,179912112,179912349,179912604,179912909,179913127,179913334,179913596,179913845,179914233,179914459,179914663,179914941,179915148,179915467,179915683,179915974,179916203,179916456,179917173,179917574,179917810,179918179,179918439,179918919,179919276,179920145,179920438,179920670,179921416,179921686,179921981,179922465,179922644,179923097,179923385,179924268,179924948…
Hrh3	2	179834177	179838927	chr2	qH4	-	S217, S228	2.65067	0.0146619	181722057	172857528	8864529	3	179834177,179837433,179838606,	179836121,179837600,179838927,
Osbpl2	2	179854070	179897385	chr2	qH4	+	S217, S228	2.65067	0.0146619	181722057	172857528	8864529	14	179854070,179871683,179872917,179875809,179879536,179879793,179883130,179884883,179885720,179887903,179889971,179892533,179893733,179896193,	179854174,179871817,179873062,179875885,179879671,179879891,179883313,179884991,179885810,179888027,179890112,179892657,179893824,179897385,
Adrm1	2	179906292	179910988	chr2	qH4	+	S217, S228	2.65067	0.0146619	181722057	172857528	8864529	10	179906292,179906738,179907560,179908614,179909013,179909569,179909864,179910302,179910558,179910778,	179906393,179906952,179907677,179908738,179909100,179909651,179910097,179910460,179910661,179910988,
Hivep2	2	13686184	13871184	chr10	qA2	+	S189, S197	2.74227	0.0839039	13709402	13672777	36625	9	13686184,13786388,13846257,13847098,13853545,13859190,13862046,13862864,13868717,	13686503,13786490,13846302,13852604,13853700,13859366,13862148,13863760,13871184,
Tulp1	2	28488463	28502088	chr17	qA3.3	-	S185, S228	2.63585	0.000675287	31698280	27095306	4602974	15	28488463,28490627,28493108,28493283,28495494,28496006,28496263,28499317,28499639,28499840,28500630,28501175,28501429,28501850,28502015,	28488947,28490799,28493207,28493395,28495607,28496177,28496269,28499439,28499759,28499936,28500783,28501328,28501511,28501902,28502088,
Tead3	2	28468617	28487291	chr17	qA3.3	-	S185, S228	2.63585	0.000523075	31698280	27095306	4602974	13	28468617,28469895,28470136,28470450,28470735,28471328,28471648,28471843,28472429,28473455,28477098,28478293,28486935,	28469778,28470048,28470277,28470624,28470881,28471390,28471698,28471981,28472441,28473518,28477163,28478545,28487291,
Rpl10a	2	28465415	28467978	chr17	qA3.3	+	S185, S228	2.63585	0.000675287	31698280	27095306	4602974	6	28465415,28465755,28465911,28466318,28467469,28467774,	28465563,28465830,28465992,28466467,28467642,28467978,
Ppil1	2	29387779	29400916	chr17	qA3.3, qB1	-	S185, S217	2.75119	0.0867083	31698280	27095306	4602974	4	29387779,29389194,29398681,29400816,	29388670,29389263,29398836,29400916,
Tff1	2	31298340	31301998	chr17	qA3.3, qB1	-	S185, S217	2.68324	0.0356813	143557439	27095306	116462133	3	31298340,31299599,31301871,	31298538,31299752,31301998,
Cpne5	2	29293465	29374735	chr17	qA3.3, qB1	-	S185, S217	2.75119	0.0867083	31698280	27095306	4602974	21	29293465,29296896,29297263,29298054,29298363,29299197,29301618,29303662,29306349,29310269,29313106,29320867,29325237,29339449,29341633,29346368,29346634,29348592,29362135,29363137,29374557,	29296185,29296970,29297321,29298157,29298491,29299379,29301665,29303724,29306403,29310345,29313148,29320972,29325341,29339513,29341693,29346445,29346674,29348696,29362182,29363178,29374735,
Car2	2	14886425	14900770	chr3	qA1	+	S189, S93	2.64241	0.00421082	14901809	14875406	26403	7	14886425,14887833,14895021,14895534,14896699,14897913,14899970,	14886786,14888031,14895140,14895627,14896762,14898069,14900770,
Larp4	2	99800504	99846789	chr15	qF1, qF2	+	S147, S185	2.70607	0.0425906	102839049	98653259	4185790	16	99800504,99815347,99816468,99817833,99820723,99822155,99823753,99825094,99826897,99827803,99831266,99832232,99835671,99838037,99840722,99842266,	99800709,99815486,99816624,99817909,99820860,99822259,99823864,99825148,99827107,99827907,99831479,99832281,99835833,99838159,99840891,99846789,
Dazap2	2	100446092	100451192	chr15	qF1, qF2	+	S147, S185	2.70607	0.0521626	102839049	98653259	4185790	4	100446092,100447343,100448355,100449798,	100446155,100447462,100448601,100451192,
Smagp	2	100451770	100467286	chr15	qF1, qF2	-	S147, S185	2.70607	0.0425906	102839049	98653259	4185790	4	100451770,100453059,100466617,100466989,	100452457,100453140,100466686,100467286,
Lmbr1l	2	98734351	98748529	chr15	qF1, qF2	-	S147, S185	2.71241	0.0569405	101022258	95561439	5460819	17	98734351,98735095,98736346,98736674,98737967,98738324,98738950,98739106,98739279,98739633,98739818,98741926,98742574,98742828,98743987,98745567,98748280,	98734939,98735257,98736413,98736765,98738041,98738402,98739027,98739190,98739352,98739698,98739887,98742053,98742678,98742968,98744021,98745652,98748529,
Galnt6	2	100520345	100559807	chr15	qF1, qF2	-	S147, S185	2.70607	0.0404049	102839049	98653259	4185790	12	100520345,100525000,100526977,100527549,100528208,100529547,100533778,100534541,100544526,100546358,100550445,100559733,	100523897,100525153,100527079,100527681,100528409,100529665,100534013,100534691,100544699,100546945,100550666,100559807,
Tuba1b	2	98761861	98764821	chr15	qF1, qF2	-	S147, S185	2.71241	0.0569405	101022258	95561439	5460819	4	98761861,98763122,98763403,98764763,	98762993,98763271,98763626,98764821,
Gpd1	2	99548023	99555438	chr15	qF1, qF2	+	S147, S185	2.70607	0.0521626	102839049	98653259	4185790	8	99548023,99548582,99549564,99550526,99550996,99552365,99552886,99553621,	99548079,99548760,99549705,99550665,99551109,99552599,99552993,99555438,
Tmbim6	2	99223377	99240480	chr15	qF1, qF2	+	S147, S185	2.70607	0.0394312	102839049	98653259	4185790	10	99223377,99232010,99232491,99234844,99236147,99236291,99236582,99237007,99237698,99238905,	99223471,99232094,99232600,99234965,99236196,99236389,99236662,99237108,99237774,99240480,
Rhebl1	2	98708190	98711845	chr15	qF1, qF2	-	S147, S185	2.71241	0.0569405	101022258	95561439	5460819	8	98708190,98708883,98709438,98709689,98709835,98710207,98710938,98711580,	98708728,98708965,98709486,98709746,98709918,98710275,98711010,98711845,
Prpf40b	2	99125839	99147438	chr15	qF1, qF2	+	S147, S185	2.70607	0.0521626	102839049	98653259	4185790	26	99125839,99133713,99134471,99134855,99135596,99135838,99135971,99136381,99136592,99136826,99137235,99137443,99137987,99138252,99138621,99139493,99140115,99140374,99145008,99145273,99145621,99145913,99146153,99146517,99146673,99146891,	99125859,99133794,99134615,99134921,99135624,99135864,99136082,99136502,99136617,99137030,99137362,99137508,99138152,99138361,99138772,99139627,99140230,99140466,99145125,99145411,99145717,99146012,99146331,99146579,99146811,99147438,
Prkag1	2	98643227	98661939	chr15	qF1, qF2	-	S147, S185	2.87948	0.154692	101022258	95561439	5460819	12	98643227,98644027,98644436,98644618,98644939,98645613,98645744,98645927,98646089,98646306,98656118,98661860,	98643911,98644174,98644474,98644784,98645066,98645668,98645790,98645986,98646171,98646416,98656164,98661939,
Dhh	2	98723457	98728971	chr15	qF1, qF2	-	S147, S185	2.71241	0.0569405	101022258	95561439	5460819	3	98723457,98725243,98728400,	98724991,98725505,98728971,
Atf1	2	100058289	100091679	chr15	qF1, qF2	+	S147, S185	2.70607	0.0521626	102839049	98653259	4185790	7	100058289,100063163,100075675,100082499,100084524,100084784,100090245,	100058513,100063262,100075776,100082630,100084704,100084944,100091679,
Accn2	2	99501148	99531559	chr15	qF1, qF2	+	S147, S185	2.70607	0.0521626	102839049	98653259	4185790	12	99501148,99502214,99503298,99525124,99525903,99526942,99527402,99527869,99528477,99529060,99529225,99529464,	99501325,99502592,99503494,99525275,99526031,99527093,99527459,99528023,99528569,99529140,99529330,99531559,
Troap	2	98905403	98913840	chr15	qF1, qF2	+	S147, S185	2.71241	0.0464917	101022258	95561439	5460819	14	98905403,98905780,98906038,98907718,98907959,98908262,98908677,98909214,98911296,98911621,98912265,98912556,98913339,98913658,	98905498,98905929,98906228,98907876,98908097,98908342,98908754,98909333,98911380,98911681,98912400,98913136,98913533,98913840,
Mcrs1	2	99073247	99082392	chr15	qF1, qF2	-	S147, S185	2.99735	0.212899	101022258	98653259	2368999	14	99073247,99073748,99074110,99074355,99074575,99074778,99075078,99077357,99077709,99078881,99079132,99079798,99080306,99082292,	99073651,99073876,99074198,99074438,99074668,99074807,99075154,99077496,99077818,99078991,99079291,99079937,99080445,99082392,
2310068J16Rik	2	99802597	99803718	chr15	qF1, qF2	-	S147, S185	2.70607	0.0521626	102839049	98653259	4185790	1	99802597,	99803718,
Tmprss12	2	100111267	100123484	chr15	qF1, qF2	+	S147, S185	2.70607	0.0521626	102839049	98653259	4185790	5	100111267,100112662,100115556,100119701,100122940,	100111464,100112858,100115825,100119844,100123484,
Gm10035	2	100165359	100170600	chr15	qF1, qF2	+	S147, S185	2.70607	0.0521626	102839049	98653259	4185790	2	100165359,100169653,	100165858,100170600,
Mettl7a2	2	100183630	100192250	chr15	qF1, qF2	+	S147, S185	2.70607	0.0521626	102839049	98653259	4185790	2	100183630,100190979,	100184138,100192250,
AB099516	2	100183630	100214866	chr15	qF1, qF2	+	S147, S185	2.70607	0.0521626	102839049	98653259	4185790	4	100183630,100195694,100205309,100214157,	100184138,100195791,100205444,100214866,
Cela1	2	100504852	100518351	chr15	qF1, qF2	-	S147, S185	2.70607	0.0521626	102839049	98653259	4185790	8	100504852,100505754,100511573,100513317,100515010,100515564,100517555,100518284,	100505148,100505904,100511719,100513454,100515136,100515665,100517638,100518351,
Tuba1a	2	98780277	98783932	chr15	qF1, qF2	-	S147, S185	2.71241	0.0569405	101022258	95561439	5460819	4	98780277,98781618,98781899,98783881,	98781445,98781767,98782122,98783932,
Csrnp2	2	100310000	100325670	chr15	qF1, qF2	-	S147, S185	2.70607	0.0521626	102839049	98653259	4185790	5	100310000,100314880,100318375,100319865,100325464,	100313131,100315177,100318635,100320097,100325670,
Lima1	2	99608898	99650573	chr15	qF1, qF2	-	S147, S185	2.70607	0.0425906	102839049	98653259	4185790	8	99608898,99613950,99624839,99627172,99632541,99636853,99638089,99649924,	99611721,99614084,99624949,99627230,99632643,99637002,99638174,99650573,
Prph	2	98885604	98889409	chr15	qF1, qF2	+	S147, S185	2.71241	0.0441059	101022258	95561439	5460819	8	98885604,98886534,98886771,98887199,98887688,98887998,98888246,98889032,	98886194,98886595,98886867,98887589,98887909,98888048,98888326,98889409,
Acvrl1	2	100958967	100975767	chr15	qF1, qF2	+	S147, S185	2.70607	0.0521626	102839049	98653259	4185790	11	100958967,100959357,100965037,100965728,100966179,100966558,100967414,100967794,100968638,100971497,100973773,	100959014,100959494,100965174,100965974,100966391,100966658,100967561,100968070,100968836,100971628,100975767,
Dnajc22	2	98929914	98935138	chr15	qF1, qF2	+	S147, S185	2.71241	0.0569405	101022258	95561439	5460819	3	98929914,98931253,98934746,	98930031,98932206,98935138,
1700030F18Rik	2	99748778	99762089	chr15	qF1, qF2	-	S147, S185	2.70607	0.0521626	102839049	98653259	4185790	4	99748778,99758130,99760260,99761922,	99748903,99758310,99760409,99762089,
Aqp6	2	99431830	99435908	chr15	qF1, qF2	+	S147, S185	2.70607	0.0521626	102839049	98653259	4185790	5	99431830,99433019,99433399,99434126,99434675,	99432231,99433178,99433480,99434312,99435908,
Fam186b	2	99101448	99117611	chr15	qF1, qF2	-	S147, S185	2.70607	0.0521626	102839049	98653259	4185790	8	99101448,99104120,99104920,99109119,99109748,99114244,99115870,99117375,	99101820,99104306,99105090,99109312,99111372,99114424,99116096,99117611,
Scn8a	2	100766701	100876360	chr15	qF1, qF2	+	S147, S185	2.70607	0.0425906	102839049	98653259	4185790	26	100766701,100785840,100787459,100787891,100790033,100799451,100800634,100801950,100803184,100804853,100814119,100832464,100838483,100841447,100843669,100846054,100846911,100847471,100848781,100854691,100860008,100862140,100862615,100863908,100865865,100869971,	100767031,100785959,100787549,100788020,100790125,100799673,100800698,100802092,100803391,100805147,100814476,100832597,100838722,100841621,100844026,100846525,100847029,100847626,100848955,100854814,100860293,100862194,100862753,100864013,100866136,100876360,
Tuba1c	2	98860321	98868536	chr15	qF1, qF2	+	S147, S185	2.71241	0.0569405	101022258	95561439	5460819	4	98860321,98864524,98864879,98867465,	98860855,98864747,98865028,98868536,
Mettl7a1	2	100135247	100144779	chr15	qF1, qF2	+	S147, S185	2.70607	0.0521626	102839049	98653259	4185790	2	100135247,100143424,	100135775,100144779,
Bcdin3d	2	99300514	99305161	chr15	qF1, qF2	-	S147, S185	2.70607	0.0521626	102839049	98653259	4185790	2	99300514,99304886,	99301510,99305161,
Ankrd33	2	100946185	100950455	chr15	qF1, qF2	+	S147, S185	2.70607	0.0521626	102839049	98653259	4185790	4	100946185,100947007,100947315,100949430,	100946333,100947137,100947456,100950455,
Fmnl3	2	99147653	99200897	chr15	qF1, qF2	-	S147, S185	2.70607	0.0521626	102839049	98653259	4185790	27	99147653,99149348,99149561,99149992,99150415,99150783,99151466,99151685,99151864,99152061,99152625,99153033,99153242,99153750,99155171,99155671,99156073,99156284,99157945,99158251,99158488,99159710,99162417,99165284,99166118,99168060,99200607,	99148803,99149448,99149685,99150085,99150517,99150944,99151596,99151766,99151933,99152296,99152828,99153158,99153311,99154030,99155273,99155821,99156184,99156359,99158039,99158328,99158597,99159863,99162501,99165361,99166199,99168144,99200897,
Slc4a8	2	100592177	100654402	chr15	qF1, qF2	+	S147, S185	2.70607	0.0521626	102839049	98653259	4185790	25	100592177,100605060,100613376,100614217,100615145,100617594,100618590,100619440,100620265,100621336,100622027,100626193,100626935,100628423,100630077,100630910,100633665,100636680,100637631,100639725,100641024,100641973,100643537,100644880,100646049,	100592405,100605142,100613526,100614353,100615306,100617783,100618676,100619598,100620353,100621483,100622128,100626368,100627069,100628669,100630183,100631072,100633779,100636842,100637883,100639794,100641198,100642105,100643629,100644976,100654402,
Smarcd1	2	99532717	99544426	chr15	qF1, qF2	+	S147, S185	2.70607	0.0521626	102839049	98653259	4185790	13	99532717,99533536,99534021,99534168,99534761,99536057,99537741,99538070,99538315,99539711,99541523,99542589,99542802,	99532929,99533724,99534064,99534291,99534884,99536174,99537843,99538232,99538413,99539847,99541646,99542691,99544426,
Slc11a2	2	100218330	100253486	chr15	qF1, qF2	-	S147, S185	2.70607	0.0425906	102839049	98653259	4185790	17	100218330,100225700,100228094,100229844,100231698,100231982,100232728,100233611,100234238,100236006,100236174,100236710,100238531,100239630,100240513,100242621,100253392,	100219592,100225754,100228248,100229918,100231848,100232102,100232815,100233770,100234394,100236074,100236245,100236817,100238651,100239756,100240662,100242693,100253486,
Aqp5	2	99421458	99425260	chr15	qF1, qF2	+	S147, S185	2.70607	0.0521626	102839049	98653259	4185790	4	99421458,99423092,99423676,99424565,	99422065,99423257,99423760,99425260,
2310016M24Rik	2	99556048	99558567	chr15	qF1, qF2	+	S147, S185	2.70607	0.0521626	102839049	98653259	4185790	2	99556048,99558075,	99556279,99558567,
Kcnh3	2	99055406	99073248	chr15	qF1, qF2	+	S147, S185	2.92629	0.19388	101022258	95561439	5460819	15	99055406,99056738,99057411,99058339,99058903,99059489,99059736,99063123,99063679,99064297,99068505,99070025,99071317,99072180,99072350,	99055482,99056972,99057546,99058473,99059147,99059647,99059944,99063435,99063879,99064547,99068723,99070357,99071424,99072257,99073248,
Racgap1	2	99450926	99482052	chr15	qF1, qF2	-	S147, S185	2.70607	0.0521626	102839049	98653259	4185790	18	99450926,99452649,99453999,99454357,99454668,99456613,99456892,99459064,99461539,99462510,99463145,99464672,99466562,99468068,99470044,99473313,99473823,99481937,	99451895,99452755,99454123,99454490,99454774,99456812,99456988,99459229,99461670,99462628,99463226,99464726,99466632,99468205,99470250,99473402,99473954,99482052,
Aqp2	2	99409486	99414976	chr15	qF1, qF2	+	S147, S185	2.70607	0.0521626	102839049	98653259	4185790	4	99409486,99412448,99413530,99414263,	99409943,99412613,99413611,99414976,
Tcfcp2	2	100333226	100382378	chr15	qF1, qF2	-	S147, S185	2.70607	0.0521626	102839049	98653259	4185790	16	100333226,100336636,100342125,100342639,100343511,100344459,100345234,100348380,100349000,100350993,100352819,100355997,100358307,100358825,100381755,100382340,	100334874,100336688,100342268,100342764,100343602,100344553,100345283,100348469,100349111,100351146,100352926,100356103,100358384,100358977,100381912,100382378,
Acvr1b	2	101004555	101043032	chr15	qF1, qF2	+	S147, S185	2.85071	0.135242	102839049	98653259	4185790	9	101004555,101024362,101025239,101029214,101032408,101033368,101034883,101039510,101041167,	101004666,101024602,101025488,101029445,101032576,101033525,101035008,101039641,101043032,
Pou6f1	2	100405748	100416796	chr15	qF1, qF2	-	S147, S185	2.70607	0.0521626	102839049	98653259	4185790	6	100405748,100410306,100411240,100413658,100414461,100416166,	100409049,100410475,100411382,100413862,100414590,100416796,
Faim2	2	99327435	99358448	chr15	qF1, qF2	-	S147, S185	2.70607	0.0425906	102839049	98653259	4185790	12	99327435,99341012,99342926,99343211,99343779,99344347,99344830,99350732,99351139,99351599,99355131,99358010,	99330728,99341066,99343022,99343299,99343817,99344387,99344881,99350786,99351204,99351703,99355330,99358448,
Letmd1	2	100299464	100309683	chr15	qF1, qF2	+	S147, S185	2.70607	0.0521626	102839049	98653259	4185790	9	100299464,100300115,100302090,100302979,100305453,100305736,100305932,100307220,100308206,	100299676,100300267,100302206,100303062,100305640,100305838,100306085,100307317,100309683,
Mll2	2	98662099	98701614	chr15	qF1, qF2	-	S147, S185	2.71241	0.0569405	101022258	95561439	5460819	55	98662099,98665146,98665338,98665612,98667505,98667725,98669707,98670991,98671192,98671840,98672169,98672458,98673173,98673489,98673782,98674025,98677073,98677404,98677568,98677788,98679650,98681825,98682037,98682321,98684220,98684463,98684613,98684961,98685144,98685455,98685740,98685965,98686194,98686508,98686700,98687037,98687818,98687955,98688152,98688472,98689940,98691064,98691481,98692032,986…	98665023,98665255,98665412,98665898,98667636,98667862,98670848,98671119,98671325,98671971,98672345,98672534,98673333,98673657,98673923,98676977,98677306,98677471,98677653,98677912,98681632,98681962,98682220,98684136,98684271,98684537,98684855,98685046,98685282,98685566,98685806,98686112,98686329,98686613,98686820,98687259,98687866,98688065,98688317,98688654,98690045,98691175,98691595,98693114,986…
C1ql4	2	98915184	98918159	chr15	qF1, qF2	-	S147, S185	2.71241	0.0569405	101022258	95561439	5460819	2	98915184,98917622,	98915364,98918159,
Nckap5l	2	99252464	99288179	chr15	qF1, qF2	-	S147, S185	2.70607	0.0521626	102839049	98653259	4185790	13	99252464,99253566,99253796,99254383,99254548,99255983,99259784,99263135,99263875,99264000,99264470,99266457,99288062,	99253339,99253709,99254105,99254465,99254708,99258598,99259898,99263255,99263914,99264069,99264620,99266518,99288179,
Fignl2	2	100880624	100884830	chr15	qF1, qF2	-	S147, S185	2.70607	0.0521626	102839049	98653259	4185790	1	100880624,	100884830,
Gm5475	2	100253623	100258581	chr15	qF1, qF2	+	S147, S185	2.70607	0.0521626	102839049	98653259	4185790	3	100253623,100256793,100257396,	100254675,100256876,100258581,
Higd1c	2	100195015	100214386	chr15	qF1, qF2	+	S147, S185	2.70607	0.0521626	102839049	98653259	4185790	4	100195015,100195694,100205309,100214157,	100195060,100195791,100205444,100214386,
Phf8	2	147955214	148060376	chrX	qF3	+	S148, S258	2.76456	0.0778892	148760557	147548532	1212025	19	147955214,147956930,147981937,147982357,147985373,147987028,147988676,147990515,147999914,148000501,148002194,148004884,148007955,148031843,148032442,148033045,148033816,148055406,148059734,	147955980,147957119,147982023,147982466,147985534,147987170,147988863,147990678,148000002,148000608,148002286,148004974,148008059,148032022,148032528,148033179,148034127,148055502,148060376,
Stard10	2	108469832	108494826	chr7	qE3	+	S111, S189	2.72219	0.0637089	108535751	108433170	102581	7	108469832,108470227,108491011,108491697,108492430,108494148,108494405,	108469866,108470547,108491159,108491801,108492548,108494201,108494826,
Barhl2	2	106881541	106887185	chr5	qE5	-	S185, S217	2.76153	0.0926119	106896532	106877316	19216	3	106881541,106884468,106886244,	106882688,106884694,106887185,
Ank	2	27396431	27524662	chr15	qB1	+	S147, S196	2.65514	0.0103895	28134531	27388813	745718	12	27396431,27474005,27483443,27486918,27492478,27494656,27497269,27501313,27520097,27520672,27521191,27522858,	27396854,27474222,27483562,27487002,27492649,27494791,27497362,27501409,27520227,27520796,27521291,27524662,
Fhit	2	10382607	11994546	chr14	qA1	-	S147, S189	2.67965	0.0282786	14720669	9579000	5141669	9	10382607,10405926,10596253,10694530,10702543,11254008,11562238,11958060,11994447,	10382912,10406025,10596322,10694560,10702689,11254127,11562309,11958109,11994546,
Parp1	2	182499105	182531385	chr1	qH4	+	S218, S228	2.75927	0.0841867	187292766	178411111	8881655	23	182499105,182503782,182507713,182509284,182510663,182512888,182513860,182515973,182517391,182518051,182518489,182518780,182519528,182521348,182522978,182524173,182524785,182527420,182528341,182529083,182529723,182530226,182530580,	182499284,182503948,182507829,182509499,182510766,182513005,182514037,182516121,182517532,182518291,182518558,182518913,182519724,182521477,182523062,182524296,182524914,182527519,182528494,182529211,182529785,182530341,182531385,
Coq10b	2	55109613	55129546	chr1	qC1.2	+	S196, S218	2.747	0.0601587	61931118	50970580	10960538	4	55109613,55121024,55124340,55128479,	55109834,55121217,55124442,55129546,
Zbtb41	2	141318959	141349584	chr1	qF	+	S189, S218	2.7682	0.0893493	141393113	138122708	3270405	11	141318959,141319610,141325702,141326857,141328505,141334017,141335534,141336921,141338339,141339385,141343451,	141319000,141320844,141325910,141326927,141328653,141334147,141335630,141337028,141338445,141339474,141349584,
B4galt5	2	167123944	167174678	chr2	qH3	-	S228, S258	3.14515	0.345202	172813711	163310583	9503128	9	167123944,167127509,167130495,167131159,167132090,167133043,167134722,167138586,167174417,	167126983,167127611,167130618,167131347,167132207,167133168,167134836,167138721,167174678,
Ube2c	2	164595428	164598402	chr2	qH3	+	S218, S228	2.67555	0.0152799	172813711	163310583	9503128	6	164595428,164595866,164596792,164597353,164597666,164598003,	164595580,164595894,164596879,164597558,164597726,164598402,
Pard6b	2	167906503	167926703	chr2	qH3	+	S189, S228	2.73518	0.0602526	172813711	163310583	9503128	3	167906503,167912841,167923883,	167906859,167913064,167926703,
Dnttip1	2	164571514	164593719	chr2	qH3	+	S218, S228	2.67555	0.0152799	172813711	163310583	9503128	13	164571514,164572206,164572962,164579609,164582889,164583182,164583500,164584751,164588568,164588720,164590660,164593206,164593362,	164571658,164572277,164573059,164579708,164582958,164583236,164583559,164584797,164588627,164588781,164590732,164593262,164593719,
Gga1	2	78707619	78725015	chr15	qD3, qE1	+	S147, S185	2.71213	0.0419378	83880934	72203436	11677498	17	78707619,78711467,78712557,78713697,78714514,78715685,78716293,78718540,78718847,78719432,78720145,78721866,78722343,78722882,78723596,78723968,78724163,	78708047,78711552,78712633,78713796,78714638,78715786,78716374,78718678,78718929,78719540,78720298,78721931,78722516,78723070,78723766,78724079,78725015,
Rbfox2	2	76909419	77137483	chr15	qD3, qE1	-	S147, S185	2.71213	0.0309731	83880934	72203436	11677498	14	76909419,76916007,76916496,76924880,76928369,76929669,76929868,76933308,76936006,76944034,76947350,76963146,77061816,77136793,	76914636,76916080,76916585,76924920,76928502,76929762,76929922,76933369,76936099,76944088,76947497,76963371,77061867,77137483,
Pla2g6	2	79116657	79158801	chr15	qD3, qE1	-	S147, S185	2.71213	0.031702	83880934	72203436	11677498	16	79116657,79117539,79118045,79119560,79120008,79127728,79129461,79133048,79136132,79136713,79137742,79139098,79142223,79143377,79148190,79158064,	79117325,79117613,79118213,79119715,79120145,79127879,79129625,79133127,79136241,79136896,79137839,79139286,79142407,79143593,79148440,79158801,
Oplah	2	76127032	76137675	chr15	qD3, qE1	-	S147, S185	2.71213	0.0419378	83880934	72203436	11677498	27	76127032,76127350,76127546,76127788,76128048,76128335,76128565,76128816,76131255,76131522,76131716,76132475,76132811,76133060,76133285,76133607,76133865,76134516,76134895,76135063,76135322,76135569,76135877,76136090,76136628,76136904,76137657,	76127211,76127448,76127707,76127946,76128198,76128470,76128712,76129001,76131430,76131624,76131877,76132627,76132924,76133199,76133423,76133778,76133978,76134782,76134963,76135202,76135488,76135765,76136001,76136190,76136820,76137128,76137675,
Gcat	2	78861303	78868786	chr15	qD3, qE1	+	S147, S185	2.71213	0.0342421	83880934	72203436	11677498	9	78861303,78864360,78865389,78865686,78866206,78866449,78866696,78867182,78867572,	78861550,78864491,78865491,78865833,78866361,78866532,78866868,78867304,78868786,
Nptxr	2	79616780	79635139	chr15	qD3, qE1	-	S147, S185	2.71213	0.0419378	83880934	72203436	11677498	5	79616780,79620695,79623032,79624685,79634404,	79620346,79620875,79623280,79624905,79635139,
Mkl1	2	80842717	80935449	chr15	qD3, qE1	-	S147, S185	2.71213	0.0342421	83880934	72203436	11677498	13	80842717,80845778,80846188,80846660,80848380,80848643,80850594,80851182,80852826,80853971,80857091,80875718,80935202,	80844232,80845839,80846341,80847656,80848549,80848909,80850744,80851358,80852988,80854047,80857147,80875784,80935449,
Ly6a	2	74825306	74828318	chr15	qD3, qE1	-	S147, S185	2.71213	0.0419378	83880934	72203436	11677498	4	74825306,74826881,74827964,74828308,	74825909,74826998,74828062,74828318,
Parp10	2	76063424	76073870	chr15	qD3, qE1	-	S147, S185	2.71213	0.0342421	83880934	72203436	11677498	10	76063424,76064127,76070478,76070716,76071585,76071755,76072087,76072832,76073161,76073493,	76064036,76064302,76070612,76071361,76071658,76071977,76072752,76073069,76073416,76073870,
Dnalc4	2	79591878	79604897	chr15	qD3, qE1	-	S147, S185	2.71213	0.0419378	83880934	72203436	11677498	4	79591878,79593939,79595245,79604788,	79592955,79594023,79595451,79604897,
C1qtnf6	2	78353775	78360081	chr15	qD3, qE1	-	S147, S185	2.71213	0.0324849	83880934	72203436	11677498	3	78353775,78357657,78359947,	78355617,78357898,78360081,
Bai1	2	74346625	74419894	chr15	qD3, qE1	+	S147, S185	2.71213	0.0419378	83880934	72203436	11677498	31	74346625,74359359,74368727,74369632,74370136,74370825,74371247,74371959,74372218,74373685,74373937,74374706,74375374,74378049,74378701,74378961,74380443,74394389,74400298,74401842,74402504,74403236,74404531,74406268,74410994,74413321,74414807,74417186,74418536,74418733,74419116,	74347296,74360370,74368889,74369743,74370301,74370990,74371421,74372124,74372320,74373792,74374132,74374775,74375483,74378193,74378777,74379064,74380487,74394531,74400402,74401945,74402655,74403306,74404598,74406354,74411166,74413417,74414847,74417887,74418572,74418841,74419894,
Ptp4a3	2	73553574	73589196	chr15	qD3, qE1	+	S147, S185	2.71213	0.031702	83880934	72203436	11677498	5	73553574,73584185,73585723,73586457,73587226,	73553945,73584278,73585854,73586532,73589196,
Slc16a8	2	79081445	79085178	chr15	qD3, qE1	-	S147, S185	2.71213	0.0419378	83880934	72203436	11677498	6	79081445,79082304,79083280,79084023,79084386,79085068,	79081910,79083072,79083424,79084248,79084465,79085178,
Zfp41	2	75447114	75455725	chr15	qD3, qE1	+	S147, S185	2.71213	0.0342421	83880934	72203436	11677498	3	75447114,75448473,75453980,	75447458,75450121,75455725,
Plec	2	76001403	76026140	chr15	qD3, qE1	-	S147, S185	2.71213	0.0301615	83880934	72203436	11677498	32	76001403,76008948,76013339,76013520,76013791,76013952,76014396,76015740,76016038,76016283,76016570,76016789,76017040,76018066,76018408,76018602,76018893,76019137,76019300,76019686,76020531,76020888,76021278,76021446,76021671,76021849,76022610,76023650,76023839,76024770,76025180,76025853,	76008815,76012329,76013438,76013625,76013875,76014309,76014535,76015919,76016196,76016467,76016697,76016944,76017193,76018192,76018504,76018707,76019055,76019215,76019610,76019841,76020625,76021016,76021374,76021566,76021778,76021965,76022777,76023743,76023917,76024860,76025242,76026140,
Apol9b	2	77559550	77566812	chr15	qD3, qE1	+	S147, S185	2.71213	0.0342421	83880934	72203436	11677498	3	77559550,77564894,77565518,	77559676,77565020,77566812,
Lgals1	2	78757154	78760895	chr15	qD3, qE1	+	S147, S185	2.71213	0.0419378	83880934	72203436	11677498	4	78757154,78758399,78760062,78760427,	78757234,78758479,78760234,78760895,
Cyth4	2	78427476	78452449	chr15	qD3, qE1	+	S147, S185	2.71213	0.0419378	83880934	72203436	11677498	13	78427476,78433122,78435065,78436276,78437386,78438555,78440191,78441878,78446146,78448805,78449691,78450218,78450924,	78427649,78433205,78435130,78436343,78437505,78438636,78440304,78442027,78446258,78448882,78449763,78450373,78452449,
Syngr1	2	79921763	79943870	chr15	qD3, qE1	+	S147, S185	2.71213	0.0342421	83880934	72203436	11677498	4	79921763,79940873,79942028,79943595,	79921922,79941111,79942174,79943870,
Ly6c1	2	74875444	74879260	chr15	qD3, qE1	-	S147, S185	2.71213	0.0419378	83880934	72203436	11677498	4	74875444,74877782,74878871,74879214,	74876040,74877899,74878954,74879260,
Pick1	2	79059603	79079896	chr15	qD3, qE1	+	S147, S185	2.71213	0.0342421	83880934	72203436	11677498	13	79059603,79060179,79060973,79070013,79071656,79073397,79075284,79075719,79076407,79076837,79077694,79078581,79079150,	79059850,79060283,79061085,79070142,79071723,79073487,79075338,79075782,79076541,79076930,79077745,79078726,79079896,
Dnajb7	2	81237517	81238703	chr15	qD3, qE1	-	S147, S185	2.71213	0.0419378	83880934	72203436	11677498	1	81237517,	81238703,
Pdxp	2	78744348	78749947	chr15	qD3, qE1	+	S147, S185	2.71213	0.0419378	83880934	72203436	11677498	2	78744348,78748559,	78744961,78749947,
Card10	2	78605565	78633472	chr15	qD3, qE1	-	S147, S185	2.71213	0.0419378	83880934	72203436	11677498	21	78605565,78607894,78608388,78608627,78609824,78610671,78610906,78611502,78611904,78617785,78618275,78619151,78620160,78621470,78623315,78624282,78625638,78629525,78632062,78632810,78633284,	78607260,78608007,78608504,78608786,78609918,78610741,78611150,78611614,78612064,78617909,78618304,78619267,78620286,78621662,78623441,78624438,78625830,78629851,78632200,78633062,78633472,
Xrcc6	2	81846798	81870514	chr15	qD3, qE1	+	S147, S185	2.71213	0.0419378	83880934	72203436	11677498	13	81846798,81847539,81849410,81852874,81853236,81855934,81857654,81859551,81859992,81861562,81866106,81867886,81870151,	81846905,81847628,81849523,81853013,81853491,81856118,81857841,81859720,81860154,81861692,81866207,81868000,81870514,
Arc	2	74499512	74503000	chr15	qD3, qE1	-	S147, S185	2.71213	0.0419378	83880934	72203436	11677498	3	74499512,74500609,74500994,	74500423,74500749,74503000,
Sstr3	2	78367444	78374775	chr15	qD3, qE1	-	S147, S185	2.71213	0.0419378	83880934	72203436	11677498	3	78367444,78374232,78374565,	78371015,78374379,78374775,
Commd5	2	76730370	76731727	chr15	qD3, qE1	+	S147, S185	2.71213	0.0419378	83880934	72203436	11677498	2	76730370,76730781,	76730422,76731727,
Zfp647	2	76740799	76755878	chr15	qD3, qE1	-	S147, S185	2.71213	0.0342421	83880934	72203436	11677498	6	76740799,76747719,76748064,76748398,76751545,76755805,	76742605,76747833,76748191,76748491,76751630,76755878,
Ly6i	2	74810241	74813860	chr15	qD3, qE1	-	S147, S185	2.71213	0.0419378	83880934	72203436	11677498	3	74810241,74812315,74813419,	74810561,74812432,74813860,
Fam109b	2	82171608	82176140	chr15	qD3, qE1	+	S147, S185	2.71213	0.0419378	83880934	72203436	11677498	2	82171608,82173488,	82171701,82176140,
Apobec3	2	79722837	79738859	chr15	qD3, qE1	+	S147, S185	2.71213	0.0342421	83880934	72203436	11677498	8	79722837,79725840,79728124,79728540,79735873,79736770,79737280,79737733,	79722999,79725988,79728401,79728655,79736030,79737032,79737393,79738859,
Tnrc6b	2	80541742	80771516	chr15	qD3, qE1	+	S147, S185	2.71213	0.0342421	83880934	72203436	11677498	25	80541742,80577835,80589969,80615168,80689110,80694814,80706746,80709296,80713373,80714636,80717388,80718259,80719448,80724758,80732313,80732717,80732949,80743734,80747113,80748380,80748940,80753887,80754515,80758029,80759518,	80541918,80577903,80590060,80615236,80689198,80694836,80707091,80711636,80713532,80714812,80717463,80718305,80719585,80724884,80732445,80732816,80733142,80743872,80747290,80748527,80749036,80754112,80754586,80758169,80771516,
Cbx7	2	79746236	79763076	chr15	qD3, qE1	-	S147, S185	2.71213	0.0419378	83880934	72203436	11677498	7	79746236,79748706,79749182,79751801,79753901,79761015,79762877,	79748480,79748906,79749255,79751868,79753967,79761059,79763076,
Gml	2	74643884	74649245	chr15	qD3, qE1	-	S147, S185	2.71213	0.0419378	83880934	72203436	11677498	4	74643884,74646811,74647502,74649050,	74644329,74646919,74647648,74649245,
Sh3bp1	2	78730215	78742482	chr15	qD3, qE1	+	S147, S185	2.71213	0.0419378	83880934	72203436	11677498	18	78730215,78731575,78731828,78732984,78733283,78733488,78733982,78734699,78734893,78735459,78736200,78736685,78736852,78737643,78738390,78738782,78740437,78742359,	78730391,78731618,78731933,78733061,78733395,78733565,78734127,78734768,78734984,78735605,78736312,78736767,78736933,78737760,78738488,78738942,78740523,78742482,
Tomm22	2	79501297	79503292	chr15	qD3, qE1	+	S147, S185	2.71213	0.0419378	83880934	72203436	11677498	4	79501297,79501602,79502326,79502646,	79501438,79501721,79502444,79503292,
Maff	2	79178107	79189506	chr15	qD3, qE1	+	S147, S185	2.71213	0.0419378	83880934	72203436	11677498	3	79178107,79187396,79187850,	79178184,79187463,79189506,
Pdgfb	2	79826305	79845238	chr15	qD3, qE1	-	S147, S185	2.71213	0.0419378	83880934	72203436	11677498	7	79826305,79827985,79830758,79832111,79833754,79835898,79844365,	79827687,79828134,79830903,79832317,79833844,79835995,79845238,
Puf60	2	75900611	75911376	chr15	qD3, qE1	-	S147, S185	2.71213	0.0324849	83880934	72203436	11677498	11	75900611,75901178,75901611,75901895,75902169,75902662,75902836,75905971,75906166,75908030,75911279,	75901057,75901414,75901747,75902086,75902383,75902755,75902998,75906061,75906262,75908132,75911376,
Ly6e	2	74785500	74790335	chr15	qD3, qE1	+	S147, S185	2.71213	0.0309731	83880934	72203436	11677498	4	74785500,74788209,74788698,74788922,	74786147,74788307,74788818,74790335,
Triobp	2	78778153	78836299	chr15	qD3, qE1	+	S147, S185	2.71213	0.031702	83880934	72203436	11677498	24	78778153,78778610,78781333,78787534,78788656,78790284,78791378,78796723,78802964,78803681,78806896,78818321,78821246,78821414,78821758,78823333,78824471,78830226,78831950,78832477,78832714,78834135,78834874,78835631,	78778478,78778768,78781485,78787634,78788802,78790504,78791535,78799016,78803076,78804722,78806974,78818378,78821315,78821504,78821868,78823862,78824582,78830374,78832053,78832637,78832828,78834222,78835035,78836299,
Trappc9	2	72420049	72886242	chr15	qD3, qE1	-	S147, S185	2.71213	0.0312586	83880934	72203436	11677498	22	72420049,72421045,72515712,72523933,72567205,72587645,72733986,72755935,72767391,72772289,72776488,72779219,72783403,72793989,72830401,72843235,72856391,72861951,72872606,72881024,72882591,72886177,	72420592,72421269,72515803,72524087,72567316,72587788,72734111,72756088,72767555,72772422,72776615,72779305,72783549,72794116,72830545,72843452,72856517,72862073,72872633,72881153,72882737,72886242,
Peg13	2	72636029	72640754	chr15	qD3, qE1	-	S147, S185	2.71213	0.0419378	83880934	72203436	11677498	1	72636029,	72640754,
Chrac1	2	72920841	72924505	chr15	qD3, qE1	+	S147, S185	2.71213	0.0419378	83880934	72203436	11677498	3	72920841,72923262,72923953,	72921013,72923389,72924505,
Sun2	2	79554497	79572966	chr15	qD3, qE1	-	S147, S185	2.71213	0.0324849	83880934	72203436	11677498	17	79554497,79556971,79557220,79557480,79557945,79558292,79558845,79559462,79559910,79560519,79564537,79566275,79567495,79568949,79569249,79570150,79572768,	79555990,79557064,79557388,79557596,79558030,79558514,79559011,79559506,79559988,79560774,79564665,79566355,79567589,79569090,79569440,79570311,79572966,
D730001G18Rik	2	74601337	74609289	chr15	qD3, qE1	-	S147, S185	2.71213	0.0342421	83880934	72203436	11677498	3	74601337,74605788,74609216,	74602759,74605887,74609289,
Hemt1	2	74649505	74654866	chr15	qD3, qE1	+	S147, S185	2.71213	0.0419378	83880934	72203436	11677498	4	74649505,74650977,74651706,74654423,	74649611,74651123,74651814,74654866,
2010109I03Rik	2	74708765	74712134	chr15	qD3, qE1	-	S147, S185	2.71213	0.0419378	83880934	72203436	11677498	3	74708765,74711104,74712043,	74710462,74711203,74712134,
Ly6c2	2	74938590	74942379	chr15	qD3, qE1	-	S147, S185	2.71213	0.0419378	83880934	72203436	11677498	4	74938590,74940940,74942027,74942369,	74939181,74941057,74942110,74942379,
Ly6f	2	75098850	75102664	chr15	qD3, qE1	+	S147, S185	2.71213	0.0419378	83880934	72203436	11677498	4	75098850,75099131,75100209,75102062,	75098910,75099229,75100326,75102664,
BC024139	2	75949947	75956986	chr15	qD3, qE1	-	S147, S185	2.71213	0.0419378	83880934	72203436	11677498	16	75949947,75950432,75950683,75950888,75951299,75951853,75952035,75954388,75954726,75955002,75955491,75955644,75955876,75956264,75956461,75956943,	75950259,75950566,75950768,75951113,75951593,75951956,75952178,75954561,75954844,75955211,75955576,75955795,75955995,75956387,75956783,75956986,
Mir1942	2	76046040	76046103	chr15	qD3, qE1	-	S147, S185	2.71213	0.0419378	83880934	72203436	11677498	1	76046040,	76046103,
Spatc1	2	76098518	76123002	chr15	qD3, qE1	+	S147, S185	2.71213	0.0419378	83880934	72203436	11677498	5	76098518,76113977,76115124,76115344,76122593,	76098806,76114634,76115235,76115484,76123002,
Gm10345	2	76124863	76127326	chr15	qD3, qE1	+	S147, S185	2.71213	0.0419378	83880934	72203436	11677498	7	76124863,76125819,76126113,76126324,76126507,76126655,76126865,	76125721,76125892,76126254,76126414,76126571,76126791,76127326,
Micall1	2	78939412	78967331	chr15	qD3, qE1	+	S147, S185	2.71213	0.0419378	83880934	72203436	11677498	16	78939412,78945084,78945459,78950165,78951188,78952976,78954930,78955679,78957356,78960238,78960892,78961138,78961367,78962203,78962482,78963429,	78939859,78945133,78945601,78950257,78951331,78953416,78954988,78956104,78957763,78960373,78961019,78961229,78961441,78962318,78962529,78967331,
Apol6	2	76875504	76882781	chr15	qD3, qE1	+	S147, S185	2.71213	0.0342421	83880934	72203436	11677498	4	76875504,76876094,76877460,76881036,	76875601,76876188,76877561,76882781,
Rac2	2	78389598	78403213	chr15	qD3, qE1	-	S147, S185	2.71213	0.0419378	83880934	72203436	11677498	7	78389598,78392335,78395292,78395870,78396343,78401161,78403040,	78391915,78392468,78395452,78395933,78396461,78401233,78403213,
Apol9a	2	77234218	77241510	chr15	qD3, qE1	-	S147, S185	2.71213	0.0342421	83880934	72203436	11677498	3	77234218,77236010,77241455,	77235512,77236136,77241510,
Gm8221	2	77449397	77457828	chr15	qD3, qE1	+	S147, S185	2.71213	0.0419378	83880934	72203436	11677498	1	77449397,	77457828,
Apol8	2	77579042	77585659	chr15	qD3, qE1	-	S147, S185	2.71213	0.0419378	83880934	72203436	11677498	4	77579042,77583228,77583673,77585617,	77580646,77583355,77583738,77585659,
Kctd17	2	78259057	78269733	chr15	qD3, qE1	+	S147, S185	2.71213	0.0419378	83880934	72203436	11677498	7	78259057,78260471,78263414,78264344,78266014,78267330,78268916,	78259297,78260580,78263506,78264440,78266140,78267424,78269733,
Nol12	2	78765362	78772340	chr15	qD3, qE1	+	S147, S185	2.71213	0.0419378	83880934	72203436	11677498	6	78765362,78766908,78767563,78768237,78770495,78770889,	78765505,78767014,78767612,78768380,78770596,78772340,
Tnfrsf13c	2	82052173	82054766	chr15	qD3, qE1	-	S147, S185	2.71213	0.0419378	83880934	72203436	11677498	3	82052173,82054148,82054597,	82053706,82054352,82054766,
Tmem184b	2	79191113	79233733	chr15	qD3, qE1	-	S147, S185	2.71213	0.0419378	83880934	72203436	11677498	9	79191113,79195714,79196216,79197016,79200099,79200327,79207476,79208893,79233614,	79193315,79195909,79196386,79197108,79200175,79200418,79207642,79209143,79233733,
Mir1943	2	79205657	79205730	chr15	qD3, qE1	-	S147, S185	2.71213	0.0419378	83880934	72203436	11677498	1	79205657,	79205730,
Gtpbp1	2	79521325	79551909	chr15	qD3, qE1	+	S147, S185	2.71213	0.0419378	83880934	72203436	11677498	12	79521325,79524585,79537421,79538124,79542525,79543793,79546276,79546515,79547412,79548024,79549457,79550439,	79521528,79524697,79537602,79538473,79542649,79543908,79546421,79546698,79547548,79548203,79549658,79551909,
D730005E14Rik	2	79719961	79723568	chr15	qD3, qE1	-	S147, S185	2.71213	0.0419378	83880934	72203436	11677498	1	79719961,	79723568,
Snord83b	2	79908932	79909009	chr15	qD3, qE1	-	S147, S185	2.71213	0.0419378	83880934	72203436	11677498	1	79908932,	79909009,
Snord43	2	79913288	79913336	chr15	qD3, qE1	-	S147, S185	2.71213	0.0419378	83880934	72203436	11677498	1	79913288,	79913336,
Cacna1i	2	80117667	80228722	chr15	qD3, qE1	+	S147, S185	2.71213	0.0419378	83880934	72203436	11677498	37	80117667,80128823,80150788,80151616,80167064,80178801,80185915,80186558,80189216,80192292,80199093,80200011,80200473,80200737,80201185,80201919,80202611,80203370,80204050,80204533,80205064,80205688,80206000,80207203,80208585,80209429,80210818,80211504,80212403,80218193,80218828,80219476,80220131,80221254,80222034,80224100,80225447,	80118207,80129074,80150900,80151750,80167162,80178961,80186231,80186651,80189529,80192702,80199245,80200197,80200591,80200893,80201279,80202122,80203085,80203471,80204174,80204602,80205249,80205815,80206126,80207293,80208778,80209581,80210928,80211638,80212474,80218272,80218950,80219869,80220278,80221377,80222200,80224297,80228722,
4930483J18Rik	2	81021282	81023187	chr15	qD3, qE1	+	S147, S185	2.71213	0.0419378	83880934	72203436	11677498	2	81021282,81022246,	81021435,81023187,
Chadl	2	81516596	81527717	chr15	qD3, qE1	-	S147, S185	2.71213	0.0419378	83880934	72203436	11677498	6	81516596,81522537,81523416,81523963,81526279,81527658,	81516832,81522736,81523583,81525673,81526454,81527717,
Pppde2	2	81822952	81846570	chr15	qD3, qE1	-	S147, S185	2.71213	0.0419378	83880934	72203436	11677498	6	81822952,81828539,81829934,81832970,81834187,81846307,	81825275,81828662,81830044,81833040,81834209,81846570,
4930407I10Rik	2	81889580	81896968	chr15	qD3, qE1	+	S147, S185	2.71213	0.0419378	83880934	72203436	11677498	2	81889580,81892543,	81889828,81896968,
Mir33	2	82028551	82028620	chr15	qD3, qE1	+	S147, S185	2.71213	0.0419378	83880934	72203436	11677498	1	82028551,	82028620,
Cenpm	2	82064205	82075177	chr15	qD3, qE1	-	S147, S185	2.71213	0.0324849	83880934	72203436	11677498	6	82064205,82069722,82070308,82071756,82074562,82075052,	82064939,82069814,82070388,82071849,82074642,82075177,
1500009C09Rik	2	82082826	82091181	chr15	qD3, qE1	+	S147, S185	2.71213	0.0342421	83880934	72203436	11677498	2	82082826,82089994,	82083178,82091181,
Ndufa6	2	82180568	82184721	chr15	qD3, qE1	-	S147, S185	2.71213	0.0419378	83880934	72203436	11677498	3	82180568,82181408,82184510,	82180801,82181524,82184721,
Cyp2d11	2	82219583	82224452	chr15	qD3, qE1	-	S147, S185	2.71213	0.0342421	83880934	72203436	11677498	9	82219583,82219881,82220426,82220810,82221322,82222133,82222384,82222805,82224188,	82219774,82220023,82220614,82220952,82221499,82222294,82222537,82222977,82224452,
Cyp2d12	2	82385527	82389843	chr15	qD3, qE1	+	S147, S185	2.71213	0.0419378	83880934	72203436	11677498	9	82385527,82386630,82387073,82387305,82388087,82388447,82388781,82389350,82389592,	82385765,82386802,82387226,82387466,82388264,82388589,82388969,82389492,82389843,
Cyp11b2	2	74681439	74686748	chr15	qD3, qE1	-	S147, S185	2.71213	0.0419378	83880934	72203436	11677498	9	74681439,74681848,74682124,74682435,74683468,74683893,74684225,74685859,74686416,	74681582,74682037,74682203,74682602,74683623,74684097,74684425,74686015,74686748,
1700016M24Rik	2	74436457	74466748	chr15	qD3, qE1	-	S147, S185	2.71213	0.0419378	83880934	72203436	11677498	27	74436457,74436830,74437098,74438540,74440071,74440642,74441326,74441673,74441955,74442300,74443653,74444732,74445339,74446520,74446692,74451530,74455114,74455851,74456539,74456707,74458040,74458382,74458704,74459783,74465071,74465947,74466645,	74436641,74436905,74437201,74438663,74440227,74440819,74441470,74441785,74442093,74442485,74443798,74444887,74445489,74446615,74446828,74451635,74455210,74455987,74456616,74456830,74458160,74458499,74458797,74459932,74465333,74466037,74466748,
Zfp7	2	76709705	76722824	chr15	qD3, qE1	+	S147, S185	2.71213	0.0419378	83880934	72203436	11677498	5	76709705,76711168,76711541,76718660,76720436,	76709783,76711212,76711668,76718777,76722824,
Rangap1	2	81534677	81560349	chr15	qD3, qE1	-	S147, S185	2.71213	0.0342421	83880934	72203436	11677498	17	81534677,81535882,81536089,81536830,81539916,81540790,81541903,81542071,81542451,81543248,81546996,81549172,81551036,81552328,81554915,81559646,81560141,	81535688,81536004,81536178,81536933,81540036,81540983,81541988,81542171,81542565,81543407,81547131,81549352,81551096,81552456,81555062,81559694,81560349,
Eif2c2	2	72932054	73015377	chr15	qD3, qE1	-	S147, S185	2.71213	0.0419378	83880934	72203436	11677498	19	72932054,72937594,72938801,72942116,72944137,72946732,72949766,72951493,72953752,72954306,72954559,72955593,72956876,72957383,72958753,72961290,72968422,72976799,73015190,	72937446,72937794,72938903,72942251,72944332,72946823,72949926,72951678,72953886,72954429,72954679,72955741,72956964,72957518,72958890,72961472,72968543,72976995,73015377,
Cyp2d22	2	82200956	82210690	chr15	qD3, qE1	-	S147, S185	2.71213	0.0342421	83880934	72203436	11677498	10	82200956,82202251,82202819,82203214,82203540,82204102,82204333,82204727,82206222,82210507,	82202155,82202393,82203007,82203356,82203717,82204263,82204486,82204899,82206471,82210690,
Gpr20	2	73525036	73537935	chr15	qD3, qE1	-	S147, S185	2.71213	0.0419378	83880934	72203436	11677498	2	73525036,73537750,	73526992,73537935,
Apol11a	2	77338700	77347749	chr15	qD3, qE1	+	S147, S185	2.71213	0.0419378	83880934	72203436	11677498	4	77338700,77341355,77343917,77346908,	77338783,77341436,77344044,77347749,
Mchr1	2	81065928	81069394	chr15	qD3, qE1	+	S147, S185	2.71213	0.0419378	83880934	72203436	11677498	2	81065928,81067562,	81066285,81069394,
Ly6h	2	75395174	75397612	chr15	qD3, qE1	-	S147, S185	2.71213	0.0324849	83880934	72203436	11677498	4	75395174,75396012,75396561,75397192,	75395771,75396129,75396689,75397612,
Apol7a	2	77218646	77229540	chr15	qD3, qE1	-	S147, S185	2.71213	0.0342421	83880934	72203436	11677498	5	77218646,77223184,77223836,77226659,77229367,	77220445,77223289,77223963,77226747,77229540,
Zc3h7b	2	81575277	81626699	chr15	qD3, qE1	+	S147, S185	2.71213	0.0419378	83880934	72203436	11677498	23	81575277,81598424,81599262,81599413,81602167,81602857,81603715,81606235,81606707,81607210,81608302,81609039,81609538,81610833,81612388,81613454,81616311,81622361,81622659,81622892,81623209,81623449,81623930,	81575776,81598483,81599296,81599611,81602326,81602938,81603772,81606278,81606901,81607532,81608361,81609139,81609700,81611039,81612489,81613636,81616397,81622495,81622765,81623001,81623343,81623613,81626699,
Apol7e	2	77529318	77549718	chr15	qD3, qE1	+	S147, S185	2.71213	0.0419378	83880934	72203436	11677498	5	77529318,77542686,77544779,77545596,77547878,	77529399,77542760,77544906,77545701,77549718,
Slc25a17	2	81149350	81191195	chr15	qD3, qE1	-	S147, S185	2.71213	0.0419378	83880934	72203436	11677498	9	81149350,81154039,81157470,81157646,81159479,81168365,81170403,81174530,81191106,	81150206,81154122,81157566,81157792,81159596,81168517,81170470,81174591,81191195,
Nhp2l1	2	81871774	81878028	chr15	qD3, qE1	-	S147, S185	2.71213	0.0419378	83880934	72203436	11677498	3	81871774,81874326,81877916,	81872798,81874447,81878028,
Ankrd54	2	78883523	78893289	chr15	qD3, qE1	-	S147, S185	2.71213	0.0419378	83880934	72203436	11677498	8	78883523,78884925,78885721,78885924,78886443,78888384,78891593,78892902,	78884514,78885033,78885846,78885972,78886515,78888483,78891641,78893289,
Pvalb	2	78021547	78034586	chr15	qD3, qE1	-	S147, S185	2.71213	0.0419378	83880934	72203436	11677498	4	78021547,78031655,78032950,78034514,	78022124,78031765,78033083,78034586,
1110038F14Rik	2	76778973	76781161	chr15	qD3, qE1	+	S147, S185	2.71213	0.0419378	83880934	72203436	11677498	4	76778973,76779497,76779973,76780678,	76779349,76779582,76780120,76781161,
Tef	2	81641843	81657293	chr15	qD3, qE1	+	S147, S185	2.71213	0.0342421	83880934	72203436	11677498	4	81641843,81645373,81651628,81653895,	81642150,81645691,81651849,81657293,
Rpl8	2	76734500	76736748	chr15	qD3, qE1	+	S147, S185	2.71213	0.0419378	83880934	72203436	11677498	6	76734500,76734732,76734968,76735247,76736285,76736550,	76734539,76734880,76735110,76735466,76736401,76736748,
Mei1	2	81900546	81957244	chr15	qD3, qE1	+	S147, S185	2.71213	0.0419378	83880934	72203436	11677498	31	81900546,81902311,81903268,81905547,81908029,81910354,81912326,81913503,81915243,81916560,81916765,81919937,81921738,81923048,81924326,81926299,81928430,81931377,81931857,81933569,81937459,81939968,81942873,81943277,81945868,81946112,81953851,81954327,81955279,81955582,81957043,	81900734,81902435,81903319,81905621,81908135,81910558,81912457,81913618,81915360,81916660,81916900,81920052,81921830,81923190,81924438,81926360,81928528,81931546,81932005,81933845,81937625,81940067,81942984,81943441,81945950,81946288,81953933,81954434,81955411,81955695,81957244,
Kdelr3	2	79346837	79358169	chr15	qD3, qE1	+	S147, S185	2.71213	0.0419378	83880934	72203436	11677498	5	79346837,79353240,79355233,79356096,79357501,	79347070,79353341,79355392,79356349,79358169,
Tob2	2	81678699	81688756	chr15	qD3, qE1	-	S147, S185	2.71213	0.0419378	83880934	72203436	11677498	2	81678699,81688365,	81682302,81688756,
H1f0	2	78858641	78860930	chr15	qD3, qE1	+	S147, S185	2.71213	0.0419378	83880934	72203436	11677498	1	78858641,	78860930,
Ptk2	2	73035534	73253621	chr15	qD3, qE1	-	S147, S185	2.71213	0.0342421	83880934	72203436	11677498	32	73035534,73039757,73041171,73046408,73046773,73052236,73060290,73062284,73066581,73072795,73087463,73089977,73092943,73094643,73096531,73099238,73104916,73107286,73122464,73125782,73127020,73128567,73134249,73134836,73140244,73151204,73151470,73156178,73161278,73173562,73225077,73253438,	73036690,73039838,73041327,73046515,73046813,73052299,73060422,73062422,73066668,73072907,73087668,73090067,73093044,73094759,73096632,73099323,73105014,73107343,73122517,73125813,73127138,73128675,73134327,73134977,73140299,73151267,73151550,73156266,73161445,73173789,73225174,73253621,
Csf2rb2	2	78112939	78136033	chr15	qD3, qE1	-	S147, S185	2.71213	0.0419378	83880934	72203436	11677498	14	78112939,78116409,78117141,78117402,78118317,78119254,78121985,78122265,78122890,78123137,78124771,78127405,78128571,78136007,	78115809,78116513,78117199,78117493,78118477,78119391,78122143,78122401,78123059,78123295,78124959,78127532,78128808,78136033,
Ddx17	2	79358125	79363347	chr15	qD3, qE1	-	S147, S185	2.71213	0.031702	83880934	72203436	11677498	2	79358125,79362101,	79360947,79363347,
Josd1	2	79504679	79518302	chr15	qD3, qE1	-	S147, S185	2.71213	0.0419378	83880934	72203436	11677498	4	79504679,79507526,79507828,79517162,	79506609,79507721,79507957,79518302,
Ccdc134	2	81958351	81972632	chr15	qD3, qE1	+	S147, S185	2.71213	0.0419378	83880934	72203436	11677498	7	81958351,81960481,81961853,81962174,81965010,81965499,81971295,	81958479,81960600,81961975,81962259,81965192,81965571,81972632,
Wbp2nl	2	82129413	82144988	chr15	qD3, qE1	+	S147, S185	2.71213	0.0419378	83880934	72203436	11677498	6	82129413,82136100,82136473,82136775,82138952,82144204,	82129498,82136209,82136615,82136868,82139057,82144988,
Ncf4	2	78075240	78093010	chr15	qD3, qE1	+	S147, S185	2.71213	0.0419378	83880934	72203436	11677498	10	78075240,78080811,78081291,78083726,78085216,78085881,78086360,78091053,78091401,78092625,	78075517,78080896,78081445,78083797,78085344,78085939,78086459,78091184,78091467,78093010,
Naga	2	82159961	82169256	chr15	qD3, qE1	-	S147, S185	2.71213	0.0419378	83880934	72203436	11677498	10	82159961,82161084,82162762,82165215,82165926,82166272,82167199,82167816,82168667,82169181,	82160637,82161228,82162960,82165377,82166021,82166450,82167371,82167952,82168744,82169256,
Mgat3	2	80004150	80045949	chr15	qD3, qE1	+	S147, S185	2.71213	0.0419378	83880934	72203436	11677498	2	80004150,80041402,	80004268,80045949,
Sgsm3	2	80808194	80842720	chr15	qD3, qE1	+	S147, S185	2.71213	0.0419378	83880934	72203436	11677498	22	80808194,80832998,80833789,80834233,80836836,80837135,80837876,80838280,80838718,80839113,80839653,80839836,80840063,80840370,80840658,80840839,80841146,80841290,80841415,80841667,80841891,80842085,	80808295,80833094,80833875,80834300,80837042,80837243,80838020,80838476,80838864,80839338,80839708,80839964,80840219,80840425,80840708,80840992,80841217,80841339,80841501,80841790,80841952,80842720,
Scrib	2	75877615	75900160	chr15	qD3, qE1	-	S147, S185	2.71213	0.0419378	83880934	72203436	11677498	38	75877615,75878050,75878351,75878544,75878651,75878871,75879139,75879363,75879632,75879886,75880479,75881831,75882050,75882183,75887816,75888074,75888455,75889391,75889727,75889912,75890996,75891563,75892168,75893099,75894020,75894905,75895126,75895339,75895579,75896519,75897039,75897249,75897423,75897574,75897719,75897906,75898090,75899658,	75877967,75878102,75878426,75878582,75878794,75879057,75879287,75879523,75879731,75879970,75880542,75881906,75882107,75882294,75888005,75888368,75888566,75889649,75889808,75890236,75891074,75891653,75892231,75893477,75894185,75895031,75895257,75895506,75895779,75896638,75897184,75897324,75897487,75897631,75897809,75897985,75898208,75900160,
1700088E04Rik	2	78965084	78971681	chr15	qD3, qE1	-	S147, S185	2.71213	0.0419378	83880934	72203436	11677498	7	78965084,78965782,78966066,78966736,78969667,78971310,78971584,	78965652,78965883,78966195,78966919,78969730,78971422,78971681,
Apol10b	2	77414587	77426555	chr15	qD3, qE1	-	S147, S185	2.71213	0.0419378	83880934	72203436	11677498	4	77414587,77419118,77422505,77426424,	77416241,77419245,77422579,77426555,
Cyp2d10	2	82233275	82237624	chr15	qD3, qE1	-	S147, S185	2.71213	0.0342421	83880934	72203436	11677498	9	82233275,82233626,82234148,82234532,82234857,82235664,82235915,82236336,82237363,	82233526,82233768,82234336,82234674,82235034,82235825,82236068,82236508,82237624,
Mb	2	76845916	76881098	chr15	qD3, qE1	-	S147, S185	2.71213	0.0324849	83880934	72203436	11677498	4	76845916,76848005,76852918,76880954,	76846502,76848228,76853021,76881098,
Grina	2	76077236	76080334	chr15	qD3, qE1	+	S147, S185	2.71213	0.0419378	83880934	72203436	11677498	7	76077236,76078280,76078688,76078878,76079201,76079407,76079646,	76077330,76078607,76078798,76079079,76079330,76079551,76080334,
Cacng2	2	77824052	77949710	chr15	qD3, qE1	-	S147, S185	2.71213	0.0419378	83880934	72203436	11677498	4	77824052,77827280,77843742,77949110,	77826114,77827421,77843826,77949710,
2012-09-03	2	82105364	82124872	chr15	qD3, qE1	+	S147, S185	2.71213	0.0419378	83880934	72203436	11677498	10	82105364,82109844,82113488,82114106,82114801,82116216,82116866,82119624,82120833,82121167,	82105483,82110036,82113617,82114188,82114939,82116334,82116962,82119724,82120885,82124872,
Il2rb	2	78310978	78325496	chr15	qD3, qE1	-	S147, S185	2.71213	0.0419378	83880934	72203436	11677498	10	78310978,78314365,78315352,78316161,78316803,78318554,78320611,78321294,78322191,78325377,	78312613,78314450,78315473,78316327,78316952,78318660,78320693,78321409,78322309,78325496,
Polr3h	2	81745459	81756643	chr15	qD3, qE1	-	S147, S185	2.71213	0.0419378	83880934	72203436	11677498	6	81745459,81747629,81748697,81749104,81752838,81756215,	81747095,81747831,81748761,81749191,81752935,81756643,
Csdc2	2	81767188	81781371	chr15	qD3, qE1	+	S147, S185	2.71213	0.0419378	83880934	72203436	11677498	4	81767188,81777060,81779003,81779535,	81767417,81777362,81779126,81781371,
Adsl	2	80778948	80799803	chr15	qD3, qE1	+	S147, S185	2.71213	0.0419378	83880934	72203436	11677498	13	80778948,80782626,80786049,80786642,80790824,80791785,80793125,80794089,80794309,80796521,80797541,80798018,80799091,	80779130,80782830,80786094,80786722,80790996,80791832,80793216,80794159,80794457,80796612,80797631,80798195,80799803,
Grap2	2	80453912	80480728	chr15	qD3, qE1	+	S147, S185	2.71213	0.0419378	83880934	72203436	11677498	7	80453912,80464765,80468874,80474074,80476566,80478287,80478852,	80454244,80464857,80468994,80474240,80476782,80478404,80480728,
Kcnj4	2	79314143	79335671	chr15	qD3, qE1	-	S147, S185	2.71213	0.0419378	83880934	72203436	11677498	2	79314143,79335625,	79316249,79335671,
Mfng	2	78586312	78603875	chr15	qD3, qE1	-	S147, S185	2.71213	0.0419378	83880934	72203436	11677498	8	78586312,78587726,78589622,78591235,78594744,78597247,78597571,78603447,	78587074,78587812,78589788,78591321,78594898,78597350,78597620,78603875,
Apol11b	2	77464380	77473716	chr15	qD3, qE1	-	S147, S185	2.71213	0.0419378	83880934	72203436	11677498	4	77464380,77468364,77470976,77473631,	77466147,77468488,77471057,77473716,
Tmprss6	2	78270096	78299064	chr15	qD3, qE1	-	S147, S185	2.71213	0.0419378	83880934	72203436	11677498	18	78270096,78271037,78272711,78274106,78274525,78275713,78276633,78277092,78282905,78283221,78284574,78285343,78289859,78290174,78290869,78291674,78295538,78298855,	78270802,78271174,78272983,78274275,78274642,78275827,78276732,78277238,78283015,78283334,78284711,78285548,78289901,78290353,78290937,78291808,78295773,78299064,
St13	2	81195473	81230124	chr15	qD3, qE1	-	S147, S185	2.71213	0.0419378	83880934	72203436	11677498	12	81195473,81196776,81199823,81201887,81205233,81208117,81208345,81213409,81218759,81220080,81222694,81229914,	81196008,81196919,81199872,81202004,81205336,81208228,81208430,81213476,81218830,81220153,81222752,81230124,
Tab1	2	79963583	79992132	chr15	qD3, qE1	+	S147, S185	2.71213	0.0419378	83880934	72203436	11677498	11	79963583,79978656,79979116,79980211,79980856,79983094,79984061,79986186,79988033,79989180,79990503,	79963618,79978793,79979270,79980298,79980995,79983208,79984173,79986331,79988256,79989337,79992132,
Csnk1e	2	79248281	79272487	chr15	qD3, qE1	-	S147, S185	2.71213	0.0419378	83880934	72203436	11677498	11	79248281,79250334,79251013,79251247,79255269,79255929,79256688,79260141,79260484,79269201,79272357,	79249617,79250398,79251153,79251440,79255418,79256100,79256917,79260290,79260595,79269289,79272487,
Aco2	2	81702892	81745567	chr15	qD3, qE1	+	S147, S185	2.71213	0.0419378	83880934	72203436	11677498	18	81702892,81719727,81725599,81729558,81733905,81734285,81735192,81736281,81737855,81739919,81740271,81740842,81742315,81742635,81743535,81744109,81744667,81745057,	81702978,81719864,81725858,81729651,81734064,81734436,81735297,81736373,81737961,81740077,81740345,81740954,81742438,81742791,81743727,81744242,81744789,81745567,
Baiap2l2	2	79088624	79115939	chr15	qD3, qE1	-	S147, S185	2.71213	0.0419378	83880934	72203436	11677498	14	79088624,79089233,79089617,79090081,79091503,79091831,79092242,79100935,79101631,79101954,79113855,79114436,79115004,79115767,	79089082,79089277,79089825,79090204,79091717,79091970,79092395,79101082,79101748,79102026,79113917,79114523,79115080,79115939,
Dennd3	2	73342989	73402672	chr15	qD3, qE1	+	S147, S185	2.71213	0.0419378	83880934	72203436	11677498	23	73342989,73352659,73353868,73354568,73358345,73363248,73363690,73367719,73371122,73373149,73374787,73375375,73377550,73385486,73386777,73388011,73392754,73394926,73395445,73397462,73398851,73399037,73401183,	73343277,73352936,73353984,73354702,73358457,73363368,73363909,73367841,73371278,73373246,73374891,73375575,73378072,73385746,73386948,73388141,73392862,73395066,73395603,73397596,73398955,73399175,73402672,
Cdc42ep1	2	78673076	78681332	chr15	qD3, qE1	+	S147, S185	2.71213	0.0419378	83880934	72203436	11677498	3	78673076,78677524,78679594,	78673155,78678249,78681332,
Xpnpep3	2	81230617	81285318	chr15	qD3, qE1	+	S147, S185	2.71213	0.0419378	83880934	72203436	11677498	9	81230617,81244861,81257705,81261119,81267143,81268496,81272808,81281330,81283294,	81230717,81244978,81258113,81261322,81267206,81268610,81272894,81281451,81285318,
Ift27	2	77989892	78004538	chr15	qD3, qE1	-	S147, S185	2.71213	0.0419378	83880934	72203436	11677498	7	77989892,77994619,77995576,77996403,77997499,77998342,78004198,	77990138,77994729,77995694,77996463,77997559,77998422,78004538,
Phf5a	2	81694945	81702322	chr15	qD3, qE1	-	S147, S185	2.71213	0.0419378	83880934	72203436	11677498	4	81694945,81700761,81701595,81702242,	81696322,81700928,81701619,81702322,
Gpihbp1	2	75427087	75428643	chr15	qD3, qE1	+	S147, S185	2.71213	0.0419378	83880934	72203436	11677498	4	75427087,75427460,75427942,75428159,	75427160,75427583,75428059,75428643,
Lgals2	2	78681289	78685959	chr15	qD3, qE1	-	S147, S185	2.71213	0.0419378	83880934	72203436	11677498	4	78681289,78681693,78682699,78685901,	78681580,78681853,78682782,78685959,
9030619P08Rik	2	75258035	75262259	chr15	qD3, qE1	-	S147, S185	2.71213	0.0419378	83880934	72203436	11677498	4	75258035,75260379,75261796,75262137,	75258608,75260458,75261879,75262259,
Polr2f	2	78971796	78982197	chr15	qD3, qE1	+	S147, S185	2.71213	0.0419378	83880934	72203436	11677498	5	78971796,78975023,78976482,78981765,78982018,	78971864,78975093,78976613,78981837,78982197,
Cby1	2	79489656	79498090	chr15	qD3, qE1	+	S147, S185	2.71213	0.0419378	83880934	72203436	11677498	5	79489656,79491800,79496075,79496260,79497417,	79489723,79491954,79496181,79496379,79498090,
Srebf2	2	81977698	82035390	chr15	qD3, qE1	+	S147, S185	2.71213	0.0419378	83880934	72203436	11677498	19	81977698,82000167,82001531,82003182,82005526,82007585,82007835,82009146,82009795,82012410,82015693,82022635,82024474,82025344,82026589,82028047,82030064,82033614,82034126,	81977920,82000584,82001713,82003329,82005748,82007700,82008017,82009339,82009977,82012687,82015863,82022804,82024592,82025454,82026722,82028216,82030250,82033726,82035390,
Rbx1	2	81296745	81306799	chr15	qD3, qE1	+	S147, S185	2.71213	0.0419378	83880934	72203436	11677498	5	81296745,81298584,81301381,81304272,81305515,	81296880,81298663,81301452,81304358,81306799,
1500032L24Rik	2	82176475	82179492	chr15	qD3, qE1	+	S147, S185	2.71213	0.0419378	83880934	72203436	11677498	3	82176475,82178329,82179272,	82176699,82178470,82179492,
Enthd1	2	80282669	80390900	chr15	qD3, qE1	-	S147, S185	2.71213	0.0419378	83880934	72203436	11677498	6	80282669,80304480,80339611,80344491,80364928,80390433,	80283394,80304903,80339738,80344610,80365177,80390900,
Eppk1	2	75931917	75950625	chr15	qD3, qE1	-	S147, S185	2.71213	0.0419378	83880934	72203436	11677498	2	75931917,75949538,	75943155,75950625,
Nrbp2	2	75916023	75920443	chr15	qD3, qE1	-	S147, S185	2.71213	0.0419378	83880934	72203436	11677498	12	75916023,75917660,75917802,75917950,75918720,75918939,75919079,75919294,75919866,75920039,75920177,75920331,	75917574,75917716,75917866,75918004,75918856,75918990,75919182,75919427,75919962,75920095,75920261,75920443,
Dmc1	2	79391929	79435514	chr15	qD3, qE1	-	S147, S185	2.71213	0.0419378	83880934	72203436	11677498	14	79391929,79399068,79414748,79415291,79415527,79416098,79419180,79422034,79423564,79426673,79430475,79431946,79432830,79435391,	79393012,79399185,79414809,79415406,79415601,79416190,79419253,79422076,79423617,79426756,79430622,79431991,79432914,79435514,
Fam83f	2	80502276	80530855	chr15	qD3, qE1	+	S147, S185	2.71213	0.0419378	83880934	72203436	11677498	5	80502276,80520346,80520962,80522340,80529379,	80502817,80520514,80521084,80523026,80530855,
Elfn2	2	78500436	78548543	chr15	qD3, qE1	-	S147, S185	2.71213	0.0419378	83880934	72203436	11677498	2	78500436,78548416,	78505170,78548543,
Ep300	2	81416643	81482507	chr15	qD3, qE1	+	S147, S185	2.71213	0.0419378	83880934	72203436	11677498	31	81416643,81431337,81438626,81440784,81441839,81443599,81446461,81447155,81450429,81451491,81453877,81454954,81456767,81457532,81458722,81459022,81460430,81462043,81462853,81464433,81466607,81467195,81469409,81470170,81470424,81470869,81471689,81473456,81475304,81478768,81479231,	81417152,81431975,81438803,81441046,81441953,81443845,81446555,81447293,81450547,81451666,81453955,81455064,81456905,81457964,81458902,81459167,81460549,81462283,81462942,81464514,81466664,81467273,81469477,81470321,81470571,81470983,81471855,81473621,81475466,81479050,81482507,
Ly6k	2	74627303	74630398	chr15	qD3, qE1	-	S147, S185	2.71213	0.0419378	83880934	72203436	11677498	4	74627303,74628964,74629848,74630199,	74627701,74629063,74629925,74630398,
L3mbtl2	2	81494365	81518735	chr15	qD3, qE1	+	S147, S185	2.71213	0.0419378	83880934	72203436	11677498	17	81494365,81497588,81499059,81500556,81501497,81505944,81506687,81507254,81512349,81513000,81513382,81514272,81514730,81515143,81515810,81516640,81517369,	81494454,81497826,81499193,81500680,81501577,81506062,81506822,81507343,81512581,81513077,81513487,81514420,81514813,81515378,81515876,81516751,81518735,
Galr3	2	78872314	78873988	chr15	qD3, qE1	+	S147, S185	2.71213	0.0419378	83880934	72203436	11677498	2	78872314,78873149,	78872720,78873988,
Txn2	2	77745480	77759424	chr15	qD3, qE1	-	S147, S185	2.71213	0.0419378	83880934	72203436	11677498	4	77745480,77754972,77758121,77759336,	77746287,77755096,77758384,77759424,
Cbx6	2	79654327	79664763	chr15	qD3, qE1	-	S147, S185	2.71213	0.0419378	83880934	72203436	11677498	5	79654327,79663941,79664131,79664344,79664572,	79659408,79664008,79664197,79664388,79664763,
Rpl3	2	79908210	79913836	chr15	qD3, qE1	-	S147, S185	2.71213	0.0419378	83880934	72203436	11677498	10	79908210,79908416,79908760,79909136,79910119,79910795,79911325,79912044,79912819,79913753,	79908324,79908536,79908856,79909238,79910280,79910982,79911461,79912213,79913012,79913836,
Cyp2d9	2	82282806	82287257	chr15	qD3, qE1	+	S147, S185	2.71213	0.0419378	83880934	72203436	11677498	9	82282806,82284027,82284467,82284710,82285503,82285863,82286201,82286763,82287005,	82283070,82284199,82284620,82284871,82285680,82286005,82286389,82286905,82287257,
Pmm1	2	81781535	81791297	chr15	qD3, qE1	-	S147, S185	2.71213	0.0419378	83880934	72203436	11677498	8	81781535,81782353,81783154,81786078,81786598,81786791,81788222,81791144,	81782042,81782469,81783230,81786178,81786690,81786868,81788340,81791297,
Apol7c	2	77355296	77363745	chr15	qD3, qE1	-	S147, S185	2.71213	0.0419378	83880934	72203436	11677498	5	77355296,77359233,77360420,77360839,77363669,	77356929,77359338,77360547,77360942,77363745,
Slc45a4	2	73410720	73426956	chr15	qD3, qE1	-	S147, S185	2.71213	0.0342421	83880934	72203436	11677498	7	73410720,73414767,73415717,73416448,73417974,73419815,73426824,	73412560,73414979,73415817,73417515,73418154,73420004,73426956,
Csf2rb	2	78156419	78181431	chr15	qD3, qE1	+	S147, S185	2.71213	0.0419378	83880934	72203436	11677498	14	78156419,78165487,78166777,78169231,78170873,78171109,78171767,78172023,78174914,78175828,78176812,78177106,78177803,78178501,	78156528,78165724,78166901,78169419,78171031,78171278,78171903,78172184,78175054,78175988,78176903,78177164,78177907,78181431,
[truncated: 4,958 more rows]
