# Supplementary material for: Mouse Lymphoblastic Leukemias Induced by Aberrant Prdm14 Expression Demonstrate Widespread Copy Number Alterations Also Found in Human ALL
Source: Cancers (Basel). 2012 Oct 18;4(4):1050–66. doi: 10.3390/cancers4041050 (PMC3593237; doi:10.3390/cancers4041050)
Supplement: Supplementary File 1 — ZIP-Document (ZIP, 1619 KB) [file cancers-04-01050-s001.zip › cancers-21444-supplement-final/Supplementary table 2.xlsx]

## Sheet: Deleted genes in tumors
Gene	No.of.Samples	Gene.Start	Gene.Stop	Chromosome	Cytoband	Strand	Sample.List	MeanCNSegment	SDCNSegment	Max_End	Min_Start	max_min_length	exonCountHD	exonStartsHD	exonEndsHD
Adam6a	7	114782118	114784625	chr12	qF1	+	S111, S185, S189, S196, S197, S217, S218	0.633756	0.763755	115851324	114660879	1190445	1	114782118,	114784625,
Adam6b	6	114727775	114730046	chr12	qF1	+	S111, S185, S189, S197, S217, S218	0.555395	0.628829	115851324	114660879	1190445	1	114727775,	114730046,
Nckap5	4	127810212	128389504	chr1	qE3	-	S143, S217, S258, S93	1.32445	0.110962	128701241	127870924	830317	15	127810212,127873502,127877959,127911147,127919609,127920852,127930349,127999120,128006785,128020619,128119185,128154967,128278628,128345030,128389124,	127811598,127873639,127878274,127911226,127919787,127924592,127930541,127999240,128006824,128020688,128119338,128155055,128278762,128345094,128389504,
A430107P09Rik	4	54285614	54288010	chr14	qC2	+	S143, S147, S148, S258	0.629822	0.483339	54815716	53675751	1139965	2	54285614,54285890,	54285731,54288010,
Cdkn2a	4	88920376	88940523	chr4	qC4	-	S111, S185, S196, S197	0.577407	0.816355	89124501	88813374	311127	3	88920376,88922548,88940237,	88920678,88922889,88940523,
Try4	4	41252270	41255532	chr6	qB1	+	S147, S148, S228, S258	1.25538	0.319706	41493347	41011007	482340	5	41252270,41253282,41254324,41254934,41255337,	41252323,41253442,41254578,41255071,41255532,
Try5	4	41261230	41264709	chr6	qB1	-	S147, S148, S228, S258	1.25538	0.319706	41493347	41011007	482340	5	41261230,41261691,41262185,41263347,41264654,	41261425,41261828,41262439,41263507,41264709,
Try10	4	41304103	41307943	chr6	qB1	+	S147, S148, S228, S258	1.25538	0.319706	41493347	41011007	482340	5	41304103,41305450,41306521,41307328,41307731,	41304230,41305610,41306775,41307465,41307943,
Prss3	4	41323757	41327612	chr6	qB1	-	S147, S148, S228, S258	1.25538	0.319706	41493347	41011007	482340	5	41323757,41324225,41324872,41326806,41327556,	41323962,41324362,41325126,41326966,41327612,
Gm5771	4	41342354	41347255	chr6	qB1	+	S147, S148, S228, S258	1.25538	0.319706	41493347	41011007	482340	5	41342354,41344660,41345991,41346654,41347052,	41342427,41344817,41346245,41346791,41347255,
Gm5409	4	41365305	41369592	chr6	qB1	+	S147, S148, S228, S258	1.25538	0.319706	41493347	41011007	482340	5	41365305,41366910,41368241,41369038,41369441,	41365348,41367070,41368495,41369175,41369592,
Gm10334	4	41392212	41396096	chr6	qB1	-	S147, S148, S228, S258	1.25538	0.319706	41493347	41011007	482340	5	41392212,41392682,41393335,41395268,41396024,	41392419,41392819,41393589,41395428,41396096,
Prss1	4	41408928	41413785	chr6	qB1	+	S147, S148, S228, S258	1.25538	0.319706	41493347	41011007	482340	5	41408928,41411179,41412533,41413183,41413582,	41408981,41411339,41412787,41413320,41413785,
Prss2	4	41471774	41475078	chr6	qB1	+	S147, S148, S228, S258	1.1998	0.31305	41493347	41011007	482340	5	41471774,41472815,41473853,41474451,41474871,	41471842,41472975,41474107,41474588,41475078,
Mpzl1	3	167522311	167564672	chr1	qH2.3	-	S111, S217, S218	0.865559	0.765654	167572412	167519463	52949	5	167522311,167534740,167535739,167538568,167564433,	167523808,167534873,167535953,167538735,167564672,
Pisd-ps1	3	3024023	3031947	chr11	qA1	+	S197, S228, S93	1.33345	0.138221	3100864	3030786	70078	7	3024023,3025790,3027481,3028931,3029384,3029767,3030155,	3024127,3026061,3027647,3029168,3029523,3029914,3031947,
Pisd-ps3	3	3024029	3031945	chr11	qA1	+	S197, S228, S93	1.33345	0.138221	3100864	3030786	70078	7	3024029,3025790,3027481,3028931,3029384,3029767,3030155,	3024127,3026061,3027647,3029168,3029523,3029914,3031945,
Sfi1	3	3031852	3093466	chr11	qA1	-	S197, S228, S93	1.33345	0.138221	3100864	3030786	70078	33	3031852,3032218,3032889,3033074,3034320,3034628,3035285,3035656,3035945,3036627,3036948,3040139,3042310,3043262,3043697,3044219,3044794,3045243,3046164,3053434,3055401,3056774,3057868,3059987,3064559,3065578,3070589,3077429,3079399,3086067,3087242,3088943,3093362,	3032134,3032330,3032968,3033210,3034504,3034733,3035545,3035833,3036020,3036702,3037109,3040236,3042413,3043339,3043793,3044295,3044973,3045325,3046295,3053501,3055499,3056867,3057939,3060149,3064716,3065681,3070707,3077524,3079510,3086139,3087413,3089059,3093466,
Ebf1	3	44431635	44818674	chr11	qB1.1	+	S111, S217, S218	1.17975	0.0312883	44753549	44433556	319993	16	44431635,44433915,44434668,44435422,44446252,44456902,44682593,44697315,44721408,44737950,44786365,44804017,44804914,44805810,44809507,44818218,	44431814,44434072,44434732,44435478,44446326,44456971,44682675,44697457,44721539,44738077,44786454,44804083,44805092,44805990,44809702,44818674,
Rbfox1	3	5884885	7412573	chr16	qA1	+	S111, S189, S92	1.41911	0.0370731	7303024	6246478	1056546	17	5884885,6173697,6487911,6636618,6809299,7224403,7277117,7285570,7292277,7294162,7306500,7330454,7353024,7363957,7375997,7408056,7409783,	5885957,6173760,6487959,6636749,6809341,7224643,7277261,7285624,7292370,7294223,7306554,7330535,7353157,7363997,7376062,7408132,7412573,
Mbd5	3	48805027	49172589	chr2	qC1.1	+	S185, S218, S93	1.46344	0.0213976	49051556	48823038	228518	17	48805027,48873773,48942109,48955236,48974171,49025428,49087191,49101061,49105658,49106762,49111696,49127560,49130082,49134100,49154175,49169169,49171907,	48805069,48873845,48942172,48955329,48974325,49025533,49087368,49101726,49105761,49106943,49113832,49128577,49130294,49135303,49154249,49169245,49172589,
Sox2ot	3	34459302	34576915	chr3	qA3	+	S148, S217, S218	1.34056	0.0631573	34517435	34494191	23244	5	34459302,34459637,34537279,34552099,34574590,	34459491,34459704,34537561,34552206,34576915,
Gm3143	3	34598561	34615584	chr3	qA3	-	S217, S218, S93	1.44063	0.0542104	34606127	34583234	22893	5	34598561,34599740,34600298,34609088,34615479,	34598599,34599864,34600421,34609280,34615584,
Rprl1	3	69276930	69277168	chr6	qC1	-	S111, S185, S196	1.3923	0.161118	69873040	67839784	2033256	1	69276930,	69277168,
Slc10a7	3	81033233	81257904	chr8	qC1	+	S111, S147, S185	1.41153	0.135424	81162507	81035058	127449	12	81033233,81039484,81049060,81054981,81102617,81186885,81210483,81221064,81222418,81230773,81253516,81255507,	81033573,81039567,81049197,81055057,81102656,81186921,81210567,81221230,81222470,81230847,81253662,81257904,
A830018L16Rik	2	11404185	11965983	chr1	qA2	+	S147, S92	1.30591	0.0669163	11929060	11389212	539848	14	11404185,11501998,11508658,11535234,11553043,11578454,11586231,11738045,11788561,11819895,11923624,11941043,11962126,11965003,	11404718,11502146,11508790,11535363,11553072,11578627,11586398,11738172,11788647,11819972,11923672,11941137,11962183,11965983,
Dpp10	2	125228714	125942136	chr1	qE2.3	-	S111, S217	1.32068	0.0428641	125868045	125750297	117748	26	125228714,125233400,125237681,125237896,125238193,125249210,125249988,125264174,125264351,125273203,125274703,125280861,125281498,125295097,125299409,125308287,125320189,125329507,125341777,125382470,125382649,125546864,125582797,125750742,125801638,125941948,	125230960,125233474,125237754,125237955,125238293,125249265,125250183,125264244,125264450,125273251,125274825,125280909,125281590,125295205,125299448,125308411,125320287,125329662,125341898,125382552,125382702,125546939,125582892,125750838,125801753,125942136,
Nkain2	2	31670384	32609721	chr10	qA4	-	S147, S228	1.41203	0.0916272	32170335	31829730	340605	4	31670384,32049570,32122041,32609448,	31671125,32049651,32122179,32609721,
Pcdh15	2	73284614	74097510	chr10	qB5.3	+	S185, S228	1.247	0.141283	73362661	73264970	97691	32	73284614,73409775,73514345,73633196,73648021,73673111,73685104,73692954,73753711,73765838,73779707,73787102,73788799,73805247,73818602,73842077,73848611,73859095,73912900,73916621,73929026,73944781,73948952,73965430,73967412,74013201,74046757,74056904,74083943,74086949,74089431,74093255,	73285007,73409894,73514411,73633357,73648177,73673231,73685215,73693125,73753820,73765951,73779914,73787237,73788949,73805441,73818735,73842157,73848705,73859224,73913206,73916846,73929143,73944922,73949065,73965540,73967553,74013329,74046973,74056993,74084120,74087168,74089587,74097510,
Chst11	2	82448241	82658636	chr10	qC1	+	S148, S93	1.41464	0.0150762	82669140	82648630	20510	3	82448241,82554813,82653689,	82448727,82554899,82658636,
Myocd	2	64990071	65083491	chr11	qB3	-	S228, S93	1.39865	0.0373222	65053598	65028658	24940	13	64990071,64994386,64996861,65000420,65008569,65009603,65014295,65017760,65032030,65035533,65037235,65046620,65083145,	64992518,64994444,64996990,65001317,65008723,65009896,65014421,65017924,65032192,65035609,65037291,65046686,65083491,
Fam172a	2	77847950	78305501	chr13	qC1	+	S217, S93	1.38909	0.0331457	78019690	77904404	115286	10	77847950,77898688,77901098,77964583,77973770,78041914,78091245,78138846,78145648,78302773,	77848114,77898790,77901199,77964649,77973962,78042136,78091365,78138963,78145733,78305501,
1700112E06Rik	2	22838933	23875310	chr14	qA3	+	S148, S217	1.40324	0.0653784	23813969	23571768	242201	7	22838933,22846448,23397069,23403627,23415646,23647910,23875176,	22839130,22846549,23397196,23403767,23415764,23648004,23875310,
Fgf14	2	124377512	124591768	chr14	qE5	-	S218, S93	1.28292	0.0808404	125178164	124409400	768764	5	124377512,124382990,124531684,124535403,124591550,	124379704,124383189,124531788,124535514,124591768,
Cadm2	2	66655665	67621153	chr16	qC2	-	S143, S228	1.37636	0.128548	67535890	67194566	341324	10	66655665,66664625,66747443,66771851,66784961,66812974,66815553,66882977,66953518,67620415,	66663456,66664751,66747622,66771942,66785132,66813112,66815706,66883127,66953545,67621153,
Prr16	2	51277551	51464295	chr18	qD1	+	S147, S189	1.25448	0.0129719	58110582	50844336	7266246	2	51277551,51462263,	51277743,51464295,
1700011I03Rik	2	57693479	57890719	chr18	qD1, qD2, qD3	+	S111, S189	1.32942	0.1054	58110582	50844336	7266246	7	57693479,57697686,57723597,57751621,57753732,57826888,57890368,	57693622,57697738,57723696,57751753,57753789,57827021,57890719,
Ccdc11	2	74442753	74519638	chr18	qE2, qE3	+	S189, S92	1.31095	0.0347576	81158922	74022168	7136754	9	74442753,74444194,74458765,74459798,74464381,74465184,74466811,74489053,74519176,	74442920,74444426,74458995,74459972,74464685,74465403,74467028,74489156,74519638,
Stx3	2	11849607	11893383	chr19	qA	-	S111, S189	1.3161	0.0319454	16559935	8951049	7608886	11	11849607,11851577,11857289,11859879,11860174,11861014,11862658,11864046,11864537,11877983,11893181,	11851078,11851660,11857400,11860014,11860248,11861123,11862726,11864121,11864583,11878067,11893383,
Olfr1450	2	13028080	13029058	chr19	qA	+	S189, S218	1.37947	0.054694	16559935	8951049	7608886	1	13028080,	13029058,
Pcsk5	2	17507321	17912122	chr19	qB	-	S148, S189	1.27187	0.204978	19808379	17493865	2314514	38	17507321,17510942,17513508,17521964,17526357,17529172,17531153,17536140,17537830,17540595,17543507,17547443,17549301,17552363,17584657,17585865,17589625,17599701,17638271,17639199,17639757,17642758,17646913,17650295,17655625,17660499,17669029,17670150,17692140,17716982,17729177,17749910,17752958,17786404,17789247,17826552,17868118,17911444,	17508265,17511129,17513609,17522182,17526535,17529400,17531390,17536358,17538026,17540673,17543588,17547644,17549438,17552406,17584726,17586072,17589762,17599804,17638387,17639329,17639855,17642843,17647107,17650398,17655769,17660636,17669218,17670268,17692244,17717083,17729390,17750083,17753047,17786481,17789391,17826666,17868223,17912122,
Macrod2	2	140221165	142215786	chr2	qG1	+	S143, S92	1.19866	0.162503	141419812	141228848	190964	19	140221165,140226597,140278314,140650787,140849760,141340939,141550359,141636325,142002329,142035835,142043313,142082256,142086828,142122254,142143616,142144150,142199966,142210056,142215567,	140221457,140226714,140278422,140650817,140849877,141341061,141550390,141636399,142002411,142035880,142043397,142082367,142086897,142122332,142143691,142144243,142200044,142210124,142215786,
Cdkn2b	2	88952197	88956941	chr4	qC4	-	S111, S197	0.400282	0.366338	89124501	88918145	206356	2	88952197,88956574,	88953223,88956941,
Skint5	2	113150495	113672108	chr4	qD1	-	S147, S258	1.28538	0.0189735	113765574	113255950	509624	59	113150495,113152276,113156471,113159187,113163177,113184629,113189696,113196700,113208302,113211906,113215479,113219081,113228719,113232434,113236028,113240537,113244190,113250206,113253088,113270295,113286682,113296342,113299184,113301657,113302996,113328273,113339785,113361246,113363657,113378192,113388292,113389667,113403629,113414781,113429511,113436082,113451649,113468118,113477744,113482323…	113150590,113152390,113156597,113159304,113163285,113184692,113189759,113196763,113208365,113211969,113215542,113219144,113228782,113232497,113236091,113240600,113244253,113250269,113253151,113270358,113286745,113296405,113299247,113301720,113303059,113328336,113339848,113361309,113363717,113378255,113388355,113389730,113403692,113414844,113429574,113436145,113451712,113468181,113477807,113482386…
1700012P22Rik	2	144008093	144028675	chr4	qE1	-	S197, S228	1.43613	0.0808775	144041180	143999294	41886	4	144008093,144009575,144013681,144028390,	144008488,144009753,144013795,144028675,
Shroom3	2	93112460	93394785	chr5	qE2	+	S148, S218	1.42634	0.0853131	93160724	93114934	45790	11	93112460,93209778,93348670,93362779,93369002,93377429,93379509,93381564,93384286,93391116,93393381,	93112857,93209933,93348802,93362911,93372165,93377503,93380346,93382056,93384437,93391389,93394785,
Grid2	2	63206850	64616273	chr6	qC1	+	S147, S217	1.26928	0.179877	63877116	63632264	244852	16	63206850,63453285,63858859,63880900,64006092,64013858,64026775,64044313,64225788,64269995,64295556,64345187,64379648,64483574,64613153,64615850,	63206938,63453441,63859144,63881106,64006146,64014032,64026937,64044433,64225890,64270193,64295869,64345326,64379844,64483741,64613394,64616273,
Ctnna2	2	76831630	77929661	chr6	qC3	-	S185, S189	1.38819	0.0115646	77636097	77591992	44105	19	76831630,76865727,76869873,76882339,76892201,76904716,76923700,76930679,76931801,77064923,77093856,77555174,77586708,77591347,77602998,77708389,77795471,77864399,77929413,	76832831,76865862,76869979,76882521,76892315,76904868,76923901,76930836,76931894,77065076,77093937,77555378,77586975,77591467,77603165,77708585,77795578,77864501,77929661,
Cntn6	2	104443037	104813399	chr6	qE1	+	S217, S92	1.31131	0.131224	104604954	104565384	39570	23	104443037,104518947,104592890,104600383,104651155,104676066,104678259,104717702,104722545,104724461,104726295,104754312,104782491,104783020,104783776,104785697,104788748,104795649,104796018,104798011,104809372,104811797,104813120,	104443266,104519087,104593017,104600559,104651251,104676270,104678362,104717887,104722682,104724591,104726446,104754440,104782667,104783138,104783935,104785847,104788819,104795884,104796134,104798198,104809485,104811966,104813399,
Lmo3	2	138313001	138530489	chr6	qG1	-	S147, S217	1.38578	0.109561	138444941	138363378	81563	5	138313001,138325720,138364935,138437429,138530377,	138314568,138325846,138365149,138437511,138530489,
Vmn2r78	2	94063858	94103687	chr7	qD3	+	S111, S196	1.36318	0.0622735	94132228	94068639	63589	6	94063858,94068607,94069262,94070777,94071454,94102761,	94064055,94068887,94070069,94071005,94071578,94103687,
1700007B14Rik	2	77972592	78508406	chr8	qC1	+	S111, S217	1.32995	0.0145244	78307700	78207902	99798	13	77972592,78078741,78099771,78101628,78148919,78153612,78193282,78238668,78270161,78277238,78286873,78412395,78508090,	77972905,78078823,78099854,78101893,78149010,78153692,78193398,78238727,78270357,78277383,78287008,78412557,78508406,
Cntn5	2	9660890	10904775	chr9	qA1	-	S228, S92	1.29633	0.0163263	10183058	10025587	157471	25	9660890,9666836,9673281,9673796,9693492,9704790,9706039,9743574,9748328,9781670,9831492,9833454,9970506,9972818,9976256,9984062,10012801,10048682,10090157,10144088,10145305,10171903,10419035,10640681,10904484,	9661463,9667005,9673394,9673983,9693602,9705025,9706110,9743724,9748487,9781791,9831668,9833582,9970657,9972948,9976393,9984244,10012904,10048886,10090253,10144264,10145429,10172122,10419159,10640822,10904775,
Opcml	2	27598853	28732633	chr9	qA4	+	S111, S147	1.39563	0.0890163	28702732	28607788	94944	8	27598853,28211912,28482718,28620871,28709103,28709639,28710799,28727671,	27599031,28211997,28482951,28620997,28709238,28709760,28710951,28732633,
Ncam1	2	49323243	49607174	chr9	qA5.3	-	S143, S147	1.40716	0.0824766	49597527	49576172	21355	16	49323243,49328139,49331626,49351115,49352755,49353257,49353703,49354262,49365200,49372973,49373573,49374779,49375441,49376435,49377930,49606782,	49325687,49328317,49331751,49351247,49352926,49353354,49353888,49354413,49365343,49373146,49373691,49374917,49375585,49376654,49378005,49607174,
Oprk1	1	5578573	5596214	chr1	qA1	+	S185	1.38188	0	5623101	5593566	29535	4	5578573,5579115,5588670,5592332,	5578744,5579386,5589023,5596214,
Fam150a	1	6349411	6384812	chr1	qA1	+	S217	1.44671	NA	6357480	6293392	64088	5	6349411,6378653,6379520,6381120,6384350,	6349595,6378707,6379601,6381197,6384812,
Sntg1	1	8352741	9289811	chr1	qA1	-	S92	1.38665	NA	8604813	8584543	20270	21	8352741,8404283,8435107,8438060,8453474,8455517,8544805,8573285,8585492,8597150,8614859,8667887,8668017,8669153,8672053,8772843,8793997,8872241,8989266,9193259,9288213,	8353714,8404394,8435200,8438213,8453546,8455634,8544844,8573415,8585623,8597233,8614962,8667929,8668061,8669211,8672110,8772978,8794051,8872295,8989330,9193341,9289811,
Cpa6	1	10314807	10710024	chr1	qA2	-	S217	1.39116	NA	10503724	10490454	13270	11	10314807,10319553,10327347,10398349,10399337,10467105,10471094,10474029,10478905,10585700,10709692,	10315392,10319638,10327550,10398440,10399448,10467210,10471196,10474144,10479030,10585776,10710024,
Sulf1	1	12708625	12850453	chr1	qA3	+	S92	1.33841	0	12842069	12826330	15739	22	12708625,12718674,12776159,12776548,12786846,12795260,12797934,12807418,12808458,12810481,12810875,12812050,12826193,12828439,12829909,12830483,12831523,12832729,12838175,12838411,12840840,12848892,	12708864,12718769,12776232,12776779,12787086,12795412,12798104,12807569,12808634,12810610,12810932,12812180,12826410,12828692,12830006,12830578,12831589,12832905,12838318,12838535,12840874,12850453,
Kcnb2	1	15302532	15704295	chr1	qA3	+	S92	1.33877	NA	15484383	15464843	19540	2	15302532,15699565,	15303111,15704295,
Pi15	1	17591981	17621020	chr1	qA3	+	S217	1.40768	NA	17643820	17618965	24855	6	17591981,17592657,17609863,17611481,17611727,17614915,	17592123,17592965,17609982,17611614,17611843,17621020,
Defb18	1	18226553	18227524	chr1	qA3	-	S189	1.39438	NA	18230673	18216783	13890	2	18226553,18227454,	18226741,18227524,
Col9a1	1	24184448	24259577	chr1	qA5	+	S148	1.40923	NA	24247903	24229911	17992	38	24184448,24185097,24186122,24186313,24191876,24201521,24202355,24203729,24204138,24204282,24208852,24209135,24211496,24211892,24214224,24215012,24215897,24217211,24221377,24224374,24227582,24228417,24228608,24228783,24229260,24230413,24231342,24231485,24237034,24237721,24238289,24239023,24240409,24243963,24244280,24246045,24251196,24258515,	24184707,24185171,24186200,24186446,24192273,24201605,24202376,24203804,24204174,24204345,24208906,24209171,24211520,24211946,24214278,24215045,24215954,24217265,24221431,24224428,24227636,24228471,24228662,24228837,24229314,24230458,24231396,24231539,24237088,24237793,24238325,24239068,24240442,24244110,24244335,24246234,24251274,24259577,
Cfc1	1	34592492	34601156	chr1	qB	+	S217	1.49859	NA	34619684	34599383	20301	6	34592492,34593042,34593194,34593976,34594170,34600869,	34592800,34593092,34593362,34594091,34594280,34601156,
Prss40	1	34609176	34617788	chr1	qB	-	S217	1.49859	NA	34619684	34599383	20301	5	34609176,34612813,34614697,34616587,34617574,	34609654,34612983,34614972,34616750,34617788,
1700019A02Rik	1	53215420	53244461	chr1	qC1.1	-	S111	1.39515	NA	53234617	53207961	26656	9	53215420,53220069,53227081,53227231,53234613,53238686,53239338,53242058,53244397,	53215632,53220089,53227104,53227302,53234671,53238739,53239388,53242134,53244461,
Bmpr2	1	59821480	59927703	chr1	qC1.3	+	S217	1.49404	NA	59852988	59838430	14558	13	59821480,59870431,59872084,59898274,59899586,59902321,59903901,59908021,59909137,59916016,59920624,59924179,59927078,	59821572,59870602,59872255,59898385,59899678,59902552,59904016,59908182,59909285,59916153,59920797,59925459,59927703,
Pard3b	1	61685397	62688858	chr1	qC2	+	S147	1.3973	NA	62159363	62133088	26275	23	61685397,61814521,62056880,62122958,62191420,62200506,62206008,62207683,62210653,62212927,62245150,62258107,62262996,62276752,62285410,62322456,62390507,62391443,62486584,62526072,62579218,62634310,62684139,	61685936,61814623,62057052,62123068,62191509,62200593,62206134,62208042,62210793,62213056,62245336,62258278,62263129,62276852,62285526,62322501,62390714,62391681,62486695,62526369,62579354,62634390,62688858,
Erbb4	1	68086539	69154633	chr1	qC3	-	S258	1.31667	NA	68484171	68464794	19377	27	68086539,68089014,68118091,68119671,68121991,68125109,68127213,68245415,68297153,68301102,68305754,68336816,68344860,68352418,68356168,68374641,68376765,68377793,68385930,68390413,68393119,68395874,68417028,68442754,68607069,68786955,69154248,	68087060,68089312,68118262,68119769,68122138,68125185,68127369,68245601,68297252,68301225,68305887,68336891,68345015,68352512,68356301,68374841,68376856,68377867,68386057,68390527,68393261,68395993,68417094,68442889,68607256,68787107,69154633,
Farsb	1	78421410	78485421	chr1	qC4	-	S197	1.46259	NA	78475314	78459180	16134	17	78421410,78440209,78451328,78455139,78458880,78459409,78459846,78463541,78464545,78465826,78467657,78469058,78472764,78474767,78476531,78478882,78485359,	78421920,78440365,78451446,78455232,78458961,78459617,78459908,78463593,78464607,78465897,78467766,78469209,78472880,78474837,78476686,78478938,78485421,
Serpine2	1	79790895	79855240	chr1	qC4	-	S148	1.39762	NA	79823773	79803664	20109	9	79790895,79793400,79796042,79798030,79799421,79807128,79813302,79817851,79855085,	79791617,79793484,79796129,79798131,79799620,79807326,79813530,79818132,79855240,
Dis3l2	1	88600378	88946672	chr1	qD	+	S93	1.43468	0	88881710	88865729	15981	21	88600378,88641255,88641915,88650801,88656862,88717796,88750934,88753701,88774977,88827328,88856317,88869974,88886666,88917612,88940591,88941404,88943611,88944022,88944262,88945407,88946197,	88600446,88641403,88642073,88650855,88656964,88718025,88751035,88753949,88775151,88827408,88856430,88870082,88886900,88917692,88940775,88941491,88943759,88944153,88944367,88945509,88946672,
Cdh19	1	112785771	112873949	chr1	qE2.1	-	S92	1.2502	NA	112870119	112852015	18104	12	112785771,112789761,112791959,112804635,112816124,112821572,112822332,112826410,112828722,112845700,112851145,112873823,	112786765,112790013,112792077,112804757,112816246,112821826,112822517,112826575,112828842,112845992,112851449,112873949,
Gli2	1	120730637	120950196	chr1	qE2.3	-	S228	1.39787	NA	120849422	120835844	13578	14	120730637,120736830,120738492,120740927,120742493,120744959,120749834,120751017,120752012,120763148,120764555,120786872,120898616,120949878,	120734754,120737167,120738774,120741092,120742643,120745094,120749957,120751234,120752214,120763334,120764758,120786978,120898783,120950196,
Gpr39	1	127573572	127770438	chr1	qE3	+	S148	1.26479	NA	127661015	127641782	19233	2	127573572,127768946,	127574769,127770438,
7530420F21Rik	1	151923790	151946896	chr1	qG1	-	S217	1.354	NA	151939058	151918655	20403	5	151923790,151931709,151934249,151938733,151946557,	151924175,151931769,151934475,151938821,151946896,
AI607873	1	175653558	175671940	chr1	qH3	-	S143	1.47015	NA	175682040	175663632	18408	8	175653558,175655064,175657539,175659012,175662405,175665226,175666317,175671718,	175653883,175655253,175657956,175660671,175662573,175665444,175666602,175671940,
Ifi204	1	175677424	175697050	chr1	qH3	-	S143	1.47015	NA	175682040	175663632	18408	9	175677424,175679325,175681758,175682840,175685737,175689599,175690260,175691729,175696941,	175677751,175679514,175682175,175683029,175686160,175689758,175690457,175692014,175697050,
Rgs7	1	176989206	177422676	chr1	qH3	-	S189	1.43247	0	177100307	177087159	13148	18	176989206,176996747,177008319,177009535,177014102,177016246,177019549,177021124,177023934,177051858,177052025,177053061,177079782,177083254,177119307,177200947,177421183,177422391,	176989925,176996825,177008409,177009722,177014228,177016357,177019611,177021223,177024009,177051940,177052102,177053126,177079834,177083361,177119358,177201044,177421307,177422676,
Pld5	1	177892436	178144073	chr1	qH4	-	S147	1.34754	0	178098981	178084106	14875	10	177892436,177900608,177905589,177914577,177923982,177974965,178004544,178020001,178070092,178143750,	177894215,177900723,177905758,177914714,177924180,177975093,178004656,178020170,178070229,178144073,
Ush2a	1	190086716	190788918	chr1	qH6	+	S217	1.49269	NA	190722699	190706117	16582	71	190086716,190090849,190142839,190174915,190180567,190181734,190182371,190183693,190202794,190205295,190219633,190223619,190239556,190254585,190260690,190266892,190268321,190270575,190275612,190289997,190347206,190355537,190357017,190360187,190361576,190366481,190373713,190374043,190376977,190400056,190402243,190450455,190452421,190457459,190472152,190478438,190502128,190538182,190538919,190551989…	190087388,190091015,190142972,190174979,190180862,190181919,190182593,190183787,190202990,190205426,190219829,190224261,190239740,190254749,190260849,190267387,190268582,190270745,190275757,190290219,190347337,190355664,190357119,190360367,190361707,190366755,190373917,190374124,190377169,190400170,190402405,190450615,190452593,190457607,190472304,190478601,190502308,190538333,190539062,190552618…
Kcnh1	1	194014753	194334040	chr1	qH6	+	S93	1.46249	0	194312339	194292781	19558	11	194014753,194045214,194048726,194062606,194065800,194100579,194161281,194236898,194242564,194258604,194329145,	194014968,194045338,194048833,194062735,194065919,194101053,194161711,194237098,194242817,194258801,194334040,
Oprm1	1	3308331	3557940	chr10	qA1	-	S147	1.47798	NA	3450559	3434276	16283	6	3308331,3332434,3366836,3516043,3517303,3557382,	3309383,3332500,3366925,3516564,3517656,3557940,
Ipcef1	1	3366075	3460176	chr10	qA1	+	S147	1.47798	0	3450559	3434276	16283	9	3366075,3366857,3390408,3391799,3409381,3411265,3426454,3445777,3455865,	3366294,3367027,3390482,3391871,3409440,3411354,3426827,3445971,3460176,
Ust	1	7924550	8238623	chr10	qA1	-	S217	1.41461	NA	8184826	8168767	16059	8	7924550,7965700,7967886,8017853,8027205,8049865,8110685,8237947,	7927468,7965858,7967984,8018007,8027285,8050021,8110729,8238623,
Epm2a	1	11063242	11177275	chr10	qA1	+	S93	1.44611	NA	11160204	11147392	12812	4	11063242,11110608,11168439,11176937,	11063566,11110783,11168681,11177275,
1700020N01Rik	1	21312950	21342181	chr10	qA3	+	S217	1.20144	NA	21713883	21334995	378888	3	21312950,21313137,21341451,	21313040,21313378,21342181,
Sgk1	1	21698477	21719708	chr10	qA3	+	S217	1.20144	0	21713883	21334995	378888	12	21698477,21714771,21715279,21715599,21715831,21716028,21716364,21716784,21717147,21717703,21717965,21718465,	21698788,21714847,21715355,21715704,21715915,21716160,21716477,21716908,21717243,21717859,21718055,21719708,
Taar7d	1	23747027	23748104	chr10	qA4	+	S228	1.37466	NA	23764191	23733783	30408	1	23747027,	23748104,
Taar7e	1	23757419	23758496	chr10	qA4	+	S228	1.37466	NA	23764191	23733783	30408	1	23757419,	23758496,
Sult3a1	1	33577527	33599281	chr10	qB1	+	S185	1.41978	NA	33591137	33571638	19499	7	33577527,33583742,33586326,33588955,33589969,33597088,33599006,	33577578,33583894,33586535,33589082,33590064,33597275,33599281,
Wasf1	1	40603339	40658375	chr10	qB1	+	S143	1.48533	NA	40637101	40616938	20163	9	40603339,40640053,40646289,40650436,40651721,40652918,40654282,40655915,40657451,	40603415,40640214,40646424,40650590,40651839,40653091,40654462,40656544,40658375,
Ros1	1	51765731	51915050	chr10	qB3	-	S217	1.41103	NA	51935724	51908121	27603	44	51765731,51770679,51784479,51786018,51786810,51791859,51792873,51795618,51797654,51801764,51804969,51807686,51810751,51815827,51818475,51819802,51821514,51835691,51837925,51840601,51843022,51843863,51845524,51848222,51848744,51849368,51850691,51861945,51863052,51864570,51865553,51874587,51881614,51882511,51883690,51885145,51885851,51888408,51889770,51892646,51898752,51899967,51901584,51914636,	51766132,51770843,51784614,51786219,51786908,51791989,51792938,51795781,51797790,51801848,51805160,51807804,51810920,51816004,51818708,51819947,51821714,51835868,51838209,51840807,51843225,51843927,51845787,51848367,51848905,51849583,51850792,51862137,51863231,51864681,51865766,51875084,51881712,51882696,51883813,51885222,51886053,51888547,51889919,51892707,51898779,51900027,51901629,51915050,
2310015B20Rik	1	69667414	69682459	chr10	qB5.3	+	S93	1.33184	NA	69693873	69664671	29202	3	69667414,69679699,69682224,	69667507,69679814,69682459,
Syn3	1	85511490	85961641	chr10	qC1	-	S217	1.4398	NA	85615419	85600687	14732	14	85511490,85520115,85526706,85527540,85531770,85535970,85542951,85597730,85814295,85817090,85870357,85911610,85929723,85961534,	85518409,85520407,85526794,85527675,85531873,85536045,85543094,85597793,85814385,85817247,85870449,85911668,85930180,85961641,
Slc5a8	1	88348736	88392260	chr10	qC1	+	S217	1.4287	NA	88350420	88331030	19390	15	88348736,88354768,88357062,88364134,88365158,88367661,88369021,88370711,88372328,88374096,88381116,88382097,88384420,88388450,88388954,	88349402,88354834,88357114,88364202,88365313,88367802,88369151,88370800,88372441,88374164,88381203,88382303,88384524,88388530,88392260,
Anks1b	1	89336253	90435729	chr10	qC2	+	S148	1.44987	NA	89500649	89482290	18359	25	89336253,89495958,89505290,89512560,89532212,89533812,89536723,89539720,89625905,89723397,89770313,89821779,89973340,89975559,90039833,90107202,90143511,90357843,90359991,90384040,90386275,90404166,90411279,90428969,90432548,	89336550,89496039,89505447,89512857,89532288,89533914,89536837,89539887,89626049,89723563,89770450,89821960,89973927,89975620,90039940,90107301,90143664,90357951,90360171,90384169,90386348,90404257,90411417,90429137,90435729,
Nts	1	101944389	101953052	chr10	qD1	-	S217	1.44848	NA	101950668	101892161	58507	4	101944389,101947503,101950564,101952887,	101945117,101947728,101950626,101953052,
Tbk1	1	120983512	121023850	chr10	qD2	-	S93	1.48186	NA	120994182	120969522	24660	21	120983512,120988306,120988542,120989255,120989463,120990084,120990800,120990958,120993042,120994257,120996902,120997296,120998632,121000981,121005084,121007686,121008898,121013329,121015635,121021251,121023750,	120984244,120988378,120988649,120989352,120989565,120990124,120990877,120991080,120993121,120994359,120996994,120997355,120998829,121001161,121005195,121007847,121009080,121013459,121015776,121021397,121023850,
5830405N20Rik	1	129759907	129799698	chr10	qD3	+	S93	1.36484	NA	129781973	129759036	22937	9	129759907,129784199,129785270,129791767,129792506,129793373,129793859,129797702,129798827,	129760025,129784406,129785313,129791823,129792560,129793410,129793958,129797911,129799698,
Tns3	1	8331654	8564538	chr11	qA1	-	S92	1.3116	NA	8550556	8535026	15530	31	8331654,8335718,8335848,8337106,8343937,8344948,8345648,8348692,8350072,8350857,8353081,8378227,8378395,8379507,8392095,8418201,8419125,8419443,8430874,8431706,8432399,8438005,8441169,8445231,8447273,8448934,8449674,8479085,8500557,8515742,8564481,	8334641,8335745,8335917,8337275,8344015,8345026,8345744,8348824,8350159,8351498,8353253,8378308,8378513,8379668,8393340,8418306,8419191,8419573,8430950,8431767,8432512,8438089,8441234,8445354,8447324,8449106,8449724,8479124,8500595,8515854,8564538,
Ikzf1	1	11586215	11672929	chr11	qA1	+	S228	1.38473	0	11662572	11640229	22343	7	11586215,11600207,11607787,11654009,11658197,11661221,11668883,	11586471,11600261,11607907,11654177,11658320,11661356,11672929,
Dock2	1	34126863	34597325	chr11	qA4	-	S196	1.43485	NA	34437756	34422165	15591	52	34126863,34128601,34129473,34130655,34131570,34132768,34138149,34139528,34147774,34148573,34149756,34154330,34156526,34158083,34161432,34162386,34166240,34167947,34173668,34182620,34194109,34194258,34200486,34210349,34212458,34338274,34364812,34401169,34403343,34414427,34501009,34501954,34503212,34505387,34505743,34508696,34508930,34512248,34518086,34519271,34519938,34520789,34522273,34527949,345…	34127730,34128744,34129594,34130824,34131698,34132906,34138233,34139705,34147861,34148658,34149838,34154472,34156631,34158173,34161552,34162477,34166281,34168104,34173754,34182769,34194168,34194359,34200565,34210444,34212557,34338370,34364958,34401276,34403414,34414536,34501144,34502055,34503302,34505485,34505927,34508800,34509003,34512347,34518211,34519397,34520015,34520865,34522409,34528031,345…
Odz2	1	35820170	36757745	chr11	qA4	-	S217	1.42093	NA	36070982	36052672	18310	29	35820170,35823876,35836805,35840646,35853208,35855010,35860268,35862593,35865291,35868427,35876590,35877278,35881819,35882865,35886231,35891861,35920220,35953077,35954984,35960516,35977220,35984827,36020406,36034909,36086732,36113697,36198620,36678169,36757442,	35822298,35824007,35838420,35840943,35853444,35855186,35861143,35862748,35865524,35868448,35876840,35877422,35882087,35883127,35886351,35892072,35920367,35953260,35955185,35960711,35977322,35985023,36020612,36035032,36086971,36113932,36198830,36678445,36757745,
Olfr1387	1	49273182	49274118	chr11	qB1.2	+	S111	1.48907	NA	49298134	49266890	31244	1	49273182,	49274118,
Olfr1386	1	49283555	49284683	chr11	qB1.2	+	S111	1.48907	NA	49298134	49266890	31244	1	49283555,	49284683,
Tbc1d9b	1	49944861	49986287	chr11	qB1.3	+	S148	1.35934	NA	49983048	49966446	16602	21	49944861,49949326,49953884,49958528,49959604,49961522,49963203,49964820,49965423,49966125,49968587,49970246,49971918,49972163,49973144,49974956,49975547,49977326,49981670,49982197,49984198,	49945058,49949437,49954003,49958757,49959863,49961730,49963416,49964982,49965574,49966340,49968705,49970532,49972048,49972262,49973213,49975197,49975613,49977398,49981727,49982304,49986287,
Irgm2	1	58028478	58036285	chr11	qB1.3	+	S185	1.42854	NA	58059230	58036186	23044	2	58028478,58032965,	58028672,58036285,
Ncor1	1	62130191	62270834	chr11	qB2	-	S111	1.48711	NA	62263845	62248113	15732	46	62130191,62132867,62134497,62134893,62138988,62140607,62142942,62143477,62144297,62147164,62147997,62151046,62151600,62152360,62153909,62156498,62158133,62158736,62162896,62164879,62166735,62167884,62168072,62172356,62180465,62182795,62186577,62190136,62191998,62194909,62196662,62198219,62203192,62204480,62206006,62208639,62211766,62214702,62217300,62217911,62224321,62233099,62236376,62247064,622…	62131532,62133044,62134719,62134947,62139131,62140751,62143154,62143641,62144426,62147658,62148163,62151196,62151750,62152570,62154131,62156853,62158390,62158820,62162995,62165048,62166836,62167974,62168190,62172517,62180661,62182925,62187124,62190263,62192156,62194972,62196877,62198344,62203294,62204535,62206185,62208730,62211939,62214769,62217353,62217968,62224435,62233282,62236569,62247201,622…
Zbtb4	1	69579413	69597528	chr11	qB3	+	S218	1.35265	NA	69602770	69580999	21771	4	69579413,69588877,69589363,69590973,	69579587,69588944,69590391,69597528,
Chrnb1	1	69597537	69609439	chr11	qB3	-	S218	1.35265	NA	69602770	69580999	21771	11	69597537,69598551,69599208,69600382,69606200,69606966,69607385,69607651,69608470,69609096,69609323,	69598263,69598699,69599381,69600606,69606410,69607114,69607494,69607761,69608515,69609236,69609439,
Acap1	1	69695068	69709041	chr11	qB3	-	S218	1.34809	NA	69749373	69707430	41943	22	69695068,69695483,69695883,69696086,69697085,69697823,69698087,69698297,69698894,69699194,69700469,69700657,69702738,69702937,69703119,69703321,69703500,69703935,69704090,69704365,69708101,69708787,	69695227,69695533,69695994,69696196,69697258,69697993,69698182,69698367,69699106,69699318,69700570,69700709,69702848,69703012,69703215,69703366,69703684,69703994,69704144,69704485,69708159,69709041,
2810408A11Rik	1	69710859	69714488	chr11	qB3	-	S218	1.34809	NA	69749373	69707430	41943	9	69710859,69711120,69711604,69711753,69712348,69712700,69713018,69713207,69713804,	69710994,69711256,69711652,69711912,69712594,69712789,69713090,69713312,69714488,
Neurl4	1	69715379	69727324	chr11	qB3	+	S218	1.34809	NA	69749373	69707430	41943	29	69715379,69716509,69717155,69717366,69717834,69718035,69719032,69719222,69719727,69720019,69720227,69720485,69720765,69720925,69721338,69721597,69721960,69722179,69722495,69722718,69723049,69723762,69724236,69724527,69724719,69724945,69725243,69725430,69726628,	69715687,69716954,69717221,69717665,69717946,69718124,69719105,69719487,69719909,69720105,69720390,69720684,69720842,69721004,69721514,69721729,69722106,69722404,69722594,69722880,69723214,69723921,69724416,69724615,69724827,69725090,69725356,69725596,69727324,
Gps2	1	69727693	69730093	chr11	qB3	+	S218	1.34809	NA	69749373	69707430	41943	10	69727693,69728253,69728434,69728640,69728809,69729132,69729366,69729534,69729699,69729921,	69727935,69728363,69728547,69728720,69728892,69729286,69729456,69729614,69729795,69730093,
Eif5a	1	69730213	69734132	chr11	qB3	-	S218	1.34809	0	69749373	69707430	41943	6	69730213,69730929,69731098,69731418,69732652,69733842,	69730843,69731003,69731230,69731523,69732838,69734132,
Pitpna	1	75401609	75442280	chr11	qB5	+	S218	1.15481	NA	75458663	75438230	20433	11	75401609,75405690,75411681,75416890,75422606,75425721,75432741,75432957,75433755,75438966,75439618,	75401854,75405721,75411830,75416982,75422681,75425805,75432819,75433068,75433878,75439032,75442280,
Inpp5k	1	75444521	75462367	chr11	qB5	+	S218	1.15481	NA	75458663	75438230	20433	12	75444521,75446570,75446964,75450445,75450911,75451646,75452957,75458929,75460287,75460694,75460903,75461153,	75444699,75446678,75447073,75450562,75451087,75451758,75453067,75459119,75460425,75460778,75461008,75462367,
Accn1	1	80693666	81781898	chr11	qB5	-	S148	1.42755	NA	81611802	81594942	16860	10	80693666,80695114,80696923,80700097,80703234,80705245,80707475,80765981,80784965,81781131,	80694660,80695183,80697003,80700189,80703388,80705302,80707626,80766109,80785116,81781898,
Abca5	1	110130682	110199030	chr11	qE1	-	S217	1.41906	NA	110176476	110160200	16276	39	110130682,110134639,110135633,110136577,110137767,110138701,110138875,110139484,110140422,110140605,110140939,110147007,110148077,110148895,110149376,110151104,110153399,110154553,110155100,110157781,110159349,110161204,110162726,110163044,110164306,110165406,110166163,110167558,110170703,110171450,110172624,110174642,110175837,110179015,110181107,110187873,110189045,110190450,110198798,	110133880,110134695,110135713,110136727,110137887,110138796,110138951,110139660,110140514,110140723,110141066,110147099,110148152,110149030,110149490,110151275,110153513,110154691,110155228,110157951,110159551,110161324,110162866,110163135,110164445,110165526,110166339,110167669,110170762,110171619,110172772,110174831,110175979,110179245,110181196,110188035,110189250,110190570,110199030,
Dgkb	1	38607291	39359997	chr12	qA3	+	S258	1.29602	NA	38727754	38707690	20064	25	38607291,38708341,38810753,38826950,38841119,38847192,38850755,38853850,38863127,38865991,38866156,38874089,38893329,38900313,38911484,38916646,38940889,38942605,38954549,39056579,39153990,39165125,39329302,39330689,39357169,	38607541,38708597,38810830,38827104,38841260,38847242,38850830,38853970,38863245,38866080,38866273,38874188,38893362,38900430,38911558,38916721,38940975,38942695,38954710,39056644,39154081,39165321,39329423,39330750,39359997,
Immp2l	1	41750676	43056573	chr12	qB1	+	S148	1.38388	NA	42235792	42191678	44114	7	41750676,41751147,41794896,41837426,42729750,42804641,43055967,	41750732,41751220,41795033,41837530,42729816,42804744,43056573,
Lrrn3	1	42178254	42212338	chr12	qB1	-	S148	1.38388	NA	42235792	42191678	44114	2	42178254,42212157,	42181258,42212338,
Nova1	1	47795503	47919762	chr12	qB3	-	S92	1.33195	NA	47895399	47866096	29303	5	47795503,47814484,47821676,47917872,47919602,	47801960,47814556,47821843,47918016,47919762,
Nubpl	1	53198732	53411946	chr12	qC1	+	S143	1.48273	NA	53335477	53309920	25557	11	53198732,53199339,53201453,53244955,53282078,53282203,53372025,53387324,53403667,53406784,53411688,	53198878,53199487,53201488,53245046,53282118,53282294,53372119,53387410,53403788,53406867,53411946,
Nkx2-1	1	57632923	57637895	chr12	qC1	-	S92	1.45781	0	57633877	57616061	17816	3	57632923,57635674,57637295,	57634767,57636060,57637895,
Gphn	1	79327641	79785756	chr12	qC3	+	S93	1.42744	0	79447916	79420904	27012	24	79327641,79444338,79477346,79513327,79555743,79582285,79593024,79605603,79623884,79633643,79663842,79691520,79710131,79713958,79724290,79727120,79728093,79738444,79755793,79765477,79770810,79781277,79783704,79784764,	79327828,79444417,79477404,79513420,79555838,79582352,79593297,79605738,79623941,79633685,79663885,79691658,79710224,79714014,79724410,79727179,79728247,79738566,79755881,79765551,79770875,79781381,79783801,79785756,
1700020O03Rik	1	87582827	87632318	chr12	qD2	+	S217	1.45419	NA	87620497	87606657	13840	10	87582827,87584984,87597817,87601526,87602565,87606131,87608093,87609925,87622398,87629749,	87582894,87585656,87597882,87601703,87602645,87606199,87608133,87610011,87622493,87632318,
Gm8300	1	88855265	88859215	chr12	qD2, qD3	+	S228	1.48343	NA	89571713	88814716	756997	2	88855265,88857533,	88855455,88859215,
Oog1	1	88943637	88949795	chr12	qD2, qD3	+	S228	1.48343	0	89571713	88814716	756997	4	88943637,88946915,88947740,88948950,	88943717,88947226,88948316,88949795,
Gm4027	1	88959858	88963093	chr12	qD2, qD3	+	S228	1.48343	NA	89571713	88814716	756997	2	88959858,88962244,	88960007,88963093,
Gm16381	1	88985074	88985570	chr12	qD2, qD3	-	S228	1.48343	0	89571713	88814716	756997	1	88985074,	88985570,
BB287469	1	89055024	89059124	chr12	qD2, qD3	+	S228	1.48343	0	89571713	88814716	756997	2	89055024,89057463,	89055214,89059124,
Gm1995	1	89099797	89104138	chr12	qD2, qD3	+	S228	1.48343	NA	89571713	88814716	756997	1	89099797,	89104138,
Gm2016	1	89112519	89116307	chr12	qD2, qD3	+	S228	1.48343	NA	89571713	88814716	756997	2	89112519,89114732,	89112710,89116307,
Gm2022	1	89131277	89135166	chr12	qD2, qD3	+	S228	1.48343	NA	89571713	88814716	756997	2	89131277,89133503,	89131436,89135166,
Gm10436	1	89414032	89420338	chr12	qD2, qD3	-	S228	1.48343	NA	89571713	88814716	756997	4	89414032,89415517,89416606,89420183,	89414883,89416093,89416917,89420338,
Gm5662	1	89509079	89512941	chr12	qD2, qD3	-	S228	1.48343	NA	89571713	88814716	756997	2	89509079,89512753,	89510732,89512941,
Gm7104	1	89521310	89525514	chr12	qD2, qD3	-	S228	1.48343	NA	89571713	88814716	756997	1	89521310,	89525514,
Gm5039	1	89558565	89560206	chr12	qD2, qD3	-	S228	1.48343	NA	89571713	88814716	756997	1	89558565,	89560206,
Nrxn3	1	90191833	91573373	chr12	qD3	+	S258	1.33055	0	90931159	90914477	16682	20	90191833,90193254,90425465,90431489,90493117,90498581,90586689,90592896,90741461,90748768,90750359,90751382,90756349,90771334,91214786,91407359,91437586,91442950,91522011,91570548,	90192060,90193355,90425767,90431651,90493556,90498965,90586893,90592923,90741581,90749150,90750550,90751556,90756376,90771454,91214968,91407531,91437676,91443258,91522090,91573373,
Flrt2	1	96930435	97023423	chr12	qE	+	S147	1.25742	NA	96975191	96955851	19340	2	96930435,97016716,	96930825,97023423,
Foxn3	1	100433303	100688284	chr12	qE	-	S217	1.48205	NA	100614288	100600477	13811	6	100433303,100447670,100529446,100579631,100626570,100688234,	100435023,100447776,100529511,100579744,100627127,100688284,
Catsperb	1	102642882	102864219	chr12	qE	+	S93	1.39004	NA	102807441	102777119	30322	27	102642882,102647538,102650530,102653438,102656292,102684235,102701245,102718940,102719164,102721384,102746118,102746770,102747386,102748576,102758712,102779617,102787903,102813994,102826194,102829647,102832367,102840884,102844788,102860395,102862846,102863433,102863760,	102643001,102647617,102650619,102653579,102656353,102684331,102701395,102719036,102719283,102721417,102746185,102746817,102747536,102748735,102758857,102779772,102788058,102814188,102826524,102829787,102832565,102840995,102844899,102860531,102862947,102863508,102864219,
Tc2n	1	102886811	102949783	chr12	qE	-	S111	1.41775	0	102918746	102888253	30493	12	102886811,102889201,102890948,102903762,102916723,102927169,102927986,102931324,102932715,102944592,102947633,102949309,	102887415,102889401,102891063,102903954,102916840,102927270,102928062,102931416,102932883,102944823,102947746,102949783,
Tmem196	1	121184434	121257179	chr12	qF2	+	S111	1.4833	NA	121257272	121207471	49801	4	121184434,121249720,121253220,121256982,	121185093,121249777,121253475,121257179,
Akr1c12	1	4267417	4278645	chr13	qA1	-	S196	1.45991	NA	4273778	4253291	20487	9	4267417,4269406,4271441,4272174,4272976,4273592,4274969,4275474,4278518,	4267676,4269489,4271607,4272284,4273099,4273670,4275086,4275642,4278645,
5033411D12Rik	1	16949309	17786599	chr13	qA2	-	S189	1.37336	NA	17197826	17181524	16302	14	16949309,17067990,17344324,17393751,17415038,17544290,17646159,17669323,17736614,17754052,17754572,17763534,17764384,17786472,	16949852,17068054,17344427,17393849,17415110,17544386,17646303,17669415,17736735,17754103,17754658,17763608,17764436,17786599,
Olfr1367	1	21438798	21439749	chr13	qA3.1	+	S93	1.40206	NA	21447911	21421009	26902	1	21438798,	21439749,
Vmn1r194	1	22336083	22336974	chr13	qA3.1	+	S111	1.47696	NA	22357241	22332089	25152	1	22336083,	22336974,
Vmn1r207-ps	1	22817552	22818491	chr13	qA3.1	-	S92	1.46555	NA	22923075	22716056	207019	1	22817552,	22818491,
Vmn1r208	1	22864267	22865194	chr13	qA3.1	-	S92	1.46555	NA	22923075	22716056	207019	1	22864267,	22865194,
Vmn1r209	1	22897448	22898387	chr13	qA3.1	-	S92	1.46555	NA	22923075	22716056	207019	1	22897448,	22898387,
Vmn1r210	1	22919062	22919983	chr13	qA3.1	-	S92	1.46555	NA	22923075	22716056	207019	1	22919062,	22919983,
Prl7b1	1	27693687	27702451	chr13	qA3.1	-	S228	1.43771	NA	27703867	27683167	20700	6	27693687,27694579,27696385,27698031,27698762,27702360,	27694018,27694759,27696493,27698070,27698938,27702451,
Serpinb1b	1	33175971	33186249	chr13	qA3.3	+	S196	1.46589	NA	33195922	33176693	19229	7	33175971,33177146,33179284,33181498,33183186,33183520,33185389,	33176086,33177322,33179422,33181616,33183329,33183688,33186249,
Serpinb6e	1	33924213	33935277	chr13	qA3.3	-	S93	1.48222	NA	33957378	33926296	31082	8	33924213,33925016,33928260,33929623,33930796,33932854,33934575,33935249,	33924729,33925172,33928403,33929741,33930946,33933224,33934588,33935277,
Fam120a	1	48974585	49063197	chr13	qA5	-	S92	1.44841	NA	48993325	48979313	14012	18	48974585,48980641,48981105,48984492,48985123,48987249,48993028,48997426,49005624,49008225,49010230,49017050,49017521,49027665,49029318,49041310,49044425,49062723,	48976464,48980738,48981247,48984630,48985307,48987459,48993143,48997676,49005799,49008453,49010318,49017334,49017619,49027762,49029447,49041393,49044672,49063197,
4932441B19Rik	1	65134365	65139312	chr13	qB3	+	S93	1.36044	NA	65161486	65137695	23791	4	65134365,65135229,65135866,65136234,	65134573,65135272,65135927,65139312,
Ankrd32	1	77182348	77274729	chr13	qC1	-	S185	1.36531	NA	77227130	77208606	18524	21	77182348,77185782,77186370,77188347,77189138,77190409,77205860,77222701,77223592,77229565,77230445,77231618,77240182,77242741,77243794,77245236,77251832,77264490,77265625,77265861,77274613,	77183291,77185965,77186463,77188478,77189302,77190555,77206008,77222867,77223721,77229729,77230604,77231672,77240317,77242885,77243938,77245365,77251995,77264731,77265701,77265975,77274729,
Gpr98	1	81234066	81772143	chr13	qC3	-	S147	1.20216	NA	81364871	81338640	26231	90	81234066,81242217,81245901,81294153,81321644,81409742,81422354,81513180,81521218,81524886,81525710,81530614,81536165,81544162,81552045,81553572,81557994,81561127,81563221,81566601,81572423,81574558,81576467,81578411,81579046,81581464,81583344,81583848,81584211,81585377,81587833,81598674,81605160,81611394,81611881,81613930,81615479,81618627,81620311,81620847,81626850,81627905,81631455,81631872,816…	81234500,81242395,81246090,81294275,81321802,81409921,81422471,81513281,81521379,81525026,81525960,81530799,81536573,81544405,81552217,81553690,81559097,81561263,81563396,81566745,81572897,81574708,81576704,81578631,81579242,81581613,81583577,81584034,81584350,81585498,81587951,81598839,81605340,81611577,81612058,81614133,81615735,81618774,81620516,81621070,81626973,81628170,81631563,81632019,816…
Atg10	1	91074953	91363592	chr13	qC3	-	S217	1.39835	NA	91268249	91254077	14172	8	91074953,91076191,91076897,91162174,91180454,91293821,91347922,91363543,	91075850,91076307,91076995,91162272,91180593,91293917,91348038,91363592,
1700029F12Rik	1	97791818	97804317	chr13	qD1	-	S93	1.45133	0	97795866	97766888	28978	3	97791818,97800155,97804136,	97792543,97800377,97804317,
Gzmk	1	113962081	113971105	chr13	qD2.2	-	S185	1.49408	NA	113977216	113963278	13938	5	113962081,113963092,113964130,113970642,113971044,	113962243,113963362,113964281,113970790,113971105,
Arl15	1	114584715	114947669	chr13	qD2.2	+	S185	1.45044	NA	114910296	114889556	20740	5	114584715,114712454,114724271,114757789,114944911,	114584904,114712599,114724331,114757998,114947669,
Fhit	1	10382607	11994546	chr14	qA1	-	S197	1.08559	NA	10881614	10867841	13773	9	10382607,10405926,10596253,10694530,10702543,11254008,11562238,11958060,11994447,	10382912,10406025,10596322,10694560,10702689,11254127,11562309,11958109,11994546,
Cadps	1	13205076	13655593	chr14	qA1	-	S197	1.46901	0	13338537	13313049	25488	29	13205076,13209118,13244067,13250518,13272384,13273354,13282235,13286677,13290196,13298372,13299536,13305922,13319038,13321494,13321990,13324275,13338297,13341609,13354716,13360986,13368834,13378797,13383315,13429883,13436135,13448579,13538025,13547795,13654817,	13206307,13209223,13244175,13250551,13272468,13273429,13282383,13286833,13290343,13298514,13299693,13306029,13319107,13321618,13322054,13324377,13338485,13341746,13354929,13361095,13368901,13378937,13383427,13430005,13436369,13448660,13538358,13547909,13655593,
Nek10	1	15653328	15839207	chr14	qA2	+	S143	1.17255	NA	15677902	15661673	16229	35	15653328,15653620,15659449,15660956,15668656,15673076,15675299,15676360,15678011,15679118,15683273,15686357,15688189,15690296,15691808,15693252,15693439,15694064,15695969,15697906,15698146,15717566,15763088,15763763,15770087,15788008,15788284,15790064,15801988,15813028,15819180,15831597,15833525,15833658,15839158,	15653399,15653681,15659580,15661055,15668741,15673118,15675378,15676428,15678091,15679205,15683498,15686497,15688251,15690374,15691873,15693355,15693568,15694202,15696015,15698028,15698249,15717642,15763218,15763834,15770301,15788192,15788371,15790119,15802026,15813129,15819291,15831706,15833578,15833714,15839207,
E330034G19Rik	1	25112585	25129181	chr14	qA3	+	S143	1.39428	NA	25188750	25120912	67838	7	25112585,25115218,25115984,25117203,25126035,25127423,25128655,	25112809,25115360,25116168,25117319,25126219,25127539,25129181,
Olfr723	1	50548237	50549243	chr14	qC1	-	S189	1.491	NA	50635314	50546738	88576	1	50548237,	50549243,
Olfr724	1	50579765	50580771	chr14	qC1	-	S189	1.491	NA	50635314	50546738	88576	1	50579765,	50580771,
Olfr1509	1	53070067	53071077	chr14	qC2	+	S258	1.29954	NA	53187383	53048566	138817	1	53070067,	53071077,
Olfr1508	1	53082395	53087136	chr14	qC2	-	S258	1.29954	NA	53187383	53048566	138817	2	53082395,53086570,	53083694,53087136,
Olfr1507	1	53109609	53110721	chr14	qC2	-	S258	1.29954	0	53187383	53048566	138817	1	53109609,	53110721,
Klhl1	1	96504483	96918253	chr14	qE2.1	-	S217	1.39441	NA	96596088	96578563	17525	11	96504483,96522435,96535803,96551124,96600431,96639426,96679221,96745988,96767756,96780989,96917030,	96505618,96522607,96536016,96551287,96600656,96639613,96679434,96746185,96767893,96781172,96918253,
Il7r	1	9435913	9459631	chr15	qA1	-	S218	1.05581	NA	9505845	9457911	47934	8	9435913,9438461,9439920,9440865,9442639,9446089,9454808,9459415,	9438113,9438537,9440014,9441034,9442797,9446247,9454947,9459631,
Spef2	1	9592490	9678561	chr15	qA1	-	S218	1.38945	NA	9975063	9505845	469218	18	9592490,9596888,9598544,9606041,9609064,9610836,9612365,9614566,9617515,9634127,9642855,9646086,9647205,9653348,9654869,9659371,9670266,9678466,	9592981,9597046,9598656,9606298,9609168,9610889,9612423,9614718,9617735,9634296,9643043,9646275,9647392,9653413,9655010,9659624,9670369,9678561,
Cdh12	1	21041206	21519288	chr15	qA2	+	S143	1.30374	NA	21335143	21311018	24125	12	21041206,21167261,21288477,21409980,21422297,21450019,21467171,21488027,21505556,21508184,21513463,21515736,	21041234,21167666,21288772,21410100,21422465,21450207,21467425,21488164,21505678,21508302,21513715,21519288,
Fam105b	1	27535675	27560448	chr15	qB1	-	S111	1.23474	NA	27560061	27544831	15230	7	27535675,27538346,27541266,27546078,27549283,27553036,27560212,	27536216,27538616,27541392,27546222,27549378,27553113,27560448,
Pgcp	1	33012883	33524307	chr15	qB3.1	+	S196	1.49088	0	33156640	33127565	29075	8	33012883,33142570,33179680,33232094,33311090,33396380,33426917,33523848,	33013077,33143018,33179888,33232302,33311202,33396472,33427119,33524307,
Vps13b	1	35301300	35860984	chr15	qB3.1	+	S218	1.48595	NA	35453794	35435984	17810	62	35301300,35301687,35308643,35347265,35352062,35352870,35359864,35368467,35375324,35375792,35376377,35377439,35378284,35381852,35384711,35386369,35401637,35463050,35463941,35501814,35506133,35527149,35536884,35547352,35553356,35569607,35570284,35572152,35575727,35582009,35598455,35601053,35604563,35638880,35675401,35700210,35721793,35723588,35724059,35763938,35769629,35771003,35776600,35799041,358…	35301532,35301862,35308787,35347386,35352230,35353052,35360039,35368733,35375420,35375915,35376515,35377527,35378476,35382022,35384906,35386494,35401819,35463185,35464115,35501924,35506281,35527277,35537119,35547573,35553560,35569779,35570399,35572219,35576136,35582121,35598659,35601180,35604707,35639568,35675539,35700618,35721996,35723793,35724244,35764135,35769811,35771353,35776762,35799197,358…
Csmd3	1	47412183	48623535	chr15	qB3.3	-	S228	1.35158	NA	48263773	48243358	20415	71	47412183,47417178,47418484,47422254,47428312,47435087,47437646,47438602,47443353,47445609,47451281,47452826,47460781,47465214,47467869,47475687,47476945,47481644,47489052,47490551,47491683,47498063,47500647,47501160,47507258,47507947,47527246,47528192,47529616,47535659,47537862,47541891,47542499,47563471,47564955,47572690,47585260,47586931,47587513,47651897,47669953,47678652,47681227,47689335,477…	47414156,47417314,47418572,47422367,47428471,47435153,47437826,47438710,47443431,47445783,47451455,47453006,47460958,47465397,47468043,47475873,47477119,47481818,47489226,47490746,47491869,47498252,47500794,47501349,47507372,47508028,47527392,47528370,47529805,47535869,47537979,47541961,47542618,47563576,47565052,47572815,47585464,47587027,47587627,47652014,47670148,47678840,47681366,47689527,477…
Samd12	1	53293355	53733991	chr15	qD1	-	S258	1.43792	NA	53694163	53675767	18396	5	53293355,53489904,53551169,53691658,53733923,	53293771,53490045,53551299,53691837,53733991,
Nov	1	54577482	54585316	chr15	qD1	+	S217	1.48284	NA	54581186	54563123	18063	5	54577482,54577726,54579317,54580704,54583763,	54577592,54577952,54579578,54580919,54585316,
Slc22a22	1	57075325	57309180	chr15	qD1	-	S217	1.40196	NA	57087251	57064570	22681	12	57075325,57076377,57078993,57081114,57082417,57085747,57086641,57088029,57090631,57094827,57307803,57308909,	57075656,57076581,57079102,57081329,57082533,57085871,57086810,57088184,57090735,57095243,57307957,57309180,
Fam49b	1	63760648	63892010	chr15	qD1	-	S143	1.32132	NA	63818016	63800106	17910	12	63760648,63767133,63768852,63770218,63771199,63773485,63774738,63775877,63781560,63788154,63802484,63891756,	63763234,63767204,63768979,63770298,63771316,63773563,63774875,63775983,63781682,63788237,63802523,63892010,
Khdrbs3	1	68758849	68923948	chr15	qD3	+	S196	1.47075	NA	68876304	68859912	16392	9	68758849,68825481,68843787,68847757,68855129,68860144,68879808,68921563,68923330,	68759263,68825600,68843904,68847904,68855269,68860340,68879891,68921622,68923948,
Fam135b	1	71276107	71558268	chr15	qD3	-	S258	1.27595	NA	71387790	71371569	16221	20	71276107,71279100,71280852,71282765,71284280,71287347,71290129,71292501,71301936,71308616,71309426,71318466,71321137,71350368,71356097,71359605,71363328,71391483,71452431,71558098,	71276535,71279214,71280963,71282917,71284378,71287439,71290296,71294515,71302091,71308690,71309582,71318516,71321291,71350495,71356271,71359676,71363468,71391563,71452527,71558268,
Col22a1	1	71628905	71864657	chr15	qD3	-	S258	1.29108	NA	71802443	71783505	18938	64	71628905,71632306,71634543,71636644,71638325,71641477,71643256,71644963,71646374,71650460,71652359,71653065,71658120,71662499,71667757,71671703,71676599,71678968,71687680,71691389,71696061,71699390,71700540,71702234,71712035,71719946,71720917,71722615,71725243,71727163,71727992,71728301,71729535,71733246,71736957,71737447,71738029,71741470,71743148,71745535,71746213,71753322,71763838,71767719,717…	71629950,71632384,71634726,71636711,71638505,71641522,71643292,71645035,71646428,71650514,71652413,71653110,71658174,71662553,71667811,71671757,71676653,71679022,71687734,71691503,71696109,71699435,71700594,71702270,71712113,71719991,71721022,71722669,71725297,71727217,71728046,71728355,71729568,71733288,71737011,71737510,71738074,71741524,71743202,71745589,71746267,71753376,71763892,71767773,717…
Gm10863	1	78996495	79046831	chr15	qE1	+	S92	1.42753	NA	79020562	79007269	13293	5	78996495,79003149,79040382,79040620,79046539,	78996609,79003271,79040475,79040679,79046831,
Olfr161	1	3592397	3593339	chr16	qA1	+	S111	1.28925	NA	3742566	3252795	489771	1	3592397,	3593339,
Mefv	1	3707214	3718124	chr16	qA1	-	S111	1.28925	0	3742566	3252795	489771	10	3707214,3708195,3708544,3709012,3710363,3710793,3712963,3713485,3715282,3717785,	3708032,3708227,3708837,3709128,3710386,3711012,3713059,3713829,3716128,3718124,
Csta	1	36120031	36131275	chr16	qB3	-	S185	1.47445	NA	36168608	36128884	39724	3	36120031,36125059,36131070,	36122455,36125161,36131275,
Stfa2l1	1	36156896	36162034	chr16	qB3	+	S185	1.47445	NA	36168608	36128884	39724	3	36156896,36160031,36161832,	36157006,36160133,36162034,
Stxbp5l	1	37107395	37385044	chr16	qB3	-	S147	1.45879	0	37184110	37169763	14347	28	37107395,37115917,37121884,37129884,37134258,37139929,37142361,37174382,37186736,37188654,37200661,37204491,37208129,37210255,37214935,37216008,37236315,37241424,37247955,37255894,37261969,37288372,37291014,37323613,37329961,37345156,37383597,37384895,	37115783,37116138,37121996,37130050,37134619,37140169,37142532,37174448,37186808,37188806,37200787,37204664,37208347,37210296,37215003,37216156,37236388,37241579,37248034,37256018,37262053,37288436,37291149,37323714,37330043,37345254,37383791,37385044,
Slc9a10	1	45535421	45607114	chr16	qB5	+	S147	1.48284	NA	45538148	45519657	18491	28	45535421,45539603,45541488,45543240,45544802,45547712,45550186,45553011,45554324,45555747,45556698,45558254,45560331,45573440,45575430,45577836,45580187,45581596,45583066,45584453,45589614,45590903,45593431,45599563,45599810,45601986,45605251,45606929,	45535495,45539851,45541589,45543369,45544968,45547838,45550348,45553111,45554468,45555922,45556780,45558421,45560457,45573538,45575550,45578032,45580373,45581746,45583118,45584602,45589740,45591002,45593605,45599695,45599996,45602113,45605307,45607114,
Trat1	1	48734802	48772069	chr16	qB5	-	S111	1.35085	NA	48744314	48728107	16207	6	48734802,48740289,48742311,48754361,48761477,48772026,	48735144,48740378,48742373,48754398,48761588,48772069,
Olfr187	1	59035605	59039575	chr16	qC1.3	-	S93	1.35138	NA	59055591	59033973	21618	2	59035605,59039461,	59036578,59039575,
Crybg3	1	59490600	59555578	chr16	qC1.3	-	S185	1.4969	NA	59580726	59554870	25856	19	59490600,59494492,59495435,59502950,59506006,59521909,59524686,59529048,59529929,59530156,59536523,59539630,59541885,59543001,59543854,59550227,59551997,59552355,59553932,	59493511,59494652,59495594,59503074,59506146,59522039,59524796,59529081,59530056,59530302,59536650,59539764,59541921,59543116,59543991,59550375,59552113,59552400,59555578,
Robo1	1	72663393	73046345	chr16	qC3.1	+	S217	1.40221	NA	72833620	72817744	15876	29	72663393,72742370,72904874,72933457,72933918,72935903,72960325,72962398,72970411,72972224,72972452,72972715,72977930,72978804,72980089,72983953,72989843,72993911,72995361,73002163,73004654,73007068,73009856,73013119,73024376,73028001,73035903,73043235,73044592,	72664439,72742697,72905032,72933578,72934057,72936031,72960450,72962570,72970617,72972306,72972621,72972882,72978052,72979036,72980211,72984125,72990041,72993938,72995404,73002318,73004990,73007176,73010001,73013368,73024783,73028154,73036212,73043432,73046345,
1700041M19Rik	1	77004472	77011126	chr16	qC3.1	-	S185	1.46066	NA	77026099	77007000	19099	3	77004472,77007532,77011082,	77005148,77007941,77011126,
Usp25	1	77014313	77117025	chr16	qC3.1	+	S185	1.46066	NA	77026099	77007000	19099	24	77014313,77034147,77037592,77048686,77050642,77055398,77059407,77062640,77069297,77071888,77075103,77075515,77076604,77077248,77080568,77081701,77083993,77093847,77108129,77109418,77111310,77113977,77115128,77115634,	77014385,77034225,77037737,77048810,77050805,77055485,77059545,77062717,77069371,77072037,77075231,77075611,77076766,77077478,77080639,77081930,77084194,77093987,77108308,77109497,77111390,77114101,77115324,77117025,
Hlcs	1	94350911	94509463	chr16	qC4	-	S92	1.47017	NA	94392227	94376320	15907	10	94350911,94354606,94356254,94360414,94362954,94452670,94484198,94488982,94490142,94509398,	94353571,94354820,94356369,94360575,94363022,94452942,94484381,94489914,94490305,94509463,
Park2	1	11033249	12256226	chr17	qA1	+	S217	1.46557	NA	11048659	11033408	15251	12	11033249,11259994,11430327,11496458,11627415,11685544,11828175,12031467,12047592,12196910,12243491,12254406,	11033355,11260158,11430568,11496577,11627499,11685660,11828312,12031529,12047742,12196994,12243609,12256226,
Vmn2r98	1	19190456	19218275	chr17	qA3.2	+	S111	1.23813	NA	19269953	19215455	54498	6	19190456,19202101,19202718,19204175,19206688,19217346,	19190674,19202396,19203510,19204391,19206812,19218275,
Rsph1	1	31391964	31414301	chr17	qA3.3	-	S228	1.47388	NA	31414636	31398233	16403	9	31391964,31395042,31395732,31398699,31402758,31403287,31410261,31410469,31414146,	31392164,31395171,31395892,31398771,31402894,31403378,31410367,31410583,31414301,
Olfr116	1	37760612	37761578	chr17	qB1	-	S218	1.30865	NA	37797263	37759354	37909	1	37760612,	37761578,
Olfr117	1	37796322	37797276	chr17	qB1	-	S218	1.30865	NA	37797263	37759354	37909	1	37796322,	37797276,
Gpr115	1	42793839	42829233	chr17	qB3	-	S217	1.44408	NA	42841167	42822937	18230	10	42793839,42799298,42800327,42800827,42803452,42806577,42809444,42812673,42813603,42829014,	42794551,42799355,42800387,42800869,42804835,42806847,42809596,42812728,42813713,42829233,
Rftn1	1	50132631	50329822	chr17	qC	-	S148	1.36268	NA	50200736	50187949	12787	10	50132631,50141956,50143578,50176265,50186621,50194561,50225892,50246394,50308327,50329545,	50133806,50142038,50143682,50176381,50186825,50194952,50226001,50246581,50308484,50329822,
Fert2	1	64287320	64488845	chr17	qE1.1	+	S93	1.2965	0	64308008	64291932	16076	14	64287320,64290639,64290931,64306473,64322413,64330831,64340942,64378638,64384795,64386918,64428200,64482789,64487058,64488223,	64287417,64290829,64291106,64306666,64322506,64331035,64341065,64378695,64384911,64387013,64428324,64482944,64487181,64488845,
Ppm1b	1	85356080	85423332	chr17	qE4	+	S143	1.44592	0	85428069	85410236	17833	6	85356080,85393019,85402605,85404251,85404848,85423035,	85356227,85393879,85402723,85404363,85404906,85423332,
Slc3a1	1	85427686	85463581	chr17	qE4	+	S143	1.44592	NA	85428069	85410236	17833	10	85427686,85431782,85432098,85436509,85445978,85448186,85451221,85459055,85460142,85462975,	85428198,85431962,85432253,85436635,85446098,85448311,85451417,85459223,85460259,85463581,
Camk4	1	33098694	33355421	chr18	qB1	+	S143	1.49942	NA	33234992	33213395	21597	11	33098694,33237646,33267533,33269418,33289414,33316402,33318480,33335812,33339151,33341891,33344414,	33099198,33237725,33267596,33269501,33289487,33316493,33318555,33335888,33339278,33342044,33355421,
Jakmip2	1	43691061	43847427	chr18	qB3	-	S147	1.43635	NA	43776638	43738754	37884	22	43691061,43697309,43700239,43706598,43709269,43711811,43716134,43716983,43717793,43718747,43722184,43722922,43725516,43726744,43727721,43730707,43731505,43735114,43736953,43741486,43750201,43847106,	43691618,43697380,43700305,43706802,43709347,43711880,43716200,43717037,43717892,43718846,43722247,43723006,43725645,43726864,43727778,43730848,43731652,43735213,43737163,43741984,43750480,43847427,
Ftmt	1	52491189	52492650	chr18	qD1, qD2, qD3	+	S189	1.26248	NA	58110582	50844336	7266246	1	52491189,	52492650,
Srfbp1	1	52625346	52650392	chr18	qD1, qD2, qD3	+	S189	1.26248	NA	58110582	50844336	7266246	8	52625346,52635249,52635953,52643286,52647165,52647904,52649671,52650097,	52625439,52635338,52636026,52643358,52647247,52648625,52649709,52650392,
Lox	1	52676891	52689362	chr18	qD1, qD2, qD3	-	S189	1.26248	NA	58110582	50844336	7266246	7	52676891,52680447,52680896,52684736,52686554,52687932,52688370,	52678887,52680563,52680992,52684893,52686692,52688041,52689362,
Zfp474	1	52775568	52799484	chr18	qD1, qD2, qD3	+	S189	1.26248	NA	58110582	50844336	7266246	2	52775568,52797725,	52775739,52799484,
1700034E13Rik	1	52805873	52823385	chr18	qD1, qD2, qD3	+	S189	1.26248	NA	58110582	50844336	7266246	4	52805873,52816150,52820044,52823220,	52805960,52816194,52820225,52823385,
Gykl1	1	52853343	52855247	chr18	qD1, qD2, qD3	+	S189	1.26248	NA	58110582	50844336	7266246	1	52853343,	52855247,
Sncaip	1	52927464	53075585	chr18	qD1, qD2, qD3	+	S189	1.26248	0	58110582	50844336	7266246	11	52927464,52997617,53011092,53028192,53030955,53044621,53054487,53057773,53065458,53066071,53074960,	52927604,52997720,53011165,53029061,53031135,53044735,53054613,53057943,53065551,53067131,53075585,
Snx2	1	53336018	53380514	chr18	qD1, qD2, qD3	+	S189	1.26248	NA	58110582	50844336	7266246	15	53336018,53349308,53354083,53357508,53357839,53359410,53362694,53369241,53369983,53370352,53372406,53376034,53377755,53377942,53380025,	53336141,53349426,53354247,53357575,53357883,53359552,53362773,53369317,53370097,53370446,53372612,53376178,53377836,53378014,53380514,
Snx24	1	53405315	53550479	chr18	qD1, qD2, qD3	+	S189	1.26248	NA	58110582	50844336	7266246	7	53405315,53487065,53499783,53542723,53544270,53544831,53549170,	53405506,53487149,53499888,53542818,53544303,53544896,53550479,
Ppic	1	53565994	53577661	chr18	qD1, qD2, qD3	-	S189	1.26248	NA	58110582	50844336	7266246	5	53565994,53568778,53570640,53571159,53577493,	53566719,53568963,53570734,53571273,53577661,
Prdm6	1	53624199	53735511	chr18	qD1, qD2, qD3	+	S189	1.26248	NA	58110582	50844336	7266246	7	53624199,53633074,53696265,53699851,53711700,53727809,53734608,	53624816,53633382,53696393,53699976,53712043,53727986,53735511,
Gm19466	1	53807804	53865072	chr18	qD1, qD2, qD3	+	S189	1.26248	NA	58110582	50844336	7266246	3	53807804,53852500,53863053,	53808024,53852567,53865072,
Cep120	1	53841376	53904201	chr18	qD1, qD2, qD3	-	S189	1.26248	NA	58110582	50844336	7266246	21	53841376,53845536,53857248,53862775,53866473,53868710,53873035,53874417,53874653,53878100,53878869,53881276,53882736,53884007,53887200,53890744,53895296,53898131,53899705,53903935,53904141,	53843118,53845682,53857347,53862898,53866635,53868803,53873125,53874570,53874750,53878283,53879019,53881454,53882959,53884235,53887398,53890893,53895438,53898246,53899862,53904001,53904201,
Csnk1g3	1	54021766	54115338	chr18	qD1, qD2, qD3	+	S189	1.26248	NA	58110582	50844336	7266246	13	54021766,54055184,54062506,54066253,54076628,54078452,54089722,54089931,54091844,54093103,54107701,54108298,54112898,	54022254,54055608,54062547,54066323,54076777,54078687,54089808,54090016,54091993,54093199,54107808,54108322,54115338,
9430076G02Rik	1	54581948	54612948	chr18	qD1, qD2, qD3	+	S189	1.26248	NA	58110582	50844336	7266246	3	54581948,54609341,54611093,	54582214,54609448,54612948,
Zfp608	1	55047698	55149834	chr18	qD1, qD2, qD3	-	S189	1.26248	NA	58110582	50844336	7266246	10	55047698,55049467,55051403,55054104,55054873,55056818,55059866,55106206,55147264,55149481,	55048735,55049549,55051557,55054277,55055291,55059273,55059954,55106462,55148360,55149834,
Gramd3	1	56591785	56663446	chr18	qD1, qD2, qD3	+	S189	1.26248	NA	58110582	50844336	7266246	14	56591785,56629186,56633672,56636256,56638502,56642274,56644865,56645029,56648404,56649268,56650324,56651548,56656973,56662241,	56592011,56629306,56633784,56636323,56638606,56642370,56644937,56645110,56648516,56649391,56650412,56651653,56657067,56663446,
Aldh7a1	1	56685389	56732593	chr18	qD1, qD2, qD3	-	S189	1.26248	0	58110582	50844336	7266246	20	56685389,56687930,56691143,56691364,56691634,56692141,56693843,56696857,56698354,56701878,56704618,56706557,56708100,56709949,56710813,56718875,56720429,56721686,56722136,56732498,	56686661,56688006,56691217,56691462,56691751,56692248,56693928,56696952,56698396,56701976,56704696,56706602,56708233,56710073,56710894,56718941,56720483,56721858,56722329,56732593,
Phax	1	56732524	56747366	chr18	qD1, qD2, qD3	+	S189	1.26248	0	58110582	50844336	7266246	5	56732524,56735115,56739833,56743944,56746530,	56732789,56735702,56739954,56744028,56747366,
1700065I17Rik	1	56748001	56754433	chr18	qD1, qD2, qD3	+	S189	1.26248	NA	58110582	50844336	7266246	3	56748001,56752030,56754101,	56748124,56752139,56754433,
Lmnb1	1	56867466	56913079	chr18	qD1, qD2, qD3	+	S189	1.26248	NA	58110582	50844336	7266246	11	56867466,56888054,56888940,56890623,56892865,56899474,56900340,56902864,56907630,56909352,56912260,	56868128,56888211,56889066,56890794,56892991,56899695,56900566,56902969,56907750,56909463,56913079,
2012-03-03	1	56921369	57085202	chr18	qD1, qD2, qD3	-	S189	1.26248	NA	58110582	50844336	7266246	5	56921369,56942672,56967317,56971485,57084960,	56922222,56942882,56967522,56971729,57085202,
Gm10536	1	57095913	57100172	chr18	qD1, qD2, qD3	+	S189	1.26248	NA	58110582	50844336	7266246	1	57095913,	57100172,
C330018D20Rik	1	57115484	57135033	chr18	qD1, qD2, qD3	-	S189	1.26248	NA	58110582	50844336	7266246	5	57115484,57118176,57122054,57133037,57134987,	57117575,57118233,57122172,57133138,57135033,
Megf10	1	57292743	57457121	chr18	qD1, qD2, qD3	+	S189	1.26248	NA	58110582	50844336	7266246	25	57292743,57340122,57349154,57350760,57371975,57400197,57402316,57406187,57412487,57419316,57420764,57421647,57424094,57435334,57436642,57437249,57441277,57443447,57445461,57447436,57448936,57450050,57451424,57452222,57453497,	57293384,57340255,57349256,57350861,57372068,57400444,57402437,57406324,57412700,57419491,57420885,57421811,57424197,57435481,57436777,57437378,57441406,57443576,57445590,57447673,57449064,57450174,57451469,57452429,57457121,
Prrc1	1	57514386	57552373	chr18	qD1, qD2, qD3	+	S189	1.26248	NA	58110582	50844336	7266246	9	57514386,57522086,57522729,57524842,57531020,57534180,57541281,57543827,57548873,	57514545,57522203,57523119,57525003,57531123,57534344,57541385,57543930,57552373,
Ctxn3	1	57628139	57637788	chr18	qD1, qD2, qD3	+	S189	1.26248	NA	58110582	50844336	7266246	2	57628139,57636667,	57628490,57637788,
1700066O22Rik	1	57664075	57693406	chr18	qD1, qD2, qD3	-	S189	1.26248	NA	58110582	50844336	7266246	2	57664075,57693082,	57664711,57693406,
4930511M06Rik	1	57705014	57711521	chr18	qD1, qD2, qD3	-	S189	1.26248	0	58110582	50844336	7266246	4	57705014,57707932,57708737,57711400,	57705519,57708029,57708890,57711521,
Slc12a2	1	58038331	58106475	chr18	qD1, qD2, qD3	+	S189	1.26248	NA	58110582	50844336	7266246	27	58038331,58055935,58056997,58057712,58058913,58059675,58061009,58063777,58063991,58065606,58069894,58071543,58072490,58073759,58075062,58079109,58081399,58086060,58089808,58092133,58094604,58095961,58097313,58099788,58100662,58101406,58103569,	58039198,58056055,58057073,58057808,58059053,58059786,58061118,58063905,58064076,58065758,58070002,58071667,58072592,58073915,58075162,58079221,58081540,58086167,58089888,58092259,58094652,58096084,58097425,58099875,58100798,58101474,58106475,
Fbn2	1	58168276	58369580	chr18	qD3, qE1, qE2	-	S189	1.26813	NA	74003301	58167504	15835797	65	58168276,58171867,58173305,58178390,58180023,58180727,58182826,58184679,58185985,58187470,58194926,58195500,58196615,58197355,58197853,58198961,58199727,58203146,58203852,58204922,58207578,58208188,58208454,58209864,58212596,58213302,58214479,58215067,58215848,58218007,58218988,58221291,58223160,58225647,58227919,58228781,58229060,58229601,58231446,58232207,58235633,58236265,58239799,58240377,582…	58170286,58172045,58173537,58178510,58180152,58180844,58182949,58184805,58186192,58187596,58195058,58195623,58196735,58197481,58197919,58199114,58199853,58203266,58203981,58205039,58207704,58208314,58208580,58209933,58212749,58213428,58214605,58215136,58216010,58218130,58219111,58221417,58223283,58225770,58228045,58228907,58229183,58229727,58231572,58232336,58235759,58236493,58239925,58240428,582…
Slc27a6	1	58715893	58772523	chr18	qD3, qE1, qE2	+	S189	1.26813	NA	74003301	58167504	15835797	10	58715893,58731682,58739446,58741824,58758202,58764691,58767277,58768823,58769447,58771832,	58716598,58731886,58739605,58741949,58758397,58764782,58767476,58768921,58769578,58772523,
Isoc1	1	58819135	58839224	chr18	qD3, qE1, qE2	+	S189	1.26813	NA	74003301	58167504	15835797	5	58819135,58830861,58831101,58832903,58837418,	58819451,58830981,58831305,58833020,58839224,
Adamts19	1	58996417	59213332	chr18	qD3, qE1, qE2	+	S189	1.26813	NA	74003301	58167504	15835797	23	58996417,58997087,59049926,59060512,59061755,59062559,59086909,59102051,59111997,59114163,59123114,59128376,59129536,59132355,59144894,59148597,59166981,59170656,59184100,59191426,59192541,59208447,59212190,	58996548,58997737,59050092,59060685,59061839,59062717,59086953,59102157,59112138,59114314,59123216,59128507,59129709,59132483,59145015,59148678,59167139,59170810,59184236,59191631,59192694,59208625,59213332,
A730017C20Rik	1	59222034	59236614	chr18	qD3, qE1, qE2	+	S189	1.26813	0	74003301	58167504	15835797	5	59222034,59225488,59226563,59231846,59235211,	59222216,59225539,59226643,59232071,59236614,
Chsy3	1	59334993	59570990	chr18	qD3, qE1, qE2	+	S189	1.26813	NA	74003301	58167504	15835797	3	59334993,59338918,59568537,	59336138,59339202,59570990,
Gm4951	1	60371730	60407474	chr18	qD3, qE1, qE2	+	S189	1.26813	NA	74003301	58167504	15835797	3	60371730,60372209,60405028,	60371823,60372318,60407474,
Gm4841	1	60427954	60432921	chr18	qD3, qE1, qE2	-	S189	1.26813	NA	74003301	58167504	15835797	2	60427954,60432822,	60430693,60432921,
F830016B08Rik	1	60453033	60462670	chr18	qD3, qE1, qE2	+	S189	1.26813	NA	74003301	58167504	15835797	2	60453033,60459480,	60453140,60462670,
Iigp1	1	60535682	60552283	chr18	qD3, qE1, qE2	+	S189	1.26813	0	74003301	58167504	15835797	2	60535682,60549445,	60535784,60552283,
2010002N04Rik	1	60633844	60661637	chr18	qD3, qE1, qE2	-	S189	1.26813	NA	74003301	58167504	15835797	2	60633844,60661046,	60635239,60661637,
Dctn4	1	60685874	60718416	chr18	qD3, qE1, qE2	+	S189	1.26813	NA	74003301	58167504	15835797	13	60685874,60694246,60697917,60701225,60703692,60705401,60705874,60706420,60709839,60711541,60712498,60714760,60715881,	60686019,60694317,60698096,60701269,60703800,60705475,60705987,60706530,60709913,60711596,60712606,60714858,60718416,
Rbm22	1	60720439	60732383	chr18	qD3, qE1, qE2	+	S189	1.26813	NA	74003301	58167504	15835797	11	60720439,60720904,60723419,60724016,60725271,60726006,60727024,60729010,60730434,60730653,60731476,	60720533,60720958,60723449,60724149,60725372,60726179,60727225,60729175,60730523,60730785,60732383,
Myoz3	1	60733370	60751370	chr18	qD3, qE1, qE2	-	S189	1.26813	NA	74003301	58167504	15835797	7	60733370,60738589,60739029,60739264,60740347,60749839,60751345,	60736172,60738752,60739165,60739318,60740502,60749901,60751370,
Synpo	1	60753643	60783959	chr18	qD3, qE1, qE2	-	S189	1.26813	0	74003301	58167504	15835797	3	60753643,60761766,60783824,	60756142,60764144,60783959,
Ndst1	1	60845629	60873043	chr18	qD3, qE1, qE2	-	S189	1.26813	NA	74003301	58167504	15835797	14	60845629,60849617,60850831,60851582,60854989,60856720,60858092,60859161,60860025,60862426,60863390,60864729,60867254,60872376,	60849018,60849720,60850941,60851753,60855164,60856844,60858189,60859344,60860154,60862612,60863545,60864817,60867749,60873043,
Rps14	1	60934249	60938200	chr18	qD3, qE1, qE2	+	S189	1.26813	NA	74003301	58167504	15835797	5	60934249,60936054,60936583,60937466,60938084,	60934340,60936205,60936745,60937543,60938200,
Cd74	1	60963502	60972306	chr18	qD3, qE1, qE2	+	S189	1.26813	0	74003301	58167504	15835797	9	60963502,60967561,60967885,60968681,60969635,60969981,60970947,60971512,60971805,	60963664,60967731,60967965,60968744,60969728,60970072,60971139,60971575,60972306,
Mir5107	1	60971729	60971817	chr18	qD3, qE1, qE2	+	S189	1.26813	NA	74003301	58167504	15835797	1	60971729,	60971817,
Tcof1	1	60973409	61008618	chr18	qD3, qE1, qE2	-	S189	1.26813	0	74003301	58167504	15835797	25	60973409,60974176,60974611,60975654,60977683,60978515,60979041,60981296,60982457,60988018,60988309,60988667,60991166,60991427,60991819,60992080,60992374,60993073,60995308,60997550,60998328,60999225,61002879,61005464,61008404,	60973842,60974222,60974706,60976182,60977864,60978598,60979264,60981418,60982644,60988213,60988489,60988769,60991334,60991649,60991963,60992278,60992584,60993286,60995560,60997624,60998515,60999287,61003025,61005520,61008618,
Arsi	1	61071893	61077422	chr18	qD3, qE1, qE2	+	S189	1.26813	NA	74003301	58167504	15835797	2	61071893,61076011,	61072204,61077422,
Camk2a	1	61123207	61147806	chr18	qD3, qE1, qE2	+	S189	1.26813	0	74003301	58167504	15835797	7	61123207,61128664,61129647,61137593,61139713,61143979,61144430,	61123617,61128697,61129696,61137669,61139808,61144208,61147806,
Slc6a7	1	61155033	61173853	chr18	qD3, qE1, qE2	-	S189	1.26813	NA	74003301	58167504	15835797	14	61155033,61160075,61160945,61161223,61161776,61161979,61162894,61163140,61164042,61165365,61167028,61167369,61169075,61173630,	61156485,61160243,61161046,61161323,61161908,61162092,61163019,61163244,61164177,61165504,61167263,61167501,61169259,61173853,
Cdx1	1	61178515	61195853	chr18	qD3, qE1, qE2	-	S189	1.26813	NA	74003301	58167504	15835797	3	61178515,61180027,61195329,	61179595,61180173,61195853,
Pdgfrb	1	61204803	61244721	chr18	qD3, qE1, qE2	+	S189	1.26813	0	74003301	58167504	15835797	23	61204803,61219797,61220858,61223520,61224450,61224658,61225368,61226151,61227749,61228395,61231314,61232283,61232894,61233281,61236172,61237271,61238182,61238531,61239277,61239949,61240608,61241470,61242874,	61205226,61219843,61221179,61223787,61224578,61224833,61225561,61226267,61227873,61228610,61231409,61232416,61232999,61233392,61236332,61237432,61238301,61238654,61239389,61240049,61240714,61241703,61244721,
Csf1r	1	61265225	61290793	chr18	qD3, qE1, qE2	+	S189	1.26813	NA	74003301	58167504	15835797	22	61265225,61265434,61269269,61269874,61271611,61272355,61274404,61276694,61276945,61277185,61278605,61283852,61284130,61284466,61285327,61287518,61287722,61288640,61288923,61289356,61289757,61289957,	61265338,61265652,61269527,61270159,61271748,61272515,61274591,61276810,61277066,61277376,61278721,61283979,61284235,61284577,61285490,61287607,61287820,61288763,61289035,61289456,61289866,61290793,
Hmgxb3	1	61290930	61336704	chr18	qD3, qE1, qE2	-	S189	1.26813	0	74003301	58167504	15835797	21	61290930,61293505,61295124,61295880,61297056,61300444,61301312,61306082,61306900,61310022,61311838,61314681,61314913,61316996,61317268,61322550,61325138,61326849,61330861,61331804,61336231,	61292249,61293715,61295241,61296014,61297276,61300629,61301444,61306210,61307202,61310172,61311937,61314779,61315086,61317172,61317415,61322682,61325237,61327347,61331036,61331940,61336704,
Slc26a2	1	61356507	61371250	chr18	qD3, qE1, qE2	-	S189	1.26813	NA	74003301	58167504	15835797	4	61356507,61361334,61363963,61371051,	61359312,61362057,61364099,61371250,
Pde6a	1	61380152	61449372	chr18	qD3, qE1, qE2	+	S189	1.26813	NA	74003301	58167504	15835797	22	61380152,61391001,61392485,61394292,61398062,61405194,61409599,61412783,61413320,61413956,61416637,61416834,61417859,61422069,61423576,61423826,61424611,61441174,61441481,61443659,61445566,61447786,	61380732,61391154,61392575,61394433,61398137,61405259,61409666,61412831,61413470,61414100,61416703,61416981,61417967,61422179,61423664,61423927,61424719,61441238,61441556,61443743,61445714,61449372,
Ppargc1b	1	61457789	61560085	chr18	qD3, qE1, qE2	-	S189	1.26813	NA	74003301	58167504	15835797	12	61457789,61459239,61462272,61464361,61466860,61468686,61469299,61470060,61471807,61475390,61482788,61559943,	61458437,61459394,61462394,61464437,61467668,61468748,61469336,61471162,61471924,61475603,61482962,61560085,
Arhgef37	1	61653447	61696190	chr18	qD3, qE1, qE2	-	S189	1.26813	NA	74003301	58167504	15835797	13	61653447,61657745,61659358,61661459,61663908,61665325,61666066,61666851,61668292,61677648,61682229,61683460,61696044,	61654703,61657906,61659554,61661588,61664238,61665436,61666171,61666982,61668492,61677796,61682353,61683657,61696190,
Csnk1a1	1	61715235	61747953	chr18	qD3, qE1, qE2	+	S189	1.26813	NA	74003301	58167504	15835797	10	61715235,61716156,61727917,61729117,61735063,61736160,61736831,61738320,61739992,61747079,	61715527,61716263,61728044,61729216,61735203,61736239,61736906,61738427,61740105,61747953,
Mir145	1	61807478	61807548	chr18	qD3, qE1, qE2	-	S189	1.26813	NA	74003301	58167504	15835797	1	61807478,	61807548,
Mir143	1	61808849	61808912	chr18	qD3, qE1, qE2	-	S189	1.26813	NA	74003301	58167504	15835797	1	61808849,	61808912,
Il17b	1	61847588	61852191	chr18	qD3, qE1, qE2	+	S189	1.26813	NA	74003301	58167504	15835797	3	61847588,61849771,61851859,	61847658,61850061,61852191,
Pcyox1l	1	61856490	61867289	chr18	qD3, qE1, qE2	-	S189	1.26813	NA	74003301	58167504	15835797	6	61856490,61858017,61858946,61861849,61863165,61867147,	61857630,61858158,61859158,61862024,61863372,61867289,
Grpel2	1	61872077	61885985	chr18	qD3, qE1, qE2	-	S189	1.26813	NA	74003301	58167504	15835797	4	61872077,61878407,61879355,61885879,	61875781,61878489,61879509,61885985,
1500015A07Rik	1	61886043	61887907	chr18	qD3, qE1, qE2	+	S189	1.26813	NA	74003301	58167504	15835797	1	61886043,	61887907,
Afap1l1	1	61889915	61946316	chr18	qD3, qE1, qE2	-	S189	1.26813	NA	74003301	58167504	15835797	19	61889915,61893357,61895221,61896436,61897149,61898337,61898777,61901283,61902931,61903320,61906431,61908349,61911319,61912162,61915216,61916493,61917305,61918253,61946229,	61890964,61893486,61895400,61896601,61897261,61898410,61898923,61901495,61903084,61903414,61906524,61908529,61911531,61912261,61915328,61916588,61917389,61918382,61946316,
Ablim3	1	61959046	62071478	chr18	qD3, qE1, qE2	-	S189	1.26813	0	74003301	58167504	15835797	23	61959046,61964719,61965290,61966040,61968033,61968585,61970964,61973195,61973851,61976575,61978642,61979444,61980020,61981526,61983520,61986154,61999343,62005443,62008951,62014856,62016655,62031219,62070882,	61961062,61964800,61965298,61966101,61968092,61968615,61971112,61973260,61973986,61976623,61978741,61979571,61980050,61981682,61983592,61986213,61999431,62005537,62009078,62014969,62016839,62031357,62071478,
Sh3tc2	1	62112728	62175373	chr18	qD3, qE1, qE2	+	S189	1.26813	NA	74003301	58167504	15835797	17	62112728,62120597,62127642,62130595,62132940,62134102,62135222,62137530,62147209,62148846,62148997,62150791,62167301,62168110,62171460,62172686,62174552,	62112821,62120696,62127770,62130701,62133084,62134301,62135296,62137726,62147343,62148888,62150698,62150972,62167452,62168233,62171611,62172883,62175373,
Adrb2	1	62337469	62339613	chr18	qD3, qE1, qE2	-	S189	1.26813	NA	74003301	58167504	15835797	1	62337469,	62339613,
Htr4	1	62483857	62627456	chr18	qD3, qE1, qE2	+	S189	1.26813	NA	74003301	58167504	15835797	7	62483857,62500658,62571825,62573183,62587676,62597036,62624087,	62484022,62500731,62571951,62573384,62587830,62597605,62627456,
Fbxo38	1	62663712	62708397	chr18	qD3, qE1, qE2	-	S189	1.26813	NA	74003301	58167504	15835797	22	62663712,62665128,62665591,62666257,62667487,62670363,62670667,62674448,62676617,62678145,62679407,62680336,62682003,62685785,62686830,62689205,62690342,62693162,62693554,62695769,62700534,62708265,	62664534,62665242,62665695,62666403,62667654,62670466,62670768,62675198,62676797,62678265,62679621,62680479,62682174,62685916,62686924,62689343,62690480,62693328,62693718,62695903,62700700,62708397,
Spink10	1	62708564	62821042	chr18	qD3, qE1, qE2	+	S189	1.26813	NA	74003301	58167504	15835797	9	62708564,62809924,62810503,62811401,62813070,62817510,62818466,62819525,62820595,	62708738,62809985,62810577,62811433,62813186,62817587,62818504,62819641,62821042,
Spink7	1	62752066	62755918	chr18	qD3, qE1, qE2	-	S189	1.26813	NA	74003301	58167504	15835797	4	62752066,62753893,62754903,62755857,	62752112,62754018,62754929,62755918,
Spink13	1	62767193	62901041	chr18	qD3, qE1, qE2	-	S189	1.26813	NA	74003301	58167504	15835797	5	62767193,62767689,62768446,62774561,62900750,	62767435,62767817,62768484,62774657,62901041,
2700046A07Rik	1	62911327	62916001	chr18	qD3, qE1, qE2	-	S189	1.26813	NA	74003301	58167504	15835797	3	62911327,62914779,62915577,	62912987,62914828,62916001,
Apcdd1	1	63081980	63112849	chr18	qD3, qE1, qE2	+	S189	1.26813	NA	74003301	58167504	15835797	5	63081980,63093528,63096559,63109528,63111483,	63082375,63093712,63097091,63109850,63112849,
Napg	1	63137569	63159104	chr18	qD3, qE1, qE2	+	S189	1.26813	NA	74003301	58167504	15835797	12	63137569,63140119,63142272,63143027,63143693,63145832,63146064,63146607,63151454,63153965,63154616,63156470,	63137678,63140187,63142357,63143045,63143724,63145942,63146131,63146678,63151533,63154045,63154746,63159104,
Fam38b	1	63169866	63546837	chr18	qD3, qE1, qE2	-	S189	1.26813	NA	74003301	58167504	15835797	54	63169866,63172283,63175393,63177178,63178844,63180270,63180797,63182051,63184065,63187170,63187489,63188708,63189928,63192494,63201200,63202086,63205030,63210185,63212617,63216758,63219304,63224326,63228557,63229609,63232500,63234234,63235354,63238265,63241317,63242511,63242727,63244332,63245817,63246231,63250533,63252456,63258706,63261674,63265831,63267628,63269518,63273531,63274554,63277302,632…	63171454,63172467,63175473,63177307,63179017,63180363,63180986,63182199,63184224,63187385,63187637,63188841,63190181,63192677,63201459,63202494,63205198,63210352,63212784,63216818,63219419,63224433,63228629,63229731,63232590,63234394,63235451,63238509,63241483,63242613,63242932,63244533,63245943,63246408,63250694,63252671,63258748,63261848,63265980,63267927,63269642,63273762,63274703,63277441,632…
Txnl1	1	63822454	63852013	chr18	qD3, qE1, qE2	-	S189	1.26813	NA	74003301	58167504	15835797	8	63822454,63831235,63833702,63835097,63836532,63839006,63841864,63851729,	63823986,63831340,63833875,63835167,63836655,63839180,63841961,63852013,
Wdr7	1	63868348	64149413	chr18	qD3, qE1, qE2	+	S189	1.26813	NA	74003301	58167504	15835797	28	63868348,63879871,63880410,63883774,63887272,63888092,63889743,63895232,63896057,63898396,63898758,63899680,63914689,63920224,63937181,63939522,63951449,63953878,63955811,63984778,64024938,64063683,64084465,64086232,64086919,64095502,64138973,64146809,	63868573,63880043,63880517,63883853,63887447,63888169,63889863,63895378,63896160,63898538,63899007,63899901,63914885,63920439,63937951,63939611,63951545,63953997,63955935,63984892,64025160,64063870,64084583,64086382,64087002,64095602,64139078,64149413,
St8sia3	1	64414012	64435798	chr18	qD3, qE1, qE2	+	S189	1.26813	NA	74003301	58167504	15835797	6	64414012,64416383,64424746,64426600,64429079,64431167,	64414345,64416460,64425304,64426723,64429637,64435798,
Onecut2	1	64500017	64558142	chr18	qD3, qE1, qE2	+	S189	1.26813	NA	74003301	58167504	15835797	2	64500017,64545998,	64501264,64558142,
Fech	1	64616203	64648720	chr18	qD3, qE1, qE2	-	S189	1.26813	NA	74003301	58167504	15835797	11	64616203,64618308,64621174,64621760,64623739,64627381,64630335,64634710,64638304,64642987,64648554,	64617871,64618368,64621339,64621868,64623838,64627488,64630470,64634859,64638424,64643111,64648720,
Nars	1	64659300	64676211	chr18	qD3, qE1, qE2	-	S189	1.26813	0	74003301	58167504	15835797	15	64659300,64660956,64661397,64663161,64663991,64664501,64664810,64667425,64668898,64670106,64671264,64671438,64671637,64674979,64676069,	64660303,64661088,64661529,64663275,64664127,64664701,64665032,64667512,64668969,64670185,64671354,64671531,64671703,64675062,64676211,
Atp8b1	1	64688632	64820654	chr18	qD3, qE1, qE2	-	S189	1.26813	NA	74003301	58167504	15835797	28	64688632,64693247,64698204,64698684,64699938,64700931,64704770,64705644,64710024,64711493,64712667,64714767,64716494,64721233,64721823,64723996,64727719,64730670,64731036,64731312,64732892,64733140,64737064,64737241,64738746,64741554,64764851,64820353,	64691218,64693378,64698343,64698930,64700022,64701155,64705059,64705777,64710100,64711605,64712832,64714880,64716683,64721390,64721867,64724205,64727910,64730759,64731195,64731395,64732963,64733213,64737126,64737340,64738860,64741652,64765054,64820654,
Nedd4l	1	65183180	65377480	chr18	qD3, qE1, qE2	+	S189	1.26813	0	74003301	58167504	15835797	30	65183180,65234377,65237351,65239671,65303449,65314909,65315299,65317498,65321168,65322648,65325225,65327167,65331928,65332569,65333698,65338572,65340981,65345979,65351090,65352729,65354713,65355568,65358284,65363529,65365286,65367702,65368045,65369306,65369916,65372437,	65183643,65234459,65237390,65239725,65303500,65314971,65315402,65317665,65321304,65322825,65325300,65327227,65332060,65332689,65333896,65338650,65341036,65346038,65351156,65352959,65354835,65355639,65358380,65363603,65365347,65367762,65368153,65369403,65369989,65377480,
Mir122a	1	65408514	65408580	chr18	qD3, qE1, qE2	+	S189	1.26813	NA	74003301	58167504	15835797	1	65408514,	65408580,
Alpk2	1	65425185	65553542	chr18	qD3, qE1, qE2	-	S189	1.26813	NA	74003301	58167504	15835797	13	65425185,65436299,65440531,65449331,65450909,65453733,65453865,65459667,65464103,65508681,65532374,65537669,65553287,	65425944,65436348,65440749,65449420,65451184,65453769,65453993,65459815,65467467,65510362,65532492,65537796,65553542,
Malt1	1	65590650	65638446	chr18	qD3, qE1, qE2	+	S189	1.26813	NA	74003301	58167504	15835797	16	65590650,65597475,65604485,65607206,65607832,65608575,65611200,65613328,65617822,65622389,65623694,65624367,65630042,65632653,65634786,65635641,	65591052,65597642,65604607,65607366,65608011,65608672,65611227,65613358,65618026,65622567,65623769,65624495,65630192,65632811,65634912,65638446,
Zfp532	1	65739883	65849090	chr18	qD3, qE1, qE2	+	S189	1.26813	NA	74003301	58167504	15835797	6	65739883,65742550,65782637,65842548,65845178,65846615,	65740164,65742660,65784988,65842661,65845344,65849090,
5330437I02Rik	1	65857921	65911191	chr18	qD3, qE1, qE2	+	S189	1.26813	NA	74003301	58167504	15835797	15	65857921,65866961,65870175,65879845,65882143,65884983,65885931,65891048,65897492,65899729,65901855,65904891,65907372,65909278,65909718,	65858095,65867101,65870254,65879984,65882361,65885163,65886034,65891150,65897658,65899809,65901969,65905024,65907559,65909421,65911191,
Sec11c	1	65960231	65977311	chr18	qD3, qE1, qE2	+	S189	1.26813	NA	74003301	58167504	15835797	6	65960231,65969098,65972318,65974491,65976474,65977113,	65960365,65969208,65972468,65974611,65976532,65977311,
Grp	1	66033147	66046233	chr18	qD3, qE1, qE2	+	S189	1.26813	NA	74003301	58167504	15835797	3	66033147,66039563,66045870,	66033405,66039805,66046233,
Rax	1	66094292	66098743	chr18	qD3, qE1, qE2	-	S189	1.26813	NA	74003301	58167504	15835797	3	66094292,66097673,66098179,	66095143,66097927,66098743,
Cplx4	1	66115375	66129832	chr18	qD3, qE1, qE2	-	S189	1.26813	NA	74003301	58167504	15835797	3	66115375,66127122,66129534,	66116745,66127210,66129832,
Lman1	1	66143340	66162289	chr18	qD3, qE1, qE2	-	S189	1.26813	0	74003301	58167504	15835797	13	66143340,66143806,66147408,66150985,66151147,66152728,66153232,66154438,66156335,66157253,66158028,66158219,66162027,	66143541,66143928,66147559,66151056,66151341,66152861,66153291,66154562,66156435,66157315,66158136,66158374,66162289,
Ccbe1	1	66216509	66451492	chr18	qD3, qE1, qE2	-	S189	1.26813	NA	74003301	58167504	15835797	11	66216509,66225522,66226236,66226382,66230854,66235961,66242748,66244391,66253651,66450785,66451274,	66221174,66225558,66226272,66226522,66230975,66236065,66242901,66244526,66253704,66450866,66451492,
Mir694	1	66378917	66378987	chr18	qD3, qE1, qE2	-	S189	1.26813	NA	74003301	58167504	15835797	1	66378917,	66378987,
Pmaip1	1	66618257	66625212	chr18	qD3, qE1, qE2	+	S189	1.26813	NA	74003301	58167504	15835797	3	66618257,66620496,66622923,	66618466,66620652,66625212,
Gm9926	1	66663831	66671391	chr18	qD3, qE1, qE2	+	S189	1.26813	NA	74003301	58167504	15835797	3	66663831,66664963,66666927,	66664116,66665106,66671391,
Mc4r	1	67017361	67020126	chr18	qD3, qE1, qE2	-	S189	1.26813	NA	74003301	58167504	15835797	1	67017361,	67020126,
Gm19784	1	67084415	67109615	chr18	qD3, qE1, qE2	-	S189	1.26813	NA	74003301	58167504	15835797	5	67084415,67085850,67093572,67096238,67109495,	67085264,67086026,67093678,67096366,67109615,
Gnal	1	67293479	67386445	chr18	qD3, qE1, qE2	+	S189	1.26813	0	74003301	58167504	15835797	12	67293479,67293866,67294965,67295172,67351023,67370701,67371878,67372725,67373141,67376723,67378157,67382222,	67293624,67293939,67295020,67295292,67351121,67370756,67371952,67372784,67373262,67376854,67378225,67386445,
Chmp1b	1	67365012	67367541	chr18	qD3, qE1, qE2	+	S189	1.26813	NA	74003301	58167504	15835797	1	67365012,	67367541,
Mppe1	1	67385183	67405484	chr18	qD3, qE1, qE2	-	S189	1.26813	NA	74003301	58167504	15835797	11	67385183,67386436,67387250,67387457,67387666,67388583,67389328,67393254,67397003,67403617,67405035,	67385538,67386577,67387373,67387532,67387775,67388658,67389432,67393363,67397386,67403701,67405484,
Impa2	1	67448876	67478495	chr18	qD3, qE1, qE2	+	S189	1.26813	NA	74003301	58167504	15835797	8	67448876,67461829,67466324,67468705,67470300,67475273,67476535,67478048,	67449160,67461963,67466429,67468751,67470409,67475382,67476687,67478495,
B430212C06Rik	1	67480862	67503757	chr18	qD3, qE1, qE2	-	S189	1.26813	NA	74003301	58167504	15835797	4	67480862,67483449,67484144,67503655,	67483070,67483533,67484373,67503757,
Cidea	1	67503217	67527448	chr18	qD3, qE1, qE2	+	S189	1.26813	NA	74003301	58167504	15835797	5	67503217,67518363,67519749,67526028,67527035,	67503494,67518508,67519896,67526210,67527448,
Tubb6	1	67550384	67562403	chr18	qD3, qE1, qE2	+	S189	1.26813	NA	74003301	58167504	15835797	4	67550384,67550978,67552599,67560963,	67550468,67551087,67552710,67562403,
Afg3l2	1	67564417	67608790	chr18	qD3, qE1, qE2	-	S189	1.26813	NA	74003301	58167504	15835797	17	67564417,67566919,67569051,67573731,67575152,67580639,67580861,67582598,67585542,67588634,67591307,67593808,67599835,67600095,67601963,67602404,67608541,	67565168,67567114,67569252,67573847,67575263,67580765,67580969,67582752,67585680,67588908,67591432,67593883,67599988,67600199,67602041,67602504,67608790,
Slmo1	1	67624502	67640235	chr18	qD3, qE1, qE2	+	S189	1.26813	NA	74003301	58167504	15835797	7	67624502,67632510,67633394,67636448,67636617,67637603,67638721,	67624610,67632679,67633484,67636519,67636720,67637715,67640235,
Spire1	1	67647862	67712375	chr18	qD3, qE1, qE2	-	S189	1.26813	0	74003301	58167504	15835797	15	67647862,67654793,67655016,67656215,67656830,67660721,67663084,67665304,67666207,67678944,67679457,67688517,67690060,67705268,67712227,	67651203,67654930,67655044,67656286,67656968,67660895,67663227,67665398,67666380,67679074,67679544,67688682,67690138,67705394,67712375,
Cep76	1	67777050	67800990	chr18	qD3, qE1, qE2	-	S189	1.26813	NA	74003301	58167504	15835797	12	67777050,67779189,67782790,67784583,67786173,67789472,67793104,67794408,67796792,67797919,67799661,67800765,	67779026,67779407,67783124,67784750,67786362,67789601,67793202,67794594,67797017,67797995,67799817,67800990,
Psmg2	1	67801252	67813816	chr18	qD3, qE1, qE2	+	S189	1.26813	NA	74003301	58167504	15835797	7	67801252,67803962,67805646,67807781,67808426,67812806,67813539,	67801389,67804134,67805705,67807900,67808600,67812927,67813816,
Ptpn2	1	67825154	67884275	chr18	qD3, qE1, qE2	-	S189	1.26813	0	74003301	58167504	15835797	9	67825154,67835373,67837363,67840493,67841096,67848544,67855277,67871490,67884095,	67832422,67835540,67837516,67840703,67841231,67848643,67855378,67871581,67884275,
Seh1l	1	67934529	67952247	chr18	qD3, qE1, qE2	+	S189	1.26813	0	74003301	58167504	15835797	8	67934529,67938858,67943568,67944540,67946809,67948345,67948993,67951517,	67934774,67938909,67943715,67944752,67946908,67948486,67949151,67952247,
Cep192	1	67959760	68044824	chr18	qD3, qE1, qE2	+	S189	1.26813	NA	74003301	58167504	15835797	46	67959760,67960308,67962642,67964019,67966910,67969729,67971979,67973525,67975507,67976386,67978423,67979942,67982928,67984235,67988004,67989486,67994149,67995062,67997570,68000637,68002789,68007005,68009765,68010063,68010328,68011318,68011610,68012557,68013704,68014938,68015801,68017643,68018508,68020187,68022062,68025243,68026084,68028094,68028983,68030225,68031115,68037609,68038192,68040404,680…	67959840,67960479,67962810,67964148,67967059,67969782,67972100,67973653,67975649,67976514,67978784,67980086,67982993,67984445,67988128,67989617,67994972,67995177,67997739,68001514,68002938,68007236,68009891,68010207,68010389,68011458,68011703,68012676,68013881,68015029,68015978,68017904,68018624,68020297,68022207,68025434,68026208,68028200,68029191,68030305,68031211,68037729,68038314,68040531,680…
D18Ertd653e	1	68092910	68415203	chr18	qD3, qE1, qE2	+	S189	1.26813	NA	74003301	58167504	15835797	6	68092910,68223870,68266204,68395308,68410224,68413662,	68093042,68224340,68266345,68395463,68410278,68415203,
4933403F05Rik	1	68419838	68459987	chr18	qD3, qE1, qE2	-	S189	1.26813	NA	74003301	58167504	15835797	4	68419838,68432216,68435415,68459727,	68428606,68432328,68435928,68459987,
Rnmt	1	68460008	68484506	chr18	qD3, qE1, qE2	+	S189	1.26813	0	74003301	58167504	15835797	11	68460008,68465433,68467299,68468974,68471261,68473318,68473641,68477647,68478771,68479879,68480971,	68460079,68465853,68467441,68469100,68471374,68473500,68473806,68477765,68478873,68479913,68484506,
Mc5r	1	68497256	68499365	chr18	qD3, qE1, qE2	+	S189	1.26813	NA	74003301	58167504	15835797	2	68497256,68498326,	68497379,68499365,
Mc2r	1	68566560	68588913	chr18	qD3, qE1, qE2	-	S189	1.26813	NA	74003301	58167504	15835797	3	68566560,68569460,68588865,	68567970,68569572,68588913,
4930546C10Rik	1	69049140	69111182	chr18	qD3, qE1, qE2	-	S189	1.26813	NA	74003301	58167504	15835797	7	69049140,69050032,69052828,69054217,69104284,69107003,69109651,	69049398,69050093,69052917,69054379,69104359,69107149,69111182,
Tcf4	1	69505374	69847621	chr18	qD3, qE1, qE2	+	S189	1.26813	0	74003301	58167504	15835797	20	69505374,69506932,69508725,69621515,69625004,69679618,69723687,69724288,69793230,69796484,69802536,69810875,69812047,69814614,69817400,69835352,69837620,69841222,69842336,69842730,	69505593,69507024,69508798,69621577,69625101,69679680,69723817,69724338,69793336,69796618,69802669,69810943,69812126,69814691,69817604,69835488,69837771,69841452,69842477,69847621,
Ccdc68	1	70085212	70129138	chr18	qD3, qE1, qE2	+	S189	1.26813	NA	74003301	58167504	15835797	11	70085212,70098495,70099753,70103381,70106077,70106704,70115635,70120054,70121113,70126443,70128631,	70085274,70098624,70099840,70103516,70106203,70106833,70115718,70120160,70121197,70126520,70129138,
Rab27b	1	70138784	70301244	chr18	qD3, qE1, qE2	-	S189	1.26813	0	74003301	58167504	15835797	7	70138784,70146565,70149197,70154130,70155722,70300971,70301177,	70145031,70146689,70149301,70154216,70155894,70301047,70301244,
2310002L13Rik	1	70400082	70404238	chr18	qD3, qE1, qE2	-	S189	1.26813	NA	74003301	58167504	15835797	3	70400082,70401658,70403979,	70400969,70401739,70404238,
4930503L19Rik	1	70612793	70632134	chr18	qD3, qE1, qE2	-	S189	1.26813	NA	74003301	58167504	15835797	9	70612793,70616127,70617970,70623615,70626988,70627412,70629102,70631326,70631944,	70613042,70616198,70618102,70623718,70627139,70628171,70629431,70631633,70632134,
Stard6	1	70632198	70660717	chr18	qD3, qE1, qE2	+	S189	1.26813	NA	74003301	58167504	15835797	9	70632198,70632855,70633938,70635753,70636035,70643065,70655767,70658201,70660056,	70632222,70633008,70634019,70635847,70636085,70643192,70655885,70658295,70660717,
Poli	1	70668333	70689792	chr18	qD3, qE1, qE2	-	S189	1.26813	0	74003301	58167504	15835797	10	70668333,70676447,70677030,70681503,70682355,70682816,70685029,70686210,70688355,70689404,	70669398,70676650,70677158,70681595,70682534,70683053,70685182,70686375,70688481,70689792,
Mbd2	1	70727945	70785785	chr18	qD3, qE1, qE2	+	S189	1.26813	NA	74003301	58167504	15835797	7	70727945,70740306,70752856,70776218,70777489,70782236,70785317,	70728621,70740466,70752994,70776309,70777667,70782375,70785785,
Dcc	1	71413285	72510723	chr18	qD3, qE1, qE2	-	S189	1.26813	NA	74003301	58167504	15835797	29	71413285,71422460,71458984,71465625,71480684,71487052,71495592,71502365,71522623,71526698,71530304,71534126,71538308,71543781,71579878,71605990,71616524,71701898,71706956,71708656,71734724,71747524,71839114,71841815,71968713,71970384,71985656,72114407,72510009,	71418733,71422603,71459197,71465787,71480801,71487279,71495755,71502431,71522656,71526893,71530412,71534265,71538541,71543877,71580073,71606101,71616666,71701948,71707095,71708805,71734879,71747681,71839235,71841970,71968850,71970535,71985941,72114728,72510723,
Mex3c	1	73732358	73752232	chr18	qD3, qE1, qE2	+	S189	1.26813	NA	74003301	58167504	15835797	2	73732358,73749224,	73733430,73752232,
Smad4	1	73798666	73863395	chr18	qD3, qE1, qE2	-	S189	1.26813	NA	74003301	58167504	15835797	12	73798666,73801436,73808538,73809379,73816848,73818221,73818432,73822311,73834814,73835424,73837316,73863083,	73800123,73801575,73808707,73809563,73816899,73818338,73818552,73822521,73834844,73835599,73837693,73863395,
Elac1	1	73894691	73914133	chr18	qD3, qE1, qE2	-	S189	1.26813	NA	74003301	58167504	15835797	4	73894691,73901990,73906820,73914055,	73898954,73902455,73906985,73914133,
Me2	1	73929693	73975046	chr18	qD3, qE1, qE2	-	S189	1.26813	NA	74003301	58167504	15835797	16	73929693,73932783,73935032,73940695,73945348,73948007,73950737,73951262,73951454,73954099,73954434,73955967,73957482,73961382,73964705,73974957,	73930462,73932882,73935103,73940798,73945491,73948122,73950851,73951360,73951564,73954203,73954596,73956043,73957632,73961516,73964823,73975046,
Mro	1	74019040	74038788	chr18	qE2, qE3	+	S189	1.28388	NA	81158922	74022168	7136754	8	74019040,74023573,74029607,74031571,74032877,74036336,74037083,74037498,	74019110,74023716,74029701,74031718,74033060,74036492,74037191,74038788,
Mapk4	1	74088140	74224603	chr18	qE2, qE3	-	S189	1.28388	NA	81158922	74022168	7136754	6	74088140,74093550,74094659,74096783,74129544,74224493,	74090748,74093752,74094821,74096928,74130930,74224603,
Ska1	1	74354952	74367472	chr18	qE2, qE3	-	S189	1.28388	0	81158922	74022168	7136754	7	74354952,74357167,74359553,74362243,74363917,74366442,74367247,	74356705,74357337,74359691,74362341,74364042,74366538,74367472,
Cxxc1	1	74375865	74381145	chr18	qE2, qE3	+	S189	1.28388	NA	81158922	74022168	7136754	15	74375865,74376820,74377042,74377414,74377739,74378282,74378385,74378784,74379036,74379491,74379774,74380010,74380162,74380481,74380712,	74376136,74376939,74377143,74377650,74377931,74378309,74378631,74378892,74379221,74379699,74379885,74380060,74380259,74380634,74381145,
Mbd1	1	74427941	74442338	chr18	qE2, qE3	+	S189	1.28388	NA	81158922	74022168	7136754	15	74427941,74429056,74432862,74433066,74433388,74433669,74434068,74434298,74434801,74434996,74436060,74436455,74436954,74437170,74441532,	74428087,74429192,74432977,74433311,74433471,74433710,74434215,74434427,74434912,74435071,74436369,74436593,74437083,74437232,74442338,
Myo5b	1	74602272	74931131	chr18	qE2, qE3	+	S189	1.28388	NA	81158922	74022168	7136754	39	74602272,74729420,74737108,74740043,74776576,74785215,74786824,74794114,74797695,74803580,74813013,74813583,74821260,74822316,74836254,74837074,74842202,74855025,74857839,74860225,74861098,74867517,74873201,74874479,74875612,74876623,74880490,74881986,74883410,74891298,74893564,74895799,74900127,74901779,74904274,74918680,74920503,74922229,74929950,	74602461,74729531,74737280,74740188,74776733,74785359,74786906,74794222,74797805,74803846,74813095,74813724,74821383,74822400,74836410,74837172,74842289,74855137,74858051,74860382,74861338,74867751,74873286,74874613,74875732,74876761,74880556,74882226,74883511,74891497,74893658,74895943,74900279,74901869,74904425,74918966,74920678,74922310,74931131,
Scarna17	1	74938047	74938109	chr18	qE2, qE3	-	S189	1.28388	NA	81158922	74022168	7136754	1	74938047,	74938109,
Acaa2	1	74938865	74965861	chr18	qE2, qE3	+	S189	1.28388	NA	81158922	74022168	7136754	10	74938865,74946772,74952004,74952940,74954784,74957965,74958698,74960950,74963654,74965508,	74938919,74946939,74952133,74953057,74954932,74958141,74958828,74961021,74963809,74965861,
Lipg	1	75098975	75120917	chr18	qE2, qE3	-	S189	1.28388	NA	81158922	74022168	7136754	10	75098975,75102993,75105457,75106659,75107626,75108711,75113831,75115072,75116851,75120531,	75100992,75103098,75105676,75106780,75107869,75108933,75113943,75115252,75117033,75120917,
Rpl17	1	75160130	75163035	chr18	qE2, qE3	+	S189	1.28388	NA	81158922	74022168	7136754	7	75160130,75160844,75161003,75161319,75161677,75162314,75162847,	75160197,75160897,75161044,75161454,75161776,75162506,75163035,
Snord58b	1	75160721	75160776	chr18	qE2, qE3	+	S189	1.28388	NA	81158922	74022168	7136754	1	75160721,	75160776,
BC031181	1	75165553	75169587	chr18	qE2, qE3	+	S189	1.28388	NA	81158922	74022168	7136754	3	75165553,75168304,75168931,	75165768,75168480,75169587,
Dym	1	75178425	75446620	chr18	qE2, qE3	+	S189	1.28388	NA	81158922	74022168	7136754	17	75178425,75202732,75212634,75214934,75216283,75222754,75239856,75242018,75274443,75278764,75283111,75285077,75286478,75358816,75389643,75402938,75446273,	75178638,75202923,75212687,75215028,75216417,75222827,75239982,75242161,75274626,75278943,75283237,75285191,75286573,75358919,75389826,75403052,75446620,
Smad7	1	75527018	75555588	chr18	qE2, qE3	+	S189	1.28388	NA	81158922	74022168	7136754	4	75527018,75530548,75535527,75553480,	75529222,75530602,75535602,75555588,
Ctif	1	75590870	75857350	chr18	qE2, qE3	-	S189	1.28388	NA	81158922	74022168	7136754	12	75590870,75596824,75631518,75679392,75681030,75724657,75765281,75770322,75771359,75783882,75796786,75857045,	75595063,75596878,75631674,75679761,75681523,75724734,75765357,75770427,75771433,75783954,75796992,75857350,
Zbtb7c	1	75979831	76308218	chr18	qE2, qE3	+	S189	1.28388	NA	81158922	74022168	7136754	5	75979831,76060201,76171282,76296480,76305334,	75980019,76060415,76171344,76297704,76308218,
Smad2	1	76401578	76465385	chr18	qE2, qE3	+	S189	1.28388	NA	81158922	74022168	7136754	11	76401578,76422093,76446513,76447581,76448692,76452563,76458101,76459436,76461732,76462036,76464260,	76401633,76422381,76446603,76447775,76448827,76452638,76458155,76459649,76461870,76462181,76465385,
Skor2	1	77095143	77139081	chr18	qE2, qE3	+	S189	1.28388	NA	81158922	74022168	7136754	9	77095143,77097273,77100840,77101376,77114832,77115278,77125636,77132831,77139054,	77095177,77099921,77100901,77101448,77114898,77115377,77125704,77132897,77139081,
Ier3ip1	1	77168765	77180353	chr18	qE2, qE3	+	S189	1.28388	NA	81158922	74022168	7136754	3	77168765,77178306,77179251,	77168955,77178408,77180353,
Hdhd2	1	77182853	77210910	chr18	qE2, qE3	+	S189	1.28388	0	81158922	74022168	7136754	7	77182853,77189851,77193716,77195577,77203789,77205882,77209349,	77182924,77189962,77193925,77195662,77204006,77205946,77210910,
Katnal2	1	77231938	77286035	chr18	qE2, qE3	-	S189	1.28388	NA	81158922	74022168	7136754	14	77231938,77233132,77236337,77241169,77241475,77243461,77246246,77246523,77249685,77250722,77254740,77256199,77257923,77285912,	77232325,77233243,77236429,77241288,77241539,77243560,77246324,77246622,77249784,77250843,77254783,77256366,77257994,77286035,
Pias2	1	77304418	77394447	chr18	qE2, qE3	+	S189	1.28388	0	81158922	74022168	7136754	14	77304418,77335987,77344543,77358650,77358794,77365595,77367694,77368788,77371829,77372672,77374518,77383741,77388799,77391353,	77304646,77336462,77344628,77358701,77358885,77365730,77367800,77368862,77371990,77372806,77374690,77383881,77388837,77394447,
St8sia5	1	77424585	77494189	chr18	qE2, qE3	+	S189	1.28388	0	81158922	74022168	7136754	7	77424585,77471531,77480842,77484805,77487175,77491755,77493104,	77424964,77471624,77480929,77484950,77487288,77491848,77494189,
Loxhd1	1	77520696	77680996	chr18	qE2, qE3	+	S189	1.28388	NA	81158922	74022168	7136754	39	77520696,77525103,77531972,77534471,77560311,77567918,77569680,77571303,77578180,77578744,77579864,77580666,77594773,77595497,77600460,77602212,77605134,77607861,77613803,77619128,77620276,77622462,77623660,77627075,77633113,77634060,77637719,77641216,77641569,77643537,77644555,77647440,77649240,77650876,77652802,77664321,77668630,77669805,77680127,	77520826,77525218,77532053,77534656,77560410,77568067,77569804,77571554,77578316,77578905,77579951,77580802,77594928,77595658,77600537,77602409,77605327,77608022,77613937,77619295,77620381,77622591,77623825,77627257,77633230,77634223,77637874,77641426,77641705,77643746,77644741,77647568,77649358,77651051,77652988,77664492,77668763,77669964,77680996,
Rnf165	1	77694848	77803875	chr18	qE2, qE3	-	S189	1.28388	NA	81158922	74022168	7136754	8	77694848,77701622,77705415,77705673,77706979,77714212,77722887,77803780,	77701188,77701729,77705511,77705778,77707109,77714323,77723203,77803875,
8030462N17Rik	1	77872019	77952749	chr18	qE2, qE3	-	S189	1.28388	NA	81158922	74022168	7136754	5	77872019,77881806,77891867,77912638,77952459,	77874067,77881933,77892035,77913423,77952749,
4930465K10Rik	1	77952922	77954184	chr18	qE2, qE3	+	S189	1.28388	NA	81158922	74022168	7136754	1	77952922,	77954184,
Haus1	1	77996305	78006519	chr18	qE2, qE3	-	S189	1.28388	NA	81158922	74022168	7136754	9	77996305,77997208,77998175,77999206,77999645,78000720,78002811,78005602,78006458,	77996492,77997256,77998247,77999272,77999769,78000855,78002947,78005777,78006519,
Atp5a1	1	78012506	78021607	chr18	qE2, qE3	+	S189	1.28388	NA	81158922	74022168	7136754	12	78012506,78014515,78016257,78017200,78017470,78017817,78018565,78018817,78019723,78019950,78020537,78021039,	78012849,78014594,78016427,78017374,78017637,78017966,78018717,78019042,78019831,78020095,78020688,78021607,
Pstpip2	1	78033288	78121618	chr18	qE2, qE3	+	S189	1.28388	NA	81158922	74022168	7136754	15	78033288,78073863,78085117,78086842,78093536,78100585,78109085,78110306,78110507,78112099,78113011,78114576,78116333,78118094,78120540,	78033489,78073964,78085195,78086877,78093643,78100648,78109184,78110352,78110587,78112198,78113108,78114658,78116368,78118155,78121618,
5430411K18Rik	1	78135205	78231766	chr18	qE2, qE3	+	S189	1.28388	NA	81158922	74022168	7136754	44	78135205,78144888,78147887,78150899,78151471,78152645,78154145,78155768,78156218,78157445,78159119,78161639,78165275,78169233,78171717,78172575,78175862,78177679,78178036,78179046,78180209,78181779,78183124,78185002,78188084,78192250,78193945,78206308,78207572,78209439,78210729,78211477,78212417,78214390,78215953,78217476,78219389,78220015,78220664,78223995,78225501,78226707,78227079,78229663,	78135298,78145821,78148131,78151036,78151579,78152719,78154251,78155883,78156369,78157601,78159277,78161794,78165416,78169398,78171837,78172832,78176003,78177824,78178234,78179157,78180329,78181946,78183346,78185126,78188229,78192422,78194108,78206451,78207729,78209634,78210943,78211626,78212619,78214463,78216060,78217652,78219575,78220225,78220809,78224238,78225718,78226923,78227194,78231766,
Siglec15	1	78240352	78254007	chr18	qE2, qE3	-	S189	1.28388	NA	81158922	74022168	7136754	6	78240352,78242864,78243949,78245227,78245968,78253955,	78240479,78242895,78244324,78245611,78246028,78254007,
Slc14a1	1	78296829	78338858	chr18	qE2, qE3	-	S189	1.28388	0	81158922	74022168	7136754	9	78296829,78300768,78306330,78306647,78308092,78310404,78312459,78313111,78338733,	78299307,78300818,78306465,78306795,78308285,78310533,78312649,78313268,78338858,
Slc14a2	1	78342882	78793689	chr18	qE2, qE3	-	S189	1.28388	0	81158922	74022168	7136754	22	78342882,78347132,78350736,78352245,78353916,78354975,78355715,78356602,78357496,78359834,78380199,78380861,78381284,78382477,78388829,78392464,78402440,78403632,78405656,78523087,78781321,78793441,	78343879,78347182,78350871,78352393,78354109,78355104,78355905,78356762,78357579,78359960,78380374,78380911,78381419,78382625,78389022,78392593,78402630,78403813,78405844,78523153,78781452,78793689,
Setbp1	1	78947116	79306130	chr18	qE2, qE3	-	S189	1.28388	NA	81158922	74022168	7136754	6	78947116,78979997,79053222,79120727,79283289,79305926,	78952564,78980168,79056670,79120781,79283919,79306130,
Pard6g	1	80243633	80316379	chr18	qE2, qE3	+	S189	1.28388	NA	81158922	74022168	7136754	3	80243633,80276563,80313707,	80243881,80276786,80316379,
Adnp2	1	80323873	80348221	chr18	qE2, qE3	-	S189	1.28388	NA	81158922	74022168	7136754	4	80323873,80334222,80339387,80348104,	80327733,80334312,80339508,80348221,
Rbfa	1	80389002	80397358	chr18	qE2, qE3	-	S189	1.28388	NA	81158922	74022168	7136754	6	80389002,80389970,80391757,80393988,80394402,80397124,	80389621,80390038,80391842,80394101,80394622,80397358,
Txnl4a	1	80403584	80409471	chr18	qE2, qE3	+	S189	1.28388	0	81158922	74022168	7136754	4	80403584,80403892,80406800,80408151,	80403800,80404082,80406869,80409471,
Hsbp1l1	1	80426494	80443841	chr18	qE2, qE3	-	S189	1.28388	NA	81158922	74022168	7136754	5	80426494,80430153,80432187,80433434,80443782,	80427300,80430248,80432254,80433660,80443841,
Pqlc1	1	80453044	80489463	chr18	qE2, qE3	+	S189	1.28388	0	81158922	74022168	7136754	5	80453044,80453520,80460158,80480014,80488314,	80453142,80453857,80460292,80480231,80489463,
Kcng2	1	80491282	80560993	chr18	qE2, qE3	-	S189	1.28388	NA	81158922	74022168	7136754	4	80491282,80519211,80537179,80560897,	80493147,80519909,80537335,80560993,
Ctdp1	1	80604697	80666406	chr18	qE2, qE3	-	S189	1.28388	NA	81158922	74022168	7136754	13	80604697,80617181,80630904,80642624,80644162,80645979,80647893,80649043,80652692,80655435,80655940,80656668,80665971,	80605520,80617369,80631067,80642834,80644304,80646987,80648060,80649134,80652843,80655564,80656034,80656752,80666406,
Gm2176	1	80738630	80741285	chr18	qE2, qE3	-	S189	1.28388	NA	81158922	74022168	7136754	4	80738630,80739024,80739946,80741217,	80738884,80739769,80740613,80741285,
Nfatc1	1	80844173	80904912	chr18	qE2, qE3	-	S189	1.28388	0	81158922	74022168	7136754	8	80844173,80850244,80860033,80862020,80863696,80878897,80894293,80904772,	80846703,80850300,80860174,80862193,80863899,80879057,80895395,80904912,
Atp9b	1	80930879	81130797	chr18	qE2, qE3	-	S189	1.28388	0	81158922	74022168	7136754	29	80930879,80935391,80936485,80946557,80949496,80949730,80950687,80950983,80953192,80955033,80958800,80959612,80961761,80962509,80973536,80975601,80992028,81005350,81033093,81041265,81043910,81055282,81066480,81074053,81088553,81106330,81109535,81114443,81130562,	80932888,80935595,80936543,80946666,80949561,80949886,80950752,80951128,80953282,80955132,80958971,80959696,80961854,80962671,80973785,80975714,80992171,81005511,81033170,81041341,81043991,81055377,81066532,81074112,81088662,81106444,81109686,81114617,81130797,
Mir5127	1	82188748	82188819	chr18	qE3, qE4	-	S189	1.2439	NA	90762171	81185045	9577126	1	82188748,	82188819,
Galr1	1	82561887	82576169	chr18	qE3, qE4	-	S189	1.2439	NA	90762171	81185045	9577126	3	82561887,82571191,82574879,	82563402,82571257,82576169,
Mbp	1	82644514	82755029	chr18	qE3, qE4	+	S189	1.2439	0	90762171	81185045	9577126	7	82644514,82670118,82691441,82723711,82742216,82744563,82753503,	82644786,82670194,82691529,82724142,82742318,82744599,82755029,
Zfp236	1	82762988	82862126	chr18	qE3, qE4	-	S189	1.2439	NA	90762171	81185045	9577126	30	82762988,82768338,82770651,82773580,82777139,82778679,82787101,82788134,82789709,82790482,82792351,82793595,82797545,82799362,82799978,82802369,82803078,82806124,82808711,82809491,82813448,82815360,82826340,82827394,82837963,82841077,82843698,82849983,82851536,82862034,	82767146,82768515,82770781,82773778,82777271,82778867,82787281,82788375,82789855,82790848,82792455,82793878,82797758,82799514,82800082,82802521,82803180,82806381,82808972,82809633,82813652,82815633,82826569,82827598,82838136,82841202,82843877,82850148,82851679,82862126,
Mir5112	1	82889672	82889732	chr18	qE3, qE4	+	S189	1.2439	NA	90762171	81185045	9577126	1	82889672,	82889732,
Zfp516	1	83084023	83174706	chr18	qE3, qE4	+	S189	1.2439	0	90762171	81185045	9577126	6	83084023,83124915,83156135,83162461,83163861,83170664,	83084115,83126841,83157590,83162581,83163929,83174706,
4930592I03Rik	1	83087796	83089952	chr18	qE3, qE4	-	S189	1.2439	NA	90762171	81185045	9577126	3	83087796,83089542,83089910,	83088622,83089661,83089952,
Tshz1	1	84181018	84255954	chr18	qE3, qE4	-	S189	1.2439	NA	90762171	81185045	9577126	2	84181018,84254755,	84185633,84255954,
Zadh2	1	84257549	84266906	chr18	qE3, qE4	+	S189	1.2439	NA	90762171	81185045	9577126	2	84257549,84263801,	84257765,84266906,
Zfp407	1	84377093	84758896	chr18	qE3, qE4	-	S189	1.2439	NA	90762171	81185045	9577126	9	84377093,84485197,84512337,84520291,84523916,84601751,84722261,84727718,84758829,	84379473,84485376,84512458,84520375,84524083,84601826,84722376,84732438,84758896,
Cndp1	1	84779900	84819487	chr18	qE3, qE4	-	S189	1.2439	NA	90762171	81185045	9577126	12	84779900,84782142,84787545,84788907,84791543,84798187,84801277,84803943,84805438,84807206,84809592,84819293,	84781076,84782290,84787687,84789072,84791704,84798272,84801478,84804032,84805601,84807356,84809747,84819487,
Cndp2	1	84836860	84855025	chr18	qE3, qE4	-	S189	1.2439	NA	90762171	81185045	9577126	12	84836860,84837929,84838322,84839188,84840144,84841465,84844368,84846710,84848099,84850326,84851229,84854994,	84837492,84838077,84838464,84839353,84840305,84841550,84844569,84846799,84848262,84850470,84851319,84855025,
Fam69c	1	84889633	84909828	chr18	qE3, qE4	+	S189	1.2439	NA	90762171	81185045	9577126	5	84889633,84893847,84899421,84906203,84908760,	84889753,84893987,84900081,84906368,84909828,
Cyb5	1	85020805	85049255	chr18	qE3, qE4	+	S189	1.2439	NA	90762171	81185045	9577126	5	85020805,85040896,85042531,85047218,85048894,	85020999,85041025,85042561,85047253,85049255,
Fbxo15	1	85104416	85150784	chr18	qE3, qE4	+	S189	1.2439	NA	90762171	81185045	9577126	10	85104416,85126711,85127663,85128460,85129401,85131985,85133500,85134822,85146758,85150513,	85104572,85126822,85127768,85128703,85129611,85132112,85133583,85134977,85146883,85150784,
1700034H14Rik	1	85116685	85120916	chr18	qE3, qE4	-	S189	1.2439	NA	90762171	81185045	9577126	6	85116685,85117225,85117414,85118585,85118781,85120394,	85117137,85117331,85117488,85118683,85118844,85120916,
Neto1	1	86564343	86671289	chr18	qE3, qE4	+	S189	1.2439	NA	90762171	81185045	9577126	11	86564343,86567349,86567643,86574031,86630433,86630591,86643006,86664141,86667933,86669404,86670304,	86565302,86567403,86567781,86574280,86630475,86630719,86643235,86664255,86668492,86669478,86671289,
Cbln2	1	86882439	86887675	chr18	qE3, qE4	+	S189	1.2439	NA	90762171	81185045	9577126	3	86882439,86885667,86885972,	86882817,86885787,86887675,
Socs6	1	89037271	89063599	chr18	qE3, qE4	-	S189	1.2439	NA	90762171	81185045	9577126	3	89037271,89056600,89063553,	89040310,89056725,89063599,
Rttn	1	89141181	89300406	chr18	qE3, qE4	+	S189	1.2439	NA	90762171	81185045	9577126	49	89141181,89141763,89142909,89143721,89145079,89147064,89148957,89153201,89155285,89158826,89164908,89178633,89180243,89182363,89183933,89184516,89186570,89189488,89191055,89196350,89198283,89206382,89207278,89211527,89212250,89215407,89217757,89222911,89229752,89230143,89233492,89235238,89242936,89244818,89251285,89259818,89261207,89264884,89271022,89273235,89277440,89278642,89280065,89282716,892…	89141470,89141951,89143087,89143811,89145170,89147179,89149108,89153367,89155467,89158942,89165079,89178846,89180356,89182490,89184059,89184633,89186710,89189660,89191155,89196439,89198401,89206479,89207347,89211716,89212490,89215552,89217912,89223131,89229881,89230254,89233651,89235310,89243126,89244910,89251376,89260008,89261298,89265038,89271160,89273453,89277546,89278740,89280143,89282843,892…
Cd226	1	89366818	89439719	chr18	qE3, qE4	+	S189	1.2439	0	90762171	81185045	9577126	7	89366818,89375961,89376418,89416376,89432662,89437291,89438359,	89367031,89376033,89376757,89416724,89432759,89437349,89439719,
Dok6	1	89470526	89938528	chr18	qE3, qE4	-	S189	1.2439	NA	90762171	81185045	9577126	8	89470526,89584219,89590366,89643244,89666221,89729394,89768075,89938462,	89470666,89584337,89590505,89643434,89666341,89729509,89768183,89938528,
Tmx3	1	90679545	90712659	chr18	qE3, qE4	+	S189	1.2439	NA	90762171	81185045	9577126	16	90679545,90680670,90683596,90686785,90688496,90690348,90692921,90693672,90697267,90699451,90702374,90702612,90703773,90706466,90707890,90709330,	90679769,90680725,90683636,90686909,90688542,90690429,90693021,90693750,90697334,90699550,90702432,90702666,90703830,90706596,90707959,90712659,
Ighmbp2	1	3259075	3283010	chr19	qA	-	S189	1.42441	NA	6558297	3159835	3398462	15	3259075,3261974,3264810,3266335,3267241,3268297,3268659,3271525,3272887,3274355,3276755,3279532,3279806,3281418,3282700,	3261635,3262144,3265665,3266459,3267336,3268416,3268842,3271700,3273035,3274556,3276919,3279630,3279996,3281588,3283010,
Mrpl21	1	3283046	3292837	chr19	qA	+	S189	1.42441	NA	6558297	3159835	3398462	7	3283046,3284759,3285309,3286874,3287702,3288983,3292435,	3283171,3284817,3285395,3287038,3287755,3289087,3292837,
Cpt1a	1	3323300	3385733	chr19	qA	+	S189	1.42441	NA	6558297	3159835	3398462	19	3323300,3349188,3352484,3356316,3358175,3362084,3364477,3365674,3366329,3368854,3370706,3371571,3375092,3376410,3378367,3380016,3381609,3381931,3383754,	3323374,3349342,3352624,3356488,3358277,3362222,3364555,3365782,3366417,3369050,3370895,3371677,3375209,3376575,3378502,3380169,3381723,3382024,3385733,
Mtl5	1	3388868	3398168	chr19	qA	+	S189	1.42441	0	6558297	3159835	3398462	5	3388868,3392102,3393924,3395919,3396962,	3389333,3392261,3394045,3395993,3398168,
Gal	1	3409916	3414457	chr19	qA	-	S189	1.42441	NA	6558297	3159835	3398462	6	3409916,3411128,3411557,3413294,3414031,3414311,	3410165,3411206,3411647,3413349,3414112,3414457,
Ppp6r3	1	3454927	3575749	chr19	qA	-	S189	1.42441	0	6558297	3159835	3398462	22	3454927,3459360,3464544,3466492,3467140,3469640,3470970,3471978,3473768,3484830,3486975,3490773,3492365,3493885,3496521,3507241,3511928,3514653,3518244,3521733,3526701,3575640,	3457051,3459480,3464695,3466599,3467294,3469762,3471101,3472033,3473815,3484916,3487091,3490838,3492515,3494038,3496651,3507355,3512041,3514719,3518382,3521920,3526934,3575749,
Lrp5	1	3584824	3686564	chr19	qA	-	S189	1.42441	NA	6558297	3159835	3398462	23	3584824,3586382,3590973,3591615,3593515,3597243,3600672,3602234,3604001,3605285,3610038,3612197,3614225,3615652,3620014,3622509,3628272,3630073,3647527,3649403,3652132,3659243,3686354,	3585291,3586480,3591113,3591852,3593626,3597480,3600798,3602444,3604192,3605494,3610238,3612521,3614410,3615879,3620304,3622726,3628444,3630470,3647659,3649600,3652330,3659640,3686564,
1810055G02Rik	1	3708332	3717881	chr19	qA	+	S189	1.42441	NA	6558297	3159835	3398462	4	3708332,3714403,3715637,3716490,	3708436,3714625,3715802,3717881,
Suv420h1	1	3767420	3818303	chr19	qA	+	S189	1.42441	0	6558297	3159835	3398462	12	3767420,3768021,3782219,3786388,3793067,3802074,3802787,3804394,3804813,3804916,3807224,3814114,	3767730,3768340,3782279,3786627,3793215,3802240,3802897,3804561,3804833,3805053,3807421,3818303,
Chka	1	3851772	3894367	chr19	qA	+	S189	1.42441	0	6558297	3159835	3398462	11	3851772,3864647,3884471,3885859,3886361,3887388,3889022,3889879,3892106,3892709,3893347,	3852413,3864759,3884585,3885993,3886466,3887447,3889110,3889988,3892213,3892791,3894367,
Tcirg1	1	3896049	3905230	chr19	qA	-	S189	1.42441	0	6558297	3159835	3398462	20	3896049,3896269,3896603,3896794,3897037,3897467,3897757,3898547,3898717,3898979,3901890,3902343,3902630,3902881,3903045,3903339,3903508,3904216,3904584,3905074,	3896192,3896447,3896721,3896902,3897169,3897681,3897876,3898638,3898875,3899119,3902035,3902556,3902724,3902964,3903172,3903428,3903729,3904295,3904705,3905230,
Ndufs8	1	3908869	3912717	chr19	qA	-	S189	1.42441	NA	6558297	3159835	3398462	7	3908869,3909152,3910897,3911160,3911565,3911688,3912466,	3909074,3909281,3911070,3911256,3911616,3911746,3912717,
Aldh3b1	1	3913490	3929716	chr19	qA	-	S189	1.42441	NA	6558297	3159835	3398462	10	3913490,3915293,3918041,3918602,3920796,3921182,3921472,3921696,3923738,3929695,	3914084,3915393,3918208,3918989,3920878,3921268,3921593,3921807,3923901,3929716,
Unc93b1	1	3935185	3949340	chr19	qA	+	S189	1.42441	0	6558297	3159835	3398462	11	3935185,3935761,3936268,3941519,3941884,3942348,3942693,3943528,3944022,3947006,3948627,	3935352,3935903,3936422,3941681,3942017,3942442,3942818,3943711,3944296,3947125,3949340,
Aldh3b2	1	3972327	3981665	chr19	qA	+	S189	1.42441	NA	6558297	3159835	3398462	10	3972327,3977498,3978060,3978413,3978652,3978850,3979229,3980005,3980691,3981007,	3972613,3977661,3978171,3978534,3978738,3978932,3979616,3980172,3980791,3981665,
Acy3	1	3986660	3990005	chr19	qA	+	S189	1.42441	NA	6558297	3159835	3398462	6	3986660,3987730,3988137,3988397,3988605,3989652,	3987305,3987923,3988231,3988505,3988715,3990005,
Tbx10	1	3992751	3999512	chr19	qA	+	S189	1.42441	0	6558297	3159835	3398462	8	3992751,3996528,3996873,3997274,3997804,3998181,3998469,3998958,	3992957,3996796,3996975,3997446,3997960,3998249,3998564,3999512,
Nudt8	1	4000579	4002102	chr19	qA	+	S189	1.42441	NA	6558297	3159835	3398462	4	4000579,4001195,4001627,4001795,	4000847,4001328,4001705,4002102,
Doc2g	1	4003384	4007005	chr19	qA	+	S189	1.42441	NA	6558297	3159835	3398462	11	4003384,4003510,4003944,4004095,4004322,4004512,4004762,4006109,4006357,4006551,4006718,	4003401,4003814,4004024,4004167,4004432,4004648,4004816,4006267,4006439,4006648,4007005,
Ndufv1	1	4007504	4012725	chr19	qA	-	S189	1.42441	NA	6558297	3159835	3398462	10	4007504,4007769,4008047,4008342,4008593,4009343,4009825,4011101,4011345,4012550,	4007665,4007915,4008129,4008509,4008806,4009533,4010009,4011272,4011428,4012725,
Gstp1	1	4035410	4037912	chr19	qA	-	S189	1.42441	NA	6558297	3159835	3398462	7	4035410,4035823,4036687,4037103,4037289,4037584,4037862,	4035661,4035931,4036791,4037191,4037396,4037620,4037912,
Gstp2	1	4040287	4042221	chr19	qA	-	S189	1.42441	NA	6558297	3159835	3398462	7	4040287,4040707,4040981,4041397,4041583,4041902,4042164,	4040539,4040815,4041085,4041485,4041690,4041938,4042221,
BC021614	1	4057486	4059294	chr19	qA	-	S189	1.42441	NA	6558297	3159835	3398462	6	4057486,4057887,4058085,4058528,4058734,4059258,	4057718,4057995,4058189,4058616,4058841,4059294,
Cabp2	1	4082487	4087339	chr19	qA	+	S189	1.42441	0	6558297	3159835	3398462	6	4082487,4084877,4085558,4086217,4086447,4087110,	4082867,4084908,4085693,4086327,4086595,4087339,
Cdk2ap2	1	4097350	4099017	chr19	qA	+	S189	1.42441	NA	6558297	3159835	3398462	4	4097350,4097816,4098004,4098497,	4097507,4097917,4098137,4099017,
Pitpnm1	1	4100116	4113965	chr19	qA	+	S189	1.42441	0	6558297	3159835	3398462	24	4100116,4101143,4102672,4102974,4103260,4104813,4105229,4105414,4106563,4106711,4107785,4108085,4108422,4108664,4109825,4110494,4110841,4111078,4111581,4111865,4112100,4112326,4112747,4113484,	4100213,4101262,4102887,4103096,4103485,4105140,4105325,4105522,4106625,4106962,4107975,4108193,4108580,4108867,4109996,4110659,4110990,4111189,4111698,4112014,4112250,4112510,4112876,4113965,
Aip	1	4114445	4125827	chr19	qA	-	S189	1.42441	NA	6558297	3159835	3398462	7	4114445,4115080,4115319,4115981,4118086,4121335,4125729,	4114796,4115222,4115496,4116170,4118266,4121545,4125827,
Tmem134	1	4125959	4132307	chr19	qA	+	S189	1.42441	0	6558297	3159835	3398462	7	4125959,4127056,4127549,4127759,4131030,4131228,4131361,	4126200,4127121,4127639,4127836,4131075,4131282,4132307,
Cabp4	1	4135422	4139609	chr19	qA	-	S189	1.42441	NA	6558297	3159835	3398462	6	4135422,4136113,4137106,4138548,4138773,4139202,	4136015,4136261,4137216,4138692,4138804,4139609,
Gpr152	1	4139798	4145740	chr19	qA	+	S189	1.42441	NA	6558297	3159835	3398462	2	4139798,4142422,	4140404,4145740,
Coro1b	1	4148662	4154035	chr19	qA	+	S189	1.42441	NA	6558297	3159835	3398462	11	4148662,4149341,4149862,4150089,4150439,4150706,4151394,4151579,4152521,4153226,4153596,	4148736,4149544,4149985,4150219,4150621,4150826,4151499,4151725,4152579,4153490,4154035,
Ptprcap	1	4154645	4156710	chr19	qA	+	S189	1.42441	NA	6558297	3159835	3398462	2	4154645,4155922,	4154703,4156710,
Rps6kb2	1	4156976	4163245	chr19	qA	-	S189	1.42441	NA	6558297	3159835	3398462	15	4156976,4157481,4157681,4157878,4158065,4158609,4158828,4159002,4159226,4159402,4161067,4162259,4162602,4162821,4163167,	4157199,4157594,4157789,4157956,4158128,4158717,4158919,4159093,4159327,4159460,4161215,4162328,4162723,4162862,4163245,
Carns1	1	4164323	4175479	chr19	qA	-	S189	1.42441	NA	6558297	3159835	3398462	10	4164323,4169527,4169898,4170825,4170995,4171411,4172145,4172958,4175004,4175393,	4166564,4169808,4170130,4170911,4171170,4171899,4172235,4173220,4175031,4175479,
Tbc1d10c	1	4184356	4191047	chr19	qA	-	S189	1.42441	NA	6558297	3159835	3398462	10	4184356,4185351,4187941,4188245,4188943,4189212,4189405,4189863,4190663,4191018,	4185073,4185506,4188131,4188311,4189058,4189319,4189513,4189963,4190835,4191047,
Ppp1ca	1	4192173	4195419	chr19	qA	+	S189	1.42441	NA	6558297	3159835	3398462	7	4192173,4192744,4193021,4193766,4194466,4194771,4194981,	4192271,4192876,4193252,4193871,4194690,4194906,4195419,
Rad9	1	4195197	4201603	chr19	qA	-	S189	1.42441	NA	6558297	3159835	3398462	11	4195197,4196180,4197112,4197338,4197476,4197670,4200271,4200464,4200928,4201328,4201482,	4196082,4196382,4197250,4197403,4197586,4197780,4200371,4200579,4201057,4201399,4201603,
Clcf1	1	4214391	4222615	chr19	qA	+	S189	1.42441	NA	6558297	3159835	3398462	3	4214391,4220177,4222073,	4214500,4220344,4222615,
Pold4	1	4231898	4233634	chr19	qA	+	S189	1.42441	NA	6558297	3159835	3398462	4	4231898,4232462,4232747,4233213,	4232188,4232552,4232859,4233634,
Ssh3	1	4261667	4269172	chr19	qA	-	S189	1.42441	NA	6558297	3159835	3398462	14	4261667,4263546,4263907,4264313,4265102,4265291,4265609,4265809,4266106,4266374,4266521,4267746,4268544,4269014,	4262632,4263817,4264108,4264460,4265149,4265420,4265703,4265998,4266172,4266446,4266637,4267978,4268585,4269172,
Ankrd13d	1	4270179	4283137	chr19	qA	-	S189	1.42441	NA	6558297	3159835	3398462	15	4270179,4270793,4270965,4271218,4271441,4272569,4272799,4273020,4273535,4280536,4280936,4281162,4281917,4282168,4282880,	4270549,4270885,4271129,4271335,4271599,4272700,4272861,4273102,4273602,4280726,4281080,4281208,4282042,4282304,4283137,
Adrbk1	1	4286000	4305955	chr19	qA	-	S189	1.42441	NA	6558297	3159835	3398462	22	4286000,4287352,4287557,4287822,4288411,4288591,4289312,4289672,4289897,4290073,4290394,4290603,4290771,4291238,4291589,4292169,4292361,4292543,4292766,4294849,4305121,4305901,	4287264,4287466,4287694,4287985,4288507,4288658,4289413,4289739,4290005,4290168,4290525,4290682,4290871,4291330,4291641,4292231,4292436,4292645,4292840,4294926,4305193,4305955,
Kdm2a	1	4316146	4397077	chr19	qA	-	S189	1.42441	NA	6558297	3159835	3398462	21	4316146,4320151,4320897,4322386,4324336,4326808,4328127,4328952,4331185,4342846,4345517,4348645,4350176,4351736,4352267,4356747,4361537,4361976,4362775,4394791,4396310,	4319281,4320367,4321056,4322550,4325046,4326898,4328259,4329222,4331269,4343241,4345644,4348761,4350330,4351830,4352374,4356926,4361584,4362055,4362914,4394892,4397077,
Rhod	1	4425456	4439424	chr19	qA	-	S189	1.42441	NA	6558297	3159835	3398462	5	4425456,4426626,4432054,4432767,4439219,	4426256,4426761,4432164,4432855,4439424,
Syt12	1	4445907	4477143	chr19	qA	-	S189	1.42441	NA	6558297	3159835	3398462	8	4445907,4450928,4452276,4453764,4456494,4460616,4467906,4476934,	4447860,4451062,4452397,4453980,4456887,4460810,4467963,4477143,
2010003K11Rik	1	4496787	4498583	chr19	qA	-	S189	1.42441	NA	6558297	3159835	3398462	2	4496787,4498243,	4497614,4498583,
Pcx	1	4510471	4621752	chr19	qA	+	S189	1.42441	0	6558297	3159835	3398462	21	4510471,4515653,4601599,4601864,4602209,4602473,4602757,4603059,4604464,4607531,4609863,4617579,4617964,4618141,4618957,4619319,4619779,4620113,4620366,4620819,4621039,	4510581,4515690,4601735,4602049,4602375,4602619,4602875,4603211,4604583,4607694,4610046,4617724,4618054,4618520,4619198,4619569,4620024,4620293,4620615,4620960,4621752,
Lrfn4	1	4611783	4615667	chr19	qA	-	S189	1.42441	NA	6558297	3159835	3398462	3	4611783,4613155,4614962,	4612638,4614514,4615667,
Rce1	1	4622550	4625617	chr19	qA	-	S189	1.42441	NA	6558297	3159835	3398462	8	4622550,4623500,4623825,4624013,4624684,4625012,4625192,4625432,	4623242,4623563,4623897,4624181,4624763,4625096,4625295,4625617,
Spnb3	1	4711222	4752352	chr19	qA	+	S189	1.42441	NA	6558297	3159835	3398462	37	4711222,4718818,4724079,4724629,4725900,4726139,4726581,4729061,4729301,4731273,4731925,4732387,4733653,4734038,4737341,4737810,4739106,4739590,4739852,4742332,4744047,4744465,4745108,4745457,4745779,4746565,4747711,4748058,4748593,4748937,4749401,4749633,4749782,4750020,4750480,4751148,4751500,	4711644,4718997,4724231,4724803,4725992,4726220,4726697,4729174,4729489,4731391,4732084,4732690,4733807,4734909,4737479,4738567,4739309,4739681,4739999,4742596,4744272,4744555,4745369,4745588,4745984,4746940,4747956,4748197,4748678,4749134,4749544,4749709,4749833,4750241,4750654,4751191,4752352,
Rbm4b	1	4756524	4765940	chr19	qA	+	S189	1.42441	NA	6558297	3159835	3398462	4	4756524,4757245,4761976,4765343,	4756661,4757669,4762647,4765940,
Rbm4	1	4784292	4793877	chr19	qA	-	S189	1.42441	NA	6558297	3159835	3398462	4	4784292,4787360,4792397,4793671,	4785567,4788042,4792820,4793877,
Rbm14	1	4800924	4811634	chr19	qA	-	S189	1.42441	NA	6558297	3159835	3398462	3	4800924,4802550,4811171,	4801805,4804015,4811634,
Ccs	1	4825365	4839322	chr19	qA	-	S189	1.42441	NA	6558297	3159835	3398462	8	4825365,4825769,4825943,4832832,4833340,4834172,4838830,4839196,	4825664,4825873,4826021,4832893,4833518,4834310,4838903,4839322,
Ccdc87	1	4839365	4842528	chr19	qA	+	S189	1.42441	NA	6558297	3159835	3398462	1	4839365,	4842528,
Ctsf	1	4855128	4860912	chr19	qA	+	S189	1.42441	NA	6558297	3159835	3398462	14	4855128,4855697,4856069,4856246,4856511,4857969,4858186,4858415,4858591,4859402,4859601,4859757,4860249,4860390,	4855486,4855796,4856154,4856308,4856587,4858083,4858332,4858512,4858672,4859522,4859666,4859848,4860308,4860912,
Actn3	1	4861222	4877884	chr19	qA	-	S189	1.42441	NA	6558297	3159835	3398462	21	4861222,4861584,4862169,4862323,4863134,4863409,4863970,4864424,4864652,4865298,4867540,4867812,4868717,4869357,4870911,4871081,4871596,4871770,4872238,4872541,4877710,	4861503,4861743,4862235,4862470,4863314,4863544,4864153,4864565,4864761,4865449,4867688,4868043,4868810,4869443,4870993,4871160,4871684,4871857,4872358,4872656,4877884,
Zdhhc24	1	4878689	4885397	chr19	qA	+	S189	1.42441	0	6558297	3159835	3398462	3	4878689,4880120,4883475,	4878805,4880398,4885397,
Bbs1	1	4886881	4906627	chr19	qA	-	S189	1.42441	NA	6558297	3159835	3398462	17	4886881,4890989,4891652,4892887,4894260,4894961,4897279,4897573,4899199,4900490,4902842,4903013,4903145,4903701,4905984,4906141,4906555,	4890758,4891076,4891787,4893021,4894419,4895031,4897438,4897694,4899306,4900622,4902915,4903052,4903192,4903974,4906019,4906218,4906627,
Dpp3	1	4907228	4928287	chr19	qA	-	S189	1.42441	NA	6558297	3159835	3398462	18	4907228,4909845,4913772,4914579,4914809,4915018,4916278,4916697,4916891,4917871,4918019,4918244,4921140,4922321,4923066,4923683,4926784,4928219,	4907797,4910008,4913952,4914700,4914934,4915081,4916371,4916810,4917086,4917930,4918150,4918375,4921234,4922396,4923204,4923773,4927059,4928287,
Peli3	1	4931854	4943092	chr19	qA	-	S189	1.42441	NA	6558297	3159835	3398462	7	4931854,4934366,4934902,4936117,4938048,4941759,4942937,	4932867,4934555,4935097,4936219,4938178,4941912,4943092,
Mrpl11	1	4962305	4966995	chr19	qA	+	S189	1.42441	NA	6558297	3159835	3398462	5	4962305,4962878,4963325,4963505,4964673,	4962515,4962974,4963419,4963665,4966995,
Npas4	1	4984354	4989971	chr19	qA	-	S189	1.42441	NA	6558297	3159835	3398462	8	4984354,4985754,4987314,4987777,4988074,4988458,4988735,4989641,	4985096,4987184,4987450,4987887,4988348,4988561,4988887,4989971,
Slc29a2	1	5024005	5031972	chr19	qA	+	S189	1.42441	NA	6558297	3159835	3398462	12	5024005,5024510,5026027,5026357,5027024,5027342,5027679,5028840,5029211,5029408,5030287,5031001,	5024277,5024592,5026188,5026497,5027159,5027440,5027764,5028971,5029320,5029494,5030490,5031972,
B3gnt1	1	5038825	5041134	chr19	qA	+	S189	1.42441	NA	6558297	3159835	3398462	2	5038825,5040306,	5040032,5041134,
Brms1	1	5041403	5049917	chr19	qA	+	S189	1.42441	NA	6558297	3159835	3398462	10	5041403,5045892,5046135,5046393,5046649,5046814,5047391,5048508,5048992,5049406,	5041490,5046038,5046226,5046521,5046729,5046911,5047484,5048573,5049032,5049917,
Rin1	1	5050807	5057071	chr19	qA	+	S189	1.42441	NA	6558297	3159835	3398462	10	5050807,5051073,5051353,5051557,5051773,5051975,5052969,5053598,5053855,5054788,	5050941,5051254,5051468,5051630,5051832,5052716,5053275,5053730,5054007,5057071,
Cd248	1	5068077	5070639	chr19	qA	+	S189	1.42441	NA	6558297	3159835	3398462	1	5068077,	5070639,
Tmem151a	1	5079336	5085477	chr19	qA	-	S189	1.42441	NA	6558297	3159835	3398462	2	5079336,5085297,	5083101,5085477,
Yif1a	1	5088537	5092879	chr19	qA	+	S189	1.42441	NA	6558297	3159835	3398462	8	5088537,5089418,5089771,5090003,5091367,5091540,5092128,5092301,	5088748,5089630,5089876,5090082,5091425,5091696,5092222,5092879,
Cnih2	1	5092870	5098418	chr19	qA	-	S189	1.42441	NA	6558297	3159835	3398462	6	5092870,5093671,5093919,5094283,5094731,5098182,	5093497,5093815,5094032,5094331,5094800,5098418,
Rab1b	1	5099206	5106996	chr19	qA	-	S189	1.42441	NA	6558297	3159835	3398462	6	5099206,5100666,5104640,5104832,5105177,5106924,	5100572,5100798,5104736,5104928,5105250,5106996,
Klc2	1	5107745	5118408	chr19	qA	-	S189	1.42441	NA	6558297	3159835	3398462	16	5107745,5109102,5109300,5109492,5109732,5110196,5110366,5111137,5111364,5111618,5111825,5112717,5113780,5113940,5117193,5118121,	5108688,5109160,5109425,5109642,5109841,5110264,5110416,5111237,5111538,5111720,5111913,5112940,5113850,5114171,5117432,5118408,
Pacs1	1	5133684	5273119	chr19	qA	-	S189	1.42441	NA	6558297	3159835	3398462	24	5133684,5135119,5136692,5138929,5139279,5141159,5141606,5142243,5142515,5143350,5143774,5144799,5145070,5147126,5152273,5152659,5153663,5155688,5155855,5156356,5159967,5160717,5167923,5272538,	5135025,5135239,5136919,5139065,5139322,5141202,5141709,5142354,5142670,5143457,5143879,5144935,5145186,5147207,5152367,5152820,5153723,5155769,5155947,5156501,5160093,5160807,5168011,5273119,
Sf3b2	1	5273920	5295455	chr19	qA	-	S189	1.42441	NA	6558297	3159835	3398462	21	5273920,5274791,5275063,5279268,5279469,5279841,5283642,5283857,5284574,5286188,5286576,5286810,5287068,5287534,5287909,5288303,5291304,5293079,5294298,5295040,5295261,	5274527,5274977,5275163,5279370,5279612,5279949,5283750,5283947,5284724,5286416,5286657,5286948,5287284,5287626,5288006,5288413,5291422,5293319,5294376,5295087,5295455,
Gal3st3	1	5298330	5308739	chr19	qA	+	S189	1.42441	NA	6558297	3159835	3398462	3	5298330,5302435,5306723,	5298500,5302671,5308739,
Catsper1	1	5335740	5344153	chr19	qA	+	S189	1.42441	NA	6558297	3159835	3398462	12	5335740,5337628,5338713,5338991,5339467,5339714,5339991,5340214,5340376,5341434,5343880,5344126,	5336674,5337835,5338827,5339145,5339559,5339858,5340055,5340287,5340437,5341510,5343995,5344153,
Cst6	1	5344704	5349574	chr19	qA	-	S189	1.42441	NA	6558297	3159835	3398462	3	5344704,5348396,5349094,	5348049,5348522,5349574,
Banf1	1	5364639	5366645	chr19	qA	-	S189	1.42441	0	6558297	3159835	3398462	3	5364639,5365817,5366567,	5365158,5365956,5366645,
Eif1ad	1	5366812	5371511	chr19	qA	+	S189	1.42441	NA	6558297	3159835	3398462	6	5366812,5368057,5368421,5368616,5368894,5369925,	5367210,5368276,5368530,5368725,5368942,5371511,
Sart1	1	5377522	5388703	chr19	qA	-	S189	1.42441	NA	6558297	3159835	3398462	20	5377522,5380219,5380437,5380980,5381209,5381665,5381960,5382185,5382714,5382939,5383154,5383619,5383934,5384163,5384369,5384617,5384822,5385462,5385811,5388314,	5380135,5380341,5380527,5381116,5381300,5381753,5382071,5382359,5382857,5383073,5383279,5383826,5384077,5384263,5384447,5384723,5384949,5385518,5385869,5388703,
D330050I16Rik	1	5388335	5390069	chr19	qA	+	S189	1.42441	NA	6558297	3159835	3398462	1	5388335,	5390069,
4930481A15Rik	1	5406873	5417587	chr19	qA	+	S189	1.42441	0	6558297	3159835	3398462	4	5406873,5415007,5415606,5417393,	5407083,5415112,5415812,5417587,
Drap1	1	5422823	5424916	chr19	qA	-	S189	1.42441	NA	6558297	3159835	3398462	7	5422823,5423330,5423559,5423771,5424181,5424360,5424672,	5423025,5423419,5423653,5423891,5424275,5424433,5424916,
AI837181	1	5425143	5427316	chr19	qA	+	S189	1.42441	0	6558297	3159835	3398462	2	5425143,5425950,	5425308,5427316,
Fosl1	1	5447697	5455938	chr19	qA	+	S189	1.42441	NA	6558297	3159835	3398462	4	5447697,5450159,5454412,5454891,	5448055,5450351,5454520,5455938,
Ccdc85b	1	5453162	5457549	chr19	qA	-	S189	1.42441	0	6558297	3159835	3398462	2	5453162,5457339,	5457184,5457549,
Fibp	1	5460693	5464994	chr19	qA	+	S189	1.42441	NA	6558297	3159835	3398462	10	5460693,5460960,5461389,5462531,5463170,5463603,5463786,5464128,5464333,5464924,	5460778,5461159,5461516,5462632,5463304,5463712,5463850,5464215,5464431,5464994,
Ctsw	1	5465239	5468498	chr19	qA	-	S189	1.42441	NA	6558297	3159835	3398462	10	5465239,5465529,5465804,5466019,5466230,5466388,5466580,5467022,5467837,5468402,	5465451,5465730,5465869,5466145,5466311,5466485,5466735,5467136,5467922,5468498,
Efemp2	1	5474734	5481854	chr19	qA	+	S189	1.42441	0	6558297	3159835	3398462	10	5474734,5475407,5476065,5477561,5477926,5478200,5480029,5480233,5480545,5481560,	5475178,5475456,5476272,5477684,5478043,5478320,5480149,5480360,5480741,5481854,
Mus81	1	5482839	5488336	chr19	qA	-	S189	1.42441	NA	6558297	3159835	3398462	16	5482839,5483107,5483454,5483634,5483929,5484112,5484858,5485038,5485257,5485487,5486028,5486279,5486486,5487024,5487761,5487987,	5483029,5483191,5483558,5483763,5484025,5484229,5484956,5485160,5485353,5485625,5486114,5486348,5486588,5487107,5487891,5488336,
Cfl1	1	5490454	5494031	chr19	qA	+	S189	1.42441	NA	6558297	3159835	3398462	4	5490454,5492496,5493154,5493380,	5490602,5492804,5493231,5494031,
Snx32	1	5495277	5510489	chr19	qA	-	S189	1.42441	NA	6558297	3159835	3398462	13	5495277,5495896,5496057,5496315,5496985,5497289,5497446,5497674,5497904,5498179,5498395,5498719,5510332,	5495648,5495982,5496217,5496402,5497025,5497365,5497552,5497779,5498028,5498301,5498506,5498824,5510489,
1700020D05Rik	1	5502768	5503787	chr19	qA	-	S189	1.42441	NA	6558297	3159835	3398462	1	5502768,	5503787,
Ovol1	1	5549136	5560575	chr19	qA	-	S189	1.42441	NA	6558297	3159835	3398462	4	5549136,5551484,5553553,5560200,	5551253,5551674,5553771,5560575,
Gm962	1	5568073	5571261	chr19	qA	+	S189	1.42441	NA	6558297	3159835	3398462	2	5568073,5568703,	5568607,5571261,
Rnaseh2c	1	5601872	5602959	chr19	qA	+	S189	1.42441	NA	6558297	3159835	3398462	4	5601872,5602192,5602449,5602823,	5602080,5602374,5602569,5602959,
Kat5	1	5603013	5609707	chr19	qA	-	S189	1.42441	0	6558297	3159835	3398462	11	5603013,5603633,5603829,5605371,5605542,5607550,5607715,5608254,5608637,5609235,5609462,	5603552,5603715,5603989,5605465,5605683,5607640,5607964,5608329,5608712,5609372,5609707,
Rela	1	5637489	5648130	chr19	qA	+	S189	1.42441	NA	6558297	3159835	3398462	11	5637489,5638431,5638550,5638854,5639858,5640302,5641180,5641463,5645324,5645512,5646799,	5637841,5638458,5638702,5639003,5639950,5640434,5641285,5641676,5645405,5645587,5648130,
Sipa1	1	5651184	5663707	chr19	qA	-	S189	1.42441	0	6558297	3159835	3398462	18	5651184,5651635,5651905,5652044,5652260,5652454,5652654,5653998,5654546,5655257,5655687,5656153,5659333,5659595,5660313,5661595,5662587,5663603,	5651562,5651714,5651960,5652146,5652369,5652566,5652873,5654273,5655156,5655415,5655791,5656328,5659510,5659723,5661111,5661626,5662841,5663707,
Pcnxl3	1	5664634	5688908	chr19	qA	-	S189	1.42441	NA	6558297	3159835	3398462	35	5664634,5665328,5665707,5666149,5666508,5666834,5667148,5667378,5671522,5672446,5672757,5673224,5673479,5674876,5675359,5677124,5677405,5677619,5678642,5678911,5679359,5679569,5679967,5680242,5681431,5683276,5683787,5684289,5684548,5685091,5686430,5686626,5687118,5687450,5687996,	5665247,5665627,5665841,5666424,5666739,5666982,5667252,5667609,5671776,5672662,5672816,5673354,5673588,5675054,5675504,5677275,5677498,5677725,5678752,5679003,5679470,5679741,5680000,5680396,5681553,5683412,5683878,5684468,5684672,5686219,5686526,5686666,5687218,5687638,5688908,
Map3k11	1	5689130	5702864	chr19	qA	+	S189	1.42441	NA	6558297	3159835	3398462	12	5689130,5689476,5689688,5695160,5695496,5695731,5696006,5696683,5697343,5697557,5700589,5702006,	5689266,5689512,5690988,5695341,5695645,5695907,5696250,5696797,5697479,5697649,5700970,5702864,
Kcnk7	1	5704475	5707101	chr19	qA	+	S189	1.42441	NA	6558297	3159835	3398462	3	5704475,5706066,5706702,	5704794,5706465,5707101,
Ehbp1l1	1	5707373	5726317	chr19	qA	-	S189	1.42441	0	6558297	3159835	3398462	18	5707373,5708555,5708757,5710210,5710573,5710792,5710968,5715795,5716895,5717038,5720685,5720808,5721441,5721666,5721956,5722645,5722949,5725916,	5708425,5708670,5708831,5710310,5710697,5710848,5711038,5716494,5716944,5717196,5720726,5720877,5721584,5721845,5722010,5722741,5723007,5726317,
Fam89b	1	5728086	5729666	chr19	qA	-	S189	1.42441	0	6558297	3159835	3398462	2	5728086,5729236,	5728868,5729666,
Sssca1	1	5730305	5731721	chr19	qA	-	S189	1.42441	NA	6558297	3159835	3398462	4	5730305,5731240,5731443,5731675,	5730712,5731325,5731595,5731721,
Ltbp3	1	5740903	5758532	chr19	qA	+	S189	1.42441	NA	6558297	3159835	3398462	28	5740903,5741334,5745439,5745917,5746298,5746642,5746900,5747412,5747670,5748574,5748665,5748869,5750948,5751171,5751398,5751753,5752018,5753632,5753928,5755545,5755931,5756246,5756583,5756793,5757310,5757546,5757710,5757940,	5740985,5742562,5745769,5746120,5746404,5746735,5747023,5747571,5747856,5748591,5748738,5748968,5751074,5751303,5751527,5751876,5752141,5753755,5754048,5755674,5756099,5756330,5756712,5756931,5757472,5757627,5757842,5758532,
Scyl1	1	5758426	5771401	chr19	qA	-	S189	1.42441	NA	6558297	3159835	3398462	17	5758426,5758799,5758939,5759270,5759664,5759980,5760532,5760712,5761652,5764668,5765309,5766157,5769468,5769720,5770202,5770722,5771219,	5758696,5758860,5759146,5759342,5759804,5760145,5760608,5760901,5761808,5764782,5765417,5766316,5769624,5769811,5770552,5770863,5771401,
Malat1	1	5795689	5802671	chr19	qA	-	S189	1.42441	NA	6558297	3159835	3398462	1	5795689,	5802671,
Neat1	1	5842301	5845478	chr19	qA	-	S189	1.42441	NA	6558297	3159835	3398462	1	5842301,	5845478,
Frmd8	1	5850973	5875208	chr19	qA	-	S189	1.42441	NA	6558297	3159835	3398462	11	5850973,5856584,5862250,5863223,5865068,5869436,5869735,5870010,5873168,5874709,5875090,	5852742,5856789,5862394,5863347,5865293,5869603,5869794,5870112,5873336,5874794,5875208,
Slc25a45	1	5878465	5885768	chr19	qA	+	S189	1.42441	NA	6558297	3159835	3398462	6	5878465,5879848,5880084,5880439,5884344,5884722,	5878691,5879892,5880156,5880625,5884603,5885768,
Tigd3	1	5891137	5894107	chr19	qA	-	S189	1.42441	NA	6558297	3159835	3398462	2	5891137,5893969,	5893114,5894107,
Dpf2	1	5897134	5912866	chr19	qA	-	S189	1.42441	NA	6558297	3159835	3398462	11	5897134,5901216,5902103,5902362,5902630,5904239,5904453,5905388,5906523,5907000,5912740,	5898631,5901298,5902216,5902491,5902768,5904318,5904546,5905552,5906631,5907161,5912866,
Cdc42ep2	1	5917555	5924816	chr19	qA	-	S189	1.42441	NA	6558297	3159835	3398462	2	5917555,5924763,	5918993,5924816,
Pola2	1	5941104	5964206	chr19	qA	-	S189	1.42441	0	6558297	3159835	3398462	18	5941104,5941995,5942349,5943222,5943554,5946469,5947703,5948401,5950445,5951141,5951630,5953064,5953690,5956007,5958817,5959032,5961090,5963825,	5941552,5942122,5942409,5943329,5943663,5946543,5947742,5948526,5950488,5951204,5951786,5953153,5953884,5956114,5958875,5959124,5961215,5964206,
Slc22a20	1	5970233	5986143	chr19	qA	-	S189	1.42441	NA	6558297	3159835	3398462	10	5970233,5971398,5971718,5972855,5980359,5981629,5982832,5984797,5985579,5985765,	5970553,5971605,5971827,5973070,5980475,5981753,5983001,5984952,5985683,5986143,
Capn1	1	5988544	6015247	chr19	qA	-	S189	1.42441	0	6558297	3159835	3398462	22	5988544,5989991,5990337,5991538,5991855,5992349,5993873,5994020,5994559,5994678,5996778,5997690,6007251,6007499,6008675,6009086,6011014,6011296,6013588,6013995,6014200,6015105,	5989387,5990050,5990454,5991617,5991924,5992414,5993931,5994086,5994599,5994887,5996790,5997866,6007412,6007574,6008761,6009170,6011183,6011430,6013707,6014065,6014468,6015247,
Syvn1	1	6046575	6053718	chr19	qA	+	S189	1.42441	0	6558297	3159835	3398462	16	6046575,6047916,6048274,6048454,6048694,6049149,6049770,6049991,6050169,6050324,6050521,6050940,6051154,6051392,6052327,6052547,	6047128,6048065,6048367,6048607,6048743,6049253,6049897,6050091,6050235,6050441,6050685,6051069,6051310,6051579,6052479,6053718,
Mrpl49	1	6053629	6057751	chr19	qA	-	S189	1.42441	NA	6558297	3159835	3398462	4	6053629,6055075,6056928,6057658,	6054982,6055200,6057079,6057751,
Fau	1	6057966	6059524	chr19	qA	+	S189	1.42441	0	6558297	3159835	3398462	4	6057966,6058427,6059143,6059348,	6058325,6058572,6059199,6059524,
Znhit2-ps	1	6061206	6062468	chr19	qA	+	S189	1.42441	NA	6558297	3159835	3398462	1	6061206,	6062468,
Tm7sf2	1	6062820	6067850	chr19	qA	-	S189	1.42441	NA	6558297	3159835	3398462	10	6062820,6063323,6063526,6063821,6064078,6066310,6066498,6066967,6067122,6067668,	6063073,6063446,6063607,6063990,6064198,6066414,6066693,6067022,6067319,6067850,
1110014N23Rik	1	6067841	6077187	chr19	qA	-	S189	1.42441	NA	6558297	3159835	3398462	10	6067841,6068854,6069025,6069464,6069857,6070438,6071265,6071561,6076362,6076950,	6068375,6068942,6069147,6069683,6070073,6071156,6071485,6071708,6076492,6077187,
BC048609	1	6080037	6080785	chr19	qA	+	S189	1.42441	NA	6558297	3159835	3398462	3	6080037,6080421,6080627,	6080316,6080521,6080785,
Zfpl1	1	6080762	6084891	chr19	qA	-	S189	1.42441	NA	6558297	3159835	3398462	8	6080762,6081846,6082180,6082398,6082584,6083948,6084351,6084863,	6081214,6081964,6082327,6082471,6082778,6084060,6084461,6084891,
Cdca5	1	6085096	6091773	chr19	qA	+	S189	1.42441	NA	6558297	3159835	3398462	6	6085096,6085397,6086401,6086551,6090050,6090647,	6085208,6085489,6086467,6086587,6090524,6091773,
Naaladl1	1	6105797	6115555	chr19	qA	+	S189	1.42441	NA	6558297	3159835	3398462	18	6105797,6106085,6106344,6106822,6108457,6108822,6109418,6109633,6112152,6112328,6112474,6112694,6112875,6114441,6114603,6114853,6115045,6115368,	6105997,6106258,6106466,6106945,6108741,6108927,6109504,6109753,6112238,6112392,6112542,6112786,6112966,6114523,6114777,6114941,6115138,6115555,
Sac3d1	1	6116003	6118586	chr19	qA	-	S189	1.42441	NA	6558297	3159835	3398462	2	6116003,6117796,	6116587,6118586,
Snx15	1	6119403	6128215	chr19	qA	-	S189	1.42441	NA	6558297	3159835	3398462	8	6119403,6120485,6121378,6121782,6122039,6123829,6124152,6128048,	6119954,6120743,6121522,6121930,6122155,6123950,6124188,6128215,
Arl2	1	6134388	6141137	chr19	qA	-	S189	1.42441	NA	6558297	3159835	3398462	5	6134388,6135978,6137477,6137729,6141036,	6134801,6136059,6137640,6137840,6141137,
Batf2	1	6164457	6172475	chr19	qA	+	S189	1.42441	NA	6558297	3159835	3398462	3	6164457,6166467,6171305,	6164553,6166572,6172475,
1700123I01Rik	1	6184409	6224219	chr19	qA	+	S189	1.42441	NA	6558297	3159835	3398462	11	6184409,6195663,6206217,6211603,6212127,6212996,6213298,6215145,6221672,6222647,6223520,	6184582,6195780,6206263,6211679,6212253,6213028,6213396,6215209,6221745,6222756,6224219,
Gpha2	1	6226400	6227768	chr19	qA	+	S189	1.42441	NA	6558297	3159835	3398462	4	6226400,6226777,6226970,6227500,	6226425,6226887,6227155,6227768,
Ppp2r5b	1	6227766	6235840	chr19	qA	-	S189	1.42441	NA	6558297	3159835	3398462	14	6227766,6228941,6229221,6230155,6230385,6230501,6230906,6231115,6232269,6232527,6232766,6233776,6234632,6235511,	6228531,6229043,6229349,6230275,6230436,6230555,6231015,6231175,6232400,6232620,6232868,6233973,6235099,6235840,
Atg2a	1	6241667	6262304	chr19	qA	+	S189	1.42441	NA	6558297	3159835	3398462	40	6241667,6244426,6244686,6245045,6245458,6246303,6246487,6246751,6247638,6247962,6248196,6249771,6250023,6250412,6250595,6251258,6251487,6251705,6252426,6252689,6252987,6253333,6253523,6254358,6254589,6255100,6255408,6255618,6256167,6256551,6257438,6257776,6257962,6258133,6258360,6258550,6258863,6259988,6261371,6261600,	6241966,6244589,6244839,6245148,6245693,6246400,6246649,6246892,6247876,6248110,6248289,6249927,6250267,6250509,6250755,6251401,6251603,6251863,6252577,6252883,6253068,6253440,6253616,6254429,6254666,6255265,6255538,6255827,6256376,6256687,6257642,6257878,6258044,6258266,6258433,6258633,6258985,6260143,6261524,6262304,
Mir194-2	1	6264642	6264728	chr19	qA	+	S189	1.42441	NA	6558297	3159835	3398462	1	6264642,	6264728,
Mir192	1	6264843	6264932	chr19	qA	+	S189	1.42441	NA	6558297	3159835	3398462	1	6264843,	6264932,
Ehd1	1	6276895	6300096	chr19	qA	+	S189	1.42441	NA	6558297	3159835	3398462	5	6276895,6281217,6294213,6297532,6298073,	6277378,6281315,6294626,6297697,6300096,
Cdc42bpg	1	6306456	6325652	chr19	qA	+	S189	1.42441	NA	6558297	3159835	3398462	37	6306456,6309125,6309298,6309726,6310217,6310794,6311021,6311321,6312117,6313218,6313414,6313688,6313890,6314284,6314495,6314704,6314989,6315171,6315638,6315863,6316198,6316340,6316518,6316828,6317160,6317374,6317603,6318357,6320078,6320242,6321656,6321826,6322026,6322253,6322554,6322792,6324516,	6306875,6309217,6309382,6309822,6310366,6310888,6311222,6311570,6312197,6313316,6313495,6313795,6314070,6314365,6314617,6314780,6315096,6315286,6315787,6315952,6316251,6316439,6316578,6316934,6317294,6317514,6317685,6318574,6320141,6320842,6321754,6321911,6322147,6322371,6322678,6322881,6325652,
Men1	1	6335012	6340894	chr19	qA	+	S189	1.42441	0	6558297	3159835	3398462	10	6335012,6335444,6336724,6337152,6337478,6337600,6338282,6338825,6339338,6339686,	6335082,6335905,6336933,6337281,6337519,6337688,6338419,6338961,6339503,6340894,
Map4k2	1	6341249	6353527	chr19	qA	+	S189	1.42441	NA	6558297	3159835	3398462	32	6341249,6341458,6341743,6341902,6342254,6342609,6342743,6343103,6343254,6343460,6343801,6343971,6344406,6344589,6345318,6345443,6345576,6345727,6345915,6346083,6346208,6346387,6346544,6346691,6351179,6351314,6351496,6352583,6352774,6353119,6353277,6353439,	6341345,6341516,6341834,6341967,6342310,6342657,6342786,6343176,6343386,6343523,6343883,6344079,6344485,6344648,6345362,6345482,6345610,6345836,6346004,6346125,6346293,6346467,6346605,6346809,6351238,6351418,6351674,6352652,6352861,6353190,6353333,6353527,
Sf1	1	6363689	6378038	chr19	qA	+	S189	1.42441	0	6558297	3159835	3398462	13	6363689,6365663,6368363,6371266,6371617,6372024,6372300,6372517,6373572,6374009,6374548,6374718,6376295,	6364118,6365792,6368439,6371419,6371707,6372208,6372416,6372625,6373753,6374283,6374608,6374898,6378038,
Pygm	1	6384428	6398459	chr19	qA	+	S189	1.42441	NA	6558297	3159835	3398462	20	6384428,6385684,6385865,6386023,6386373,6388062,6388266,6388736,6389159,6389455,6389772,6390330,6390939,6391332,6392678,6392847,6393715,6397577,6397865,6398044,	6384721,6385786,6385944,6386127,6386505,6388174,6388349,6388880,6389252,6389602,6389936,6390445,6391041,6391480,6392737,6392989,6393923,6397712,6397932,6398459,
Rasgrp2	1	6400582	6415216	chr19	qA	+	S189	1.42441	NA	6558297	3159835	3398462	17	6400582,6401720,6402471,6403023,6403431,6404299,6404653,6404937,6407040,6408170,6408447,6408838,6413084,6413427,6413864,6414791,6414993,	6400651,6401863,6402574,6403086,6403563,6404450,6404827,6405054,6407322,6408248,6408570,6408954,6413226,6413464,6414041,6414854,6415216,
Nrxn2	1	6418737	6533217	chr19	qA	+	S189	1.42441	0	6558297	3159835	3398462	23	6418737,6427804,6443630,6448254,6450527,6454978,6463823,6472257,6473317,6481109,6481671,6488783,6490066,6490533,6491483,6492835,6493335,6504874,6509777,6513715,6516922,6519248,6531267,	6418972,6428778,6443648,6448284,6450599,6455280,6463847,6472419,6473756,6481496,6481875,6488810,6490186,6490915,6491674,6493009,6493455,6505056,6509949,6513805,6517248,6519327,6533217,
Slc22a12	1	6535855	6543070	chr19	qA	-	S189	1.42441	NA	6558297	3159835	3398462	10	6535855,6536736,6537116,6537637,6538416,6538675,6540328,6540574,6541059,6542350,	6536192,6536940,6537225,6537852,6538532,6538799,6540497,6540729,6541163,6543070,
Rps6ka4	1	6903573	6915091	chr19	qA	-	S189	1.40271	NA	8932394	6663653	2268741	18	6903573,6904339,6904804,6905076,6905480,6905763,6906257,6906440,6906745,6909590,6911816,6912069,6912245,6912544,6913741,6913949,6914823,6914982,	6904214,6904629,6904968,6905236,6905675,6905937,6906351,6906574,6906874,6909755,6911967,6912173,6912326,6912652,6913857,6914168,6914895,6915091,
Mir5046	1	6904375	6904434	chr19	qA	-	S189	1.40271	NA	8932394	6663653	2268741	1	6904375,	6904434,
Ccdc88b	1	6919112	6932701	chr19	qA	-	S189	1.40271	NA	8932394	6663653	2268741	27	6919112,6920836,6921052,6921766,6922125,6922423,6922671,6923030,6923464,6924173,6924391,6924745,6924934,6927431,6928677,6928968,6929231,6929845,6930141,6930331,6930598,6931416,6931588,6931726,6931873,6932123,6932569,	6919609,6920905,6921259,6921933,6922224,6922569,6922858,6923174,6923721,6924314,6924487,6924863,6925062,6928592,6928814,6929077,6929378,6930004,6930223,6930480,6930742,6931500,6931647,6931796,6931985,6932281,6932701,
Prdx5	1	6981308	6984135	chr19	qA	-	S189	1.40271	NA	8932394	6663653	2268741	6	6981308,6981555,6981731,6982031,6982471,6983948,	6981441,6981617,6981770,6982163,6982606,6984135,
Trmt112	1	6984187	6985516	chr19	qA	+	S189	1.40271	0	8932394	6663653	2268741	4	6984187,6984852,6985073,6985241,	6984752,6984954,6985163,6985516,
Esrra	1	6985466	6996298	chr19	qA	-	S189	1.40271	NA	8932394	6663653	2268741	7	6985466,6986844,6987205,6988309,6988568,6994552,6996111,	6986500,6987114,6987373,6988438,6988685,6994889,6996298,
1700019N12Rik	1	6996915	6999870	chr19	qA	-	S189	1.40271	NA	8932394	6663653	2268741	5	6996915,6997790,6998012,6999283,6999781,	6997150,6997857,6998089,6999596,6999870,
Kcnk4	1	7000179	7009005	chr19	qA	-	S189	1.40271	NA	8932394	6663653	2268741	7	7000179,7001580,7002107,7002483,7002771,7007192,7008837,	7000865,7001720,7002294,7002644,7002898,7007458,7009005,
Gpr137	1	7012559	7016940	chr19	qA	-	S189	1.40271	0	8932394	6663653	2268741	7	7012559,7013245,7013501,7013750,7014018,7014841,7016413,	7013019,7013364,7013630,7013900,7014244,7014972,7016940,
Bad	1	7016344	7026383	chr19	qA	+	S189	1.40271	NA	8932394	6663653	2268741	4	7016344,7017356,7025129,7025888,	7016930,7017536,7025320,7026383,
Plcb3	1	7028202	7044242	chr19	qA	-	S189	1.40271	NA	8932394	6663653	2268741	31	7028202,7028870,7029194,7029330,7029513,7029696,7030203,7030512,7030636,7032116,7032387,7032575,7033285,7033540,7034277,7034622,7034781,7036364,7037182,7037451,7037703,7038862,7039086,7039786,7039996,7040175,7040310,7040632,7040875,7041121,7044036,	7028789,7028957,7029252,7029420,7029590,7029847,7030396,7030548,7030790,7032208,7032492,7032675,7033447,7033695,7034402,7034707,7034878,7036573,7037369,7037536,7037944,7039009,7039253,7039885,7040074,7040229,7040390,7040773,7040944,7041199,7044242,
Ppp1r14b	1	7049537	7051814	chr19	qA	+	S189	1.40271	NA	8932394	6663653	2268741	4	7049537,7051033,7051347,7051471,	7049996,7051117,7051380,7051814,
Fkbp2	1	7052228	7054951	chr19	qA	-	S189	1.40271	0	8932394	6663653	2268741	6	7052228,7052500,7052879,7053047,7053462,7054883,	7052424,7052536,7052926,7053160,7053631,7054951,
Vegfb	1	7056961	7062141	chr19	qA	-	S189	1.40271	0	8932394	6663653	2268741	7	7056961,7059850,7060294,7060510,7060779,7061263,7061841,	7057357,7059985,7060330,7060584,7060976,7061306,7062141,
Dnajc4	1	7062400	7066762	chr19	qA	-	S189	1.40271	NA	8932394	6663653	2268741	6	7062400,7062678,7063912,7064170,7065207,7066648,	7062598,7062765,7064074,7064355,7065301,7066762,
Nudt22	1	7067508	7070527	chr19	qA	-	S189	1.40271	NA	8932394	6663653	2268741	6	7067508,7067922,7068151,7069160,7069731,7070497,	7067692,7068016,7068249,7069259,7070225,7070527,
Trpt1	1	7070620	7073536	chr19	qA	+	S189	1.40271	0	8932394	6663653	2268741	7	7070620,7071185,7072422,7072681,7072998,7073147,7073381,	7071014,7071267,7072592,7072856,7073055,7073258,7073536,
Fermt3	1	7073447	7093959	chr19	qA	-	S189	1.40271	NA	8932394	6663653	2268741	15	7073447,7074128,7076246,7076702,7077059,7077311,7077520,7077658,7077957,7088337,7088549,7088817,7089106,7093155,7093767,	7074010,7074270,7076371,7076942,7077166,7077436,7077570,7077793,7078065,7088440,7088718,7088937,7089340,7093329,7093959,
Stip1	1	7095185	7114516	chr19	qA	-	S189	1.40271	NA	8932394	6663653	2268741	14	7095185,7096139,7096516,7096761,7099804,7100781,7103117,7103391,7103597,7106970,7108652,7109136,7109985,7114369,	7095661,7096312,7096620,7096798,7099929,7100878,7103238,7103494,7103724,7107139,7108794,7109278,7110195,7114516,
Macrod1	1	7131257	7272552	chr19	qA	+	S189	1.40271	NA	8932394	6663653	2268741	11	7131257,7139954,7140576,7260065,7270903,7271278,7271494,7271640,7272021,7272191,7272402,	7131672,7140056,7140693,7260095,7271020,7271400,7271525,7271714,7272103,7272226,7272552,
Flrt1	1	7166501	7180219	chr19	qA	-	S189	1.40271	NA	8932394	6663653	2268741	2	7166501,7179576,	7171719,7180219,
Otub1	1	7272695	7280774	chr19	qA	-	S189	1.40271	NA	8932394	6663653	2268741	7	7272695,7273861,7274152,7274432,7278547,7278879,7280691,	7273729,7274056,7274237,7274551,7278646,7278941,7280774,
Cox8a	1	7289647	7292106	chr19	qA	-	S189	1.40271	NA	8932394	6663653	2268741	2	7289647,7291888,	7289974,7292106,
Naa40	1	7300157	7315712	chr19	qA	-	S189	1.40271	NA	8932394	6663653	2268741	8	7300157,7302841,7304211,7304437,7304677,7308593,7309552,7315427,	7302581,7302919,7304295,7304596,7304773,7308646,7309648,7315712,
Rcor2	1	7344253	7349715	chr19	qA	+	S189	1.40271	NA	8932394	6663653	2268741	11	7344253,7344590,7345043,7345187,7345459,7345682,7345828,7347589,7348322,7348509,7348832,	7344311,7344671,7345096,7345349,7345584,7345752,7346044,7347667,7348380,7348739,7349715,
Mark2	1	7349885	7416334	chr19	qA	-	S189	1.40271	0	8932394	6663653	2268741	18	7349885,7352531,7354475,7355487,7357215,7357522,7357925,7358954,7359149,7359358,7360221,7361058,7361323,7361490,7361819,7364805,7365092,7415657,	7351940,7352576,7354502,7355745,7357313,7357695,7358058,7359067,7359249,7359478,7360458,7361115,7361394,7361556,7361868,7364859,7365272,7416334,
AI846148	1	7447711	7457516	chr19	qA	-	S189	1.40271	0	8932394	6663653	2268741	5	7447711,7448511,7448785,7449010,7457161,	7448344,7448637,7448935,7449340,7457516,
2700081O15Rik	1	7492114	7500394	chr19	qA	+	S189	1.40271	NA	8932394	6663653	2268741	5	7492114,7494556,7495744,7496403,7497132,	7492407,7495051,7496134,7496952,7500394,
Rtn3	1	7500390	7557771	chr19	qA	-	S189	1.40271	0	8932394	6663653	2268741	7	7500390,7504240,7505475,7506455,7506941,7509420,7557428,	7502365,7504299,7505522,7506525,7507080,7509628,7557771,
Atl3	1	7568529	7613099	chr19	qA	+	S189	1.40271	0	8932394	6663653	2268741	13	7568529,7583837,7584472,7591367,7593035,7595276,7595599,7596558,7603431,7604097,7605009,7606505,7608439,	7568851,7584052,7584616,7591472,7593086,7595333,7595692,7596697,7603559,7604154,7605081,7606937,7613099,
Pla2g16	1	7631948	7663035	chr19	qA	+	S189	1.40271	NA	8932394	6663653	2268741	5	7631948,7632421,7649426,7653443,7660054,	7632054,7632485,7649529,7653712,7663035,
Lgals12	1	7671150	7681666	chr19	qA	-	S189	1.40271	NA	8932394	6663653	2268741	9	7671150,7673249,7675137,7675735,7676532,7677498,7678458,7678793,7681151,	7672661,7673400,7675226,7675762,7676571,7677618,7678672,7678882,7681666,
Hrasls5	1	7687058	7713728	chr19	qA	+	S189	1.40271	NA	8932394	6663653	2268741	6	7687058,7687819,7689024,7693762,7711796,7713518,	7687320,7687913,7689133,7693871,7712056,7713728,
Slc22a19	1	7747565	7785800	chr19	qA	-	S189	1.40271	NA	8932394	6663653	2268741	10	7747565,7748732,7756344,7757248,7758227,7765552,7767147,7768175,7784122,7785281,	7747833,7748936,7756453,7757463,7758343,7765676,7767316,7768330,7784226,7785800,
Slc22a26	1	7856472	7877157	chr19	qA	-	S189	1.40271	NA	8932394	6663653	2268741	10	7856472,7857271,7859669,7860871,7862701,7864575,7865251,7865519,7870641,7876537,	7856660,7857475,7859778,7861086,7862817,7864699,7865420,7865674,7870745,7877157,
Slc22a27	1	7938878	8040517	chr19	qA	-	S189	1.40271	NA	8932394	6663653	2268741	11	7938878,7940231,7941372,7953879,7954653,7971247,7984182,7984440,8000347,8000858,8040451,	7939327,7940435,7941481,7954094,7954769,7971368,7984351,7984595,8000451,8001301,8040517,
Slc22a28	1	8136698	8206472	chr19	qA	-	S189	1.40271	NA	8932394	6663653	2268741	10	8136698,8137776,8138936,8145485,8146302,8175859,8191226,8191484,8204685,8205864,	8136898,8137980,8139045,8145700,8146418,8175983,8191395,8191639,8204789,8206472,
Slc22a29	1	8234657	8293329	chr19	qA	-	S189	1.40271	NA	8932394	6663653	2268741	10	8234657,8235991,8237138,8243644,8244419,8267890,8281495,8281753,8292253,8292761,	8235104,8236195,8237247,8243859,8244535,8268011,8281664,8281908,8292357,8293329,
Slc22a30	1	8410112	8479595	chr19	qA	-	S189	1.40271	NA	8932394	6663653	2268741	10	8410112,8411212,8412360,8418997,8419810,8444570,8460881,8461139,8475294,8478993,	8410311,8411416,8412469,8419212,8419926,8444694,8461050,8461294,8475398,8479595,
Slc22a8	1	8665743	8686325	chr19	qA	+	S189	1.40271	0	8932394	6663653	2268741	12	8665743,8667702,8668372,8679279,8679883,8680514,8682339,8682647,8683617,8684150,8684392,8684682,	8665946,8667782,8668729,8679383,8680038,8680683,8682463,8682763,8683832,8684259,8684596,8686325,
Slc22a6	1	8692485	8702789	chr19	qA	+	S189	1.40271	NA	8932394	6663653	2268741	10	8692485,8693492,8693804,8695680,8696275,8696531,8697953,8698309,8700122,8700610,	8693136,8693596,8693959,8695849,8696399,8696647,8698168,8698418,8700326,8702789,
Chrm1	1	8738494	8758092	chr19	qA	+	S189	1.40271	0	8932394	6663653	2268741	3	8738494,8739398,8752351,	8738947,8739490,8758092,
Slc3a2	1	8781371	8788387	chr19	qA	-	S189	1.40271	0	8932394	6663653	2268741	9	8781371,8782683,8783494,8783719,8784039,8784204,8786323,8787219,8787831,	8782584,8782767,8783635,8783900,8784098,8784273,8786418,8787393,8788387,
Snhg1	1	8797976	8800816	chr19	qA	+	S189	1.40271	NA	8932394	6663653	2268741	10	8797976,8798630,8798892,8799161,8799503,8799711,8799974,8800271,8800556,8800728,	8797996,8798679,8798973,8799211,8799536,8799746,8800013,8800316,8800592,8800816,
Snord22	1	8800355	8800481	chr19	qA	+	S189	1.40271	NA	8932394	6663653	2268741	1	8800355,	8800481,
Wdr74	1	8810328	8815114	chr19	qA	+	S189	1.40271	NA	8932394	6663653	2268741	11	8810328,8810476,8810665,8812143,8812337,8812642,8813755,8813936,8814308,8814585,8814891,	8810395,8810583,8810787,8812219,8812484,8812744,8813856,8813992,8814454,8814642,8815114,
1700092M07Rik	1	8815207	8815715	chr19	qA	+	S189	1.40271	NA	8932394	6663653	2268741	2	8815207,8815464,	8815336,8815715,
Stx5a	1	8816292	8830132	chr19	qA	+	S189	1.40271	0	8932394	6663653	2268741	10	8816292,8817343,8817569,8817842,8822950,8823144,8823296,8824155,8824395,8829398,	8816987,8817414,8817625,8817913,8823067,8823201,8823378,8824262,8824517,8830132,
Nxf1	1	8831592	8845400	chr19	qA	+	S189	1.40271	NA	8932394	6663653	2268741	21	8831592,8836801,8837172,8838022,8838186,8838405,8838569,8838750,8838988,8839411,8841286,8841569,8841717,8841856,8842062,8842219,8842463,8843078,8843490,8844749,8845063,	8831749,8836985,8837326,8838106,8838291,8838486,8838639,8838839,8839096,8839521,8841323,8841638,8841773,8841964,8842121,8842335,8842506,8843151,8843673,8844810,8845400,
Tmem223	1	8845485	8846965	chr19	qA	+	S189	1.40271	NA	8932394	6663653	2268741	2	8845485,8846537,	8845805,8846965,
Tmem179b	1	8847011	8848957	chr19	qA	-	S189	1.40271	0	8932394	6663653	2268741	5	8847011,8847517,8847779,8847994,8848824,	8847324,8847596,8847914,8848112,8848957,
Taf6l	1	8848843	8860907	chr19	qA	-	S189	1.40271	0	8932394	6663653	2268741	12	8848843,8849879,8852576,8853002,8856490,8856845,8857033,8857793,8858324,8859611,8860122,8860757,	8849780,8850008,8852709,8853223,8856585,8856896,8857184,8857880,8858484,8859668,8860317,8860907,
Gm2518	1	8848974	8851452	chr19	qA	+	S189	1.40271	NA	8932394	6663653	2268741	1	8848974,	8851452,
Polr2g	1	8867618	8873047	chr19	qA	-	S189	1.40271	NA	8932394	6663653	2268741	8	8867618,8868115,8868625,8868791,8868969,8871725,8872713,8872948,	8867894,8868149,8868697,8868857,8869020,8871885,8872823,8873047,
Zbtb3	1	8877019	8879344	chr19	qA	+	S189	1.40271	0	8932394	6663653	2268741	2	8877019,8877463,	8877175,8879344,
Ttc9c	1	8883564	8893784	chr19	qA	-	S189	1.40271	NA	8932394	6663653	2268741	4	8883564,8890343,8892925,8893510,	8886328,8890526,8893174,8893784,
Hnrnpul2	1	8893890	8908632	chr19	qA	+	S189	1.40271	NA	8932394	6663653	2268741	14	8893890,8897293,8897719,8898019,8898710,8898895,8899349,8899760,8900461,8901133,8904239,8905377,8905714,8905944,	8895303,8897429,8897796,8898159,8898801,8899008,8899613,8899883,8900590,8901302,8904440,8905451,8905822,8908632,
Gng3	1	8911418	8913736	chr19	qA	-	S189	1.40271	NA	8932394	6663653	2268741	3	8911418,8913043,8913480,	8912761,8913143,8913736,
Bscl2	1	8913817	8923173	chr19	qA	+	S189	1.40271	0	8932394	6663653	2268741	11	8913817,8915597,8917498,8919660,8920679,8920955,8921895,8922156,8922403,8922570,8922953,	8914274,8915914,8917580,8919804,8920814,8921053,8922037,8922223,8922472,8922651,8923173,
Lrrn4cl	1	8925274	8928399	chr19	qA	+	S189	1.40271	NA	8932394	6663653	2268741	2	8925274,8926144,	8925602,8928399,
Ubxn1	1	8946048	8950146	chr19	qA	+	S189	1.03766	NA	8951049	8932394	18655	10	8946048,8946160,8946348,8946497,8946707,8948003,8948284,8948628,8949649,8950011,	8946075,8946246,8946402,8946604,8946777,8948195,8948336,8948745,8949842,8950146,
AI462493	1	8954503	8955423	chr19	qA	-	S189	1.34298	NA	16559935	8951049	7608886	2	8954503,8955195,	8955106,8955423,
5730408K05Rik	1	8962876	8963260	chr19	qA	-	S189	1.34298	NA	16559935	8951049	7608886	1	8962876,	8963260,
Mir5136	1	8963188	8963264	chr19	qA	-	S189	1.34298	NA	16559935	8951049	7608886	1	8963188,	8963264,
1810009A15Rik	1	8963392	8965230	chr19	qA	+	S189	1.34298	NA	16559935	8951049	7608886	4	8963392,8963613,8964492,8964900,	8963454,8963738,8964590,8965230,
Ints5	1	8967476	8972380	chr19	qA	+	S189	1.34298	NA	16559935	8951049	7608886	2	8967476,8969248,	8967638,8972380,
Ganab	1	8972600	8991155	chr19	qA	+	S189	1.34298	NA	16559935	8951049	7608886	25	8972600,8976753,8977011,8979424,8981704,8982340,8983167,8983410,8983580,8983922,8984955,8985197,8985524,8985766,8986085,8986353,8986963,8987200,8988790,8989031,8989191,8989414,8989647,8989893,8990114,	8972649,8976858,8977120,8979552,8981884,8982406,8983237,8983498,8983677,8984103,8985109,8985433,8985651,8985846,8986229,8986450,8987065,8987444,8988855,8989108,8989266,8989528,8989760,8989994,8991155,
B3gat3	1	8994882	9001726	chr19	qA	+	S189	1.34298	NA	16559935	8951049	7608886	5	8994882,8996295,9000027,9000571,9001225,	8995138,8996470,9000388,9000862,9001726,
Rom1	1	9001871	9003846	chr19	qA	-	S189	1.34298	NA	16559935	8951049	7608886	3	9001871,9002467,9003073,	9002377,9002714,9003846,
Eml3	1	9004183	9016072	chr19	qA	+	S189	1.34298	NA	16559935	8951049	7608886	22	9004183,9005288,9005533,9005879,9007731,9007912,9008259,9008576,9008731,9009440,9010793,9011108,9011618,9011851,9012052,9012951,9013517,9013677,9013906,9015068,9015392,9015619,	9004442,9005460,9005794,9005993,9007799,9008036,9008430,9008646,9008842,9009536,9010949,9011250,9011770,9011977,9012184,9013019,9013606,9013775,9013994,9015167,9015523,9016072,
Mta2	1	9016409	9026790	chr19	qA	+	S189	1.34298	NA	16559935	8951049	7608886	18	9016409,9017954,9018502,9020245,9020495,9020756,9021137,9021526,9021741,9022014,9022216,9022514,9022746,9023440,9024789,9025401,9025625,9025979,	9016872,9018022,9018596,9020363,9020559,9020874,9021240,9021626,9021930,9022089,9022275,9022612,9022886,9023669,9024879,9025520,9025774,9026790,
Tut1	1	9028339	9040700	chr19	qA	+	S189	1.34298	NA	16559935	8951049	7608886	9	9028339,9029876,9033576,9034232,9036833,9038509,9038753,9039050,9039523,	9028511,9030067,9033892,9034333,9037312,9038619,9038864,9039143,9040700,
Eef1g	1	9041530	9052670	chr19	qA	+	S189	1.34298	NA	16559935	8951049	7608886	10	9041530,9042705,9043651,9043853,9044333,9046996,9047393,9051807,9052074,9052433,	9041715,9042864,9043715,9043996,9044477,9047126,9047598,9051980,9052199,9052670,
Ahnak	1	9063773	9093685	chr19	qA	+	S189	1.34298	0	16559935	8951049	7608886	5	9063773,9074151,9074589,9075165,9076188,	9063919,9074262,9074746,9075353,9093685,
Scgb1a1	1	9158131	9162446	chr19	qA	-	S189	1.34298	NA	16559935	8951049	7608886	3	9158131,9159677,9162336,	9158301,9159865,9162446,
Asrgl1	1	9186208	9210056	chr19	qA	-	S189	1.34298	NA	16559935	8951049	7608886	7	9186208,9188673,9190991,9193018,9193677,9209276,9210004,	9187698,9188784,9191110,9193176,9193820,9209477,9210056,
Incenp	1	9946786	9974023	chr19	qA	-	S189	1.34298	NA	16559935	8951049	7608886	18	9946786,9948709,9949305,9949587,9951079,9952166,9952617,9952808,9958188,9958394,9958927,9959962,9960196,9961164,9967762,9969328,9969810,9973828,	9947363,9948860,9949413,9949666,9951306,9952286,9952738,9952918,9958323,9958509,9958979,9960077,9960254,9961216,9968499,9969442,9969961,9974023,
Fth1	1	10057192	10059582	chr19	qA	+	S189	1.34298	NA	16559935	8951049	7608886	4	10057192,10058670,10059049,10059270,	10057473,10058817,10059175,10059582,
Best1	1	10059661	10076123	chr19	qA	-	S189	1.34298	NA	16559935	8951049	7608886	12	10059661,10060686,10061140,10063611,10064091,10064963,10066126,10066546,10067255,10067717,10071516,10075947,	10059912,10060861,10061484,10063763,10064172,10065116,10066204,10066701,10067489,10067812,10071704,10076123,
Rab3il1	1	10092717	10110076	chr19	qA	+	S189	1.34298	NA	16559935	8951049	7608886	10	10092717,10101019,10101873,10102049,10102774,10104639,10104858,10106842,10108233,10108946,	10092849,10101275,10101969,10102127,10102993,10104768,10104971,10106942,10108300,10110076,
Fads3	1	10116037	10134161	chr19	qA	+	S189	1.34298	NA	16559935	8951049	7608886	12	10116037,10126691,10127325,10128509,10128716,10129095,10129596,10130086,10130480,10130706,10130914,10132374,	10116446,10126802,10127523,10128611,10128839,10129156,10129673,10130184,10130577,10130786,10131040,10134161,
Fads2	1	10138653	10175993	chr19	qA	-	S189	1.34298	NA	16559935	8951049	7608886	12	10138653,10139175,10140091,10140741,10141004,10144761,10145053,10157054,10163191,10163397,10166230,10175712,	10138804,10139301,10140171,10140838,10141102,10144838,10145114,10157180,10163293,10163595,10166341,10175993,
Fads1	1	10257377	10271362	chr19	qA	+	S189	1.34298	NA	16559935	8951049	7608886	12	10257377,10259416,10260174,10260867,10261244,10265929,10267401,10268190,10268485,10268807,10268978,10269360,	10257754,10259527,10260372,10260969,10261373,10265990,10267478,10268288,10268582,10268887,10269104,10271362,
Fen1	1	10273628	10278433	chr19	qA	-	S189	1.34298	NA	16559935	8951049	7608886	2	10273628,10278177,	10275587,10278433,
1810006K21Rik	1	10280522	10282314	chr19	qA	+	S189	1.34298	0	16559935	8951049	7608886	4	10280522,10280913,10281653,10282206,	10280614,10281023,10281790,10282314,
Gm98	1	10282760	10315238	chr19	qA	-	S189	1.34298	NA	16559935	8951049	7608886	26	10282760,10285088,10286197,10286635,10286931,10288548,10289249,10289506,10290231,10290550,10290909,10291107,10291909,10292637,10292953,10293527,10294011,10294284,10295667,10297606,10297806,10298861,10299938,10303142,10303509,10315048,	10284955,10285163,10286303,10286710,10287019,10288800,10289417,10289595,10290300,10290639,10290982,10291268,10292019,10292749,10293154,10293618,10294122,10294361,10295863,10297730,10298057,10299141,10300000,10303406,10303597,10315238,
Dagla	1	10319754	10379367	chr19	qA	-	S189	1.34298	NA	16559935	8951049	7608886	20	10319754,10324858,10325556,10326528,10327819,10328206,10329296,10330150,10330613,10330786,10331307,10335140,10336983,10337583,10339497,10343676,10344206,10345477,10345983,10379310,	10323114,10325046,10325686,10326728,10327892,10328275,10329439,10330231,10330691,10330870,10331461,10335265,10337061,10337718,10339585,10343815,10344308,10345689,10346121,10379367,
Syt7	1	10463579	10527671	chr19	qA	+	S189	1.34298	0	16559935	8951049	7608886	11	10463579,10487829,10492452,10500788,10504827,10510039,10513641,10517317,10517866,10518474,10522829,	10464003,10487933,10492532,10501157,10504950,10510175,10513912,10517487,10517981,10518674,10527671,
Lrrc10b	1	10529860	10531937	chr19	qA	-	S189	1.34298	NA	16559935	8951049	7608886	1	10529860,	10531937,
4930579J09Rik	1	10548746	10557387	chr19	qA	-	S189	1.34298	NA	16559935	8951049	7608886	14	10548746,10548979,10549420,10551517,10551694,10552014,10552204,10552686,10553114,10553959,10555773,10556192,10556722,10557317,	10548814,10549058,10549591,10551612,10551808,10552101,10552264,10552799,10553178,10554088,10555927,10556310,10556858,10557387,
Sdhaf2	1	10575001	10599699	chr19	qA	-	S189	1.34298	NA	16559935	8951049	7608886	4	10575001,10591469,10591658,10599548,	10577619,10591579,10591876,10599699,
Cpsf7	1	10599733	10622225	chr19	qA	+	S189	1.34298	0	16559935	8951049	7608886	10	10599733,10600441,10606270,10607309,10607782,10609593,10611288,10614109,10615170,10620181,	10599817,10600550,10606489,10607413,10607955,10610008,10611407,10614278,10615338,10622225,
Tmem216	1	10624955	10630728	chr19	qA	-	S189	1.34298	NA	16559935	8951049	7608886	5	10624955,10626262,10629018,10629552,10630604,	10625530,10626464,10629111,10629654,10630728,
Tmem138	1	10645374	10651587	chr19	qA	-	S189	1.34298	NA	16559935	8951049	7608886	5	10645374,10646018,10649326,10649729,10651573,	10645758,10646094,10649498,10650001,10651587,
Cybasc3	1	10652212	10664320	chr19	qA	+	S189	1.34298	NA	16559935	8951049	7608886	8	10652212,10653471,10654952,10656787,10659671,10661180,10662311,10663014,	10652573,10653564,10655052,10656986,10659880,10661335,10662468,10664320,
Dak	1	10666686	10678748	chr19	qA	-	S189	1.34298	NA	16559935	8951049	7608886	17	10666686,10667636,10667815,10667953,10668159,10668920,10669192,10669783,10670501,10670687,10670847,10671421,10671799,10673521,10673797,10675060,10678657,	10667279,10667726,10667849,10668057,10668266,10669058,10669312,10669900,10670591,10670772,10670882,10671511,10671878,10673703,10673908,10675250,10678748,
Ddb1	1	10680114	10704311	chr19	qA	+	S189	1.34298	NA	16559935	8951049	7608886	27	10680114,10681334,10682282,10682740,10685191,10686133,10687362,10688597,10689341,10689977,10693538,10693709,10696030,10696310,10696551,10696779,10697828,10698016,10699213,10699656,10700385,10701081,10701615,10701978,10702251,10702914,10703568,	10680256,10681483,10682399,10682962,10685306,10686231,10687521,10688681,10689458,10690080,10693614,10693818,10696209,10696474,10696659,10696987,10697924,10698128,10699337,10699821,10700480,10701252,10701725,10702148,10702354,10703038,10704311,
Vwce	1	10708722	10739700	chr19	qA	+	S189	1.34298	NA	16559935	8951049	7608886	20	10708722,10711633,10711806,10712541,10716115,10718636,10719483,10721023,10721521,10722915,10725050,10727539,10728723,10729841,10731099,10732489,10733910,10734077,10734469,10738580,	10709073,10711728,10711896,10712670,10716232,10718753,10719612,10721442,10721615,10722998,10725138,10727625,10728841,10729927,10731196,10732572,10734001,10734160,10734533,10739700,
Pga5	1	10743446	10752561	chr19	qA	-	S189	1.34298	NA	16559935	8951049	7608886	9	10743446,10743844,10744017,10746277,10748127,10749316,10749533,10751114,10752408,	10743751,10743943,10744162,10746394,10748327,10749435,10749651,10751274,10752561,
Vps37c	1	10763304	10788909	chr19	qA	+	S189	1.34298	NA	16559935	8951049	7608886	5	10763304,10780699,10784759,10785760,10787013,	10763469,10780798,10784931,10785843,10788909,
Cd5	1	10792632	10813464	chr19	qA	-	S189	1.34298	NA	16559935	8951049	7608886	11	10792632,10794024,10794707,10795755,10796438,10797532,10799502,10800319,10800786,10804705,10813284,	10793085,10794116,10794827,10795809,10796564,10797823,10799844,10800382,10801095,10804744,10813464,
A430093F15Rik	1	10815436	10860533	chr19	qA	+	S189	1.34298	NA	16559935	8951049	7608886	4	10815436,10856251,10859722,10859907,	10815492,10857571,10859835,10860533,
Cd6	1	10863828	10904548	chr19	qA	-	S189	1.34298	0	16559935	8951049	7608886	13	10863828,10865058,10865405,10865871,10867317,10868631,10869053,10870815,10872165,10872805,10873683,10874833,10904297,	10864733,10865160,10865660,10865943,10867434,10868727,10869194,10870878,10872468,10873117,10874031,10874902,10904548,
Slc15a3	1	10917033	10932405	chr19	qA	+	S189	1.34298	NA	16559935	8951049	7608886	8	10917033,10922994,10927618,10928743,10929398,10930377,10931672,10932119,	10918068,10923278,10927766,10928851,10929567,10930536,10931828,10932405,
Tmem132a	1	10932318	10944269	chr19	qA	-	S189	1.34298	NA	16559935	8951049	7608886	11	10932318,10934053,10934613,10936019,10937712,10937954,10938444,10939745,10940958,10941419,10944028,	10933641,10934245,10934887,10936222,10937856,10938150,10938594,10940077,10941177,10941634,10944269,
Tmem109	1	10945151	10956233	chr19	qA	-	S189	1.34298	NA	16559935	8951049	7608886	4	10945151,10947076,10948731,10956141,	10946639,10947179,10948976,10956233,
Prpf19	1	10969781	10980021	chr19	qA	+	S189	1.34298	NA	16559935	8951049	7608886	16	10969781,10971992,10972306,10973472,10973694,10973859,10974664,10974813,10975179,10975416,10976833,10977191,10977457,10977780,10978127,10979524,	10969958,10972142,10972383,10973614,10973768,10973922,10974706,10974888,10975255,10975526,10976989,10977261,10977543,10977951,10978233,10980021,
Zp1	1	10988786	10995091	chr19	qA	-	S189	1.34298	NA	16559935	8951049	7608886	12	10988786,10989113,10989318,10990680,10990923,10991207,10992126,10992386,10992958,10993191,10993869,10994893,	10988943,10989221,10989400,10990825,10991113,10991335,10992224,10992574,10993102,10993555,10993991,10995091,
Gpr44	1	11011649	11017001	chr19	qA	+	S189	1.34298	NA	16559935	8951049	7608886	3	11011649,11013455,11014550,	11011751,11013546,11017001,
Ccdc86	1	11015970	11023756	chr19	qA	-	S189	1.34298	NA	16559935	8951049	7608886	4	11015970,11017967,11019772,11022767,	11017779,11018042,11019902,11023756,
Ms4a10	1	11036784	11049160	chr19	qA	-	S189	1.34298	NA	16559935	8951049	7608886	9	11036784,11037424,11038525,11039151,11040247,11041557,11042611,11043081,11049108,	11036892,11037563,11038619,11039262,11040379,11041614,11042731,11043277,11049160,
Ms4a15	1	11052796	11067740	chr19	qA	-	S189	1.34298	NA	16559935	8951049	7608886	7	11052796,11054588,11055059,11055782,11057662,11059159,11067608,	11053815,11054702,11055152,11055839,11057785,11059334,11067740,
AW112010	1	11122101	11125056	chr19	qA	-	S189	1.34298	NA	16559935	8951049	7608886	3	11122101,11122768,11124877,	11122583,11122882,11125056,
Ms4a8a	1	11141960	11155593	chr19	qA	-	S189	1.34298	NA	16559935	8951049	7608886	7	11141960,11142864,11145200,11146091,11150774,11153873,11155473,	11142267,11142978,11145338,11146151,11150897,11154093,11155593,
1700017D01Rik	1	11171305	11205368	chr19	qA	-	S189	1.34298	NA	16559935	8951049	7608886	7	11171305,11176293,11180166,11184797,11186805,11190896,11204975,	11171557,11176414,11180286,11184851,11186949,11191006,11205368,
1700025F22Rik	1	11214172	11239810	chr19	qA	-	S189	1.34298	NA	16559935	8951049	7608886	7	11214172,11216016,11216826,11221218,11237889,11239460,11239761,	11214296,11216128,11216943,11221275,11237981,11239540,11239810,
Ms4a13	1	11243907	11271213	chr19	qA	-	S189	1.34298	NA	16559935	8951049	7608886	8	11243907,11246368,11247020,11258294,11259592,11265957,11267417,11271034,	11244486,11246455,11247116,11258414,11259649,11266098,11267533,11271213,
Ms4a1	1	11325092	11340641	chr19	qA	-	S189	1.34298	NA	16559935	8951049	7608886	7	11325092,11327668,11328944,11331062,11332622,11333173,11340537,	11326373,11327770,11329181,11331122,11332742,11333326,11340641,
Ms4a5	1	11348355	11358303	chr19	qA	-	S189	1.34298	NA	16559935	8951049	7608886	5	11348355,11351099,11352175,11353739,11358130,	11348788,11351252,11352232,11353868,11358303,
Ms4a7	1	11395897	11410588	chr19	qA	-	S189	1.34298	0	16559935	8951049	7608886	7	11395897,11396788,11398911,11400296,11402414,11407696,11410496,	11396072,11396890,11399118,11400353,11402540,11407856,11410588,
Ms4a4c	1	11482150	11501736	chr19	qA	+	S189	1.34298	NA	16559935	8951049	7608886	7	11482150,11489281,11490818,11492132,11493482,11495747,11500685,	11482257,11489441,11490938,11492189,11493608,11495849,11501736,
Ms4a4b	1	11518047	11538038	chr19	qA	+	S189	1.34298	NA	16559935	8951049	7608886	7	11518047,11524383,11529141,11532285,11533642,11535746,11537448,	11518150,11524543,11529261,11532342,11533768,11535848,11538038,
Ms4a6c	1	11543857	11556686	chr19	qA	+	S189	1.34298	0	16559935	8951049	7608886	7	11543857,11545578,11546882,11549763,11552657,11554788,11555695,	11544046,11545741,11547017,11549820,11552864,11554889,11556686,
Gm8369	1	11566527	11587067	chr19	qA	+	S189	1.34298	NA	16559935	8951049	7608886	5	11566527,11576648,11579288,11582780,11586071,	11566625,11576769,11579345,11582882,11587067,
Ms4a6b	1	11593048	11604893	chr19	qA	+	S189	1.34298	NA	16559935	8951049	7608886	7	11593048,11594812,11596160,11598399,11601189,11603063,11603977,	11593164,11594975,11596295,11598456,11601387,11603165,11604893,
Ms4a4d	1	11611338	11632956	chr19	qA	+	S189	1.34298	NA	16559935	8951049	7608886	7	11611338,11622968,11624755,11627321,11629293,11630681,11632366,	11611650,11623128,11624875,11627378,11629416,11630783,11632956,
Ms4a6d	1	11661095	11679294	chr19	qA	-	S189	1.34298	NA	16559935	8951049	7608886	7	11661095,11662453,11664479,11667354,11676319,11677635,11679163,	11661671,11662555,11664686,11667411,11676454,11677798,11679294,
Ms4a2	1	11691682	11698133	chr19	qA	-	S189	1.34298	NA	16559935	8951049	7608886	7	11691682,11692905,11693343,11694106,11696532,11697172,11698049,	11692061,11693004,11693499,11694163,11696667,11697272,11698133,
Ms4a3	1	11703986	11715324	chr19	qA	-	S189	1.34298	NA	16559935	8951049	7608886	7	11703986,11705833,11707245,11710300,11712675,11713679,11715156,	11704246,11705935,11707404,11710357,11712813,11713807,11715324,
Plac1l	1	11721773	11735049	chr19	qA	-	S189	1.34298	NA	16559935	8951049	7608886	4	11721773,11724085,11725967,11734941,	11722052,11724189,11726149,11735049,
Oosp1	1	11741949	11765541	chr19	qA	-	S189	1.34298	NA	16559935	8951049	7608886	5	11741949,11742786,11761824,11763156,11765431,	11742312,11742906,11761922,11763338,11765541,
Gm97	1	11771544	11786348	chr19	qA	+	S189	1.34298	NA	16559935	8951049	7608886	6	11771544,11773841,11775403,11778365,11779866,11786104,	11771661,11774020,11775501,11778422,11779978,11786348,
Gif	1	11822048	11837937	chr19	qA	+	S189	1.34298	NA	16559935	8951049	7608886	9	11822048,11822916,11824174,11824673,11826679,11832200,11833427,11834789,11837685,	11822215,11823093,11824288,11824814,11826861,11832378,11833629,11834908,11837937,
Mrpl16	1	11844904	11849436	chr19	qA	+	S189	1.34298	NA	16559935	8951049	7608886	4	11844904,11845291,11847364,11848637,	11845014,11845357,11847513,11849436,
Olfr1417	1	11902566	11903514	chr19	qA	-	S189	1.34298	NA	16559935	8951049	7608886	1	11902566,	11903514,
Olfr1418	1	11929484	11930441	chr19	qA	-	S189	1.34298	NA	16559935	8951049	7608886	1	11929484,	11930441,
Olfr1419	1	11944672	11945704	chr19	qA	-	S189	1.34298	NA	16559935	8951049	7608886	1	11944672,	11945704,
Olfr1420	1	11970512	11971442	chr19	qA	+	S189	1.34298	NA	16559935	8951049	7608886	1	11970512,	11971442,
Patl1	1	11986888	12019586	chr19	qA	+	S189	1.34298	NA	16559935	8951049	7608886	19	11986888,11988837,11994667,11995294,11995858,11996956,11997876,11998290,11999626,12004364,12006022,12006627,12008169,12010168,12011709,12014173,12017118,12017314,12017820,	11987067,11988949,11994885,11995375,11996053,11997058,11997966,11998508,11999716,12004545,12006146,12006725,12008229,12010317,12011869,12014329,12017210,12017464,12019586,
Osbp	1	12040333	12068604	chr19	qA	+	S189	1.34298	NA	16559935	8951049	7608886	14	12040333,12045176,12048147,12052291,12052726,12053120,12053358,12058393,12058881,12062838,12063694,12065090,12066084,12066389,	12040786,12045385,12048398,12052490,12052829,12053175,12053490,12058639,12059002,12062942,12063790,12065272,12066305,12068604,
Olfr1423	1	12110297	12111230	chr19	qA	-	S189	1.34298	NA	16559935	8951049	7608886	1	12110297,	12111230,
Olfr1424	1	12133298	12134240	chr19	qA	-	S189	1.34298	NA	16559935	8951049	7608886	1	12133298,	12134240,
Olfr1425	1	12148184	12149120	chr19	qA	-	S189	1.34298	NA	16559935	8951049	7608886	1	12148184,	12149120,
Olfr1426	1	12162099	12166337	chr19	qA	-	S189	1.34298	NA	16559935	8951049	7608886	3	12162099,12163934,12166172,	12163436,12164105,12166337,
Olfr1427	1	12173191	12174127	chr19	qA	-	S189	1.34298	NA	16559935	8951049	7608886	1	12173191,	12174127,
Olfr1428	1	12183089	12184034	chr19	qA	-	S189	1.34298	NA	16559935	8951049	7608886	1	12183089,	12184034,
Olfr76	1	12194210	12195164	chr19	qA	-	S189	1.34298	NA	16559935	8951049	7608886	1	12194210,	12195164,
Olfr1431	1	12284057	12284996	chr19	qA	+	S189	1.34298	NA	16559935	8951049	7608886	1	12284057,	12284996,
Olfr262	1	12315210	12316149	chr19	qA	-	S189	1.34298	NA	16559935	8951049	7608886	1	12315210,	12316149,
Olfr235	1	12342721	12343660	chr19	qA	+	S189	1.34298	NA	16559935	8951049	7608886	1	12342721,	12343660,
Olfr1433	1	12357539	12358478	chr19	qA	+	S189	1.34298	NA	16559935	8951049	7608886	1	12357539,	12358478,
Olfr1434	1	12357539	12358478	chr19	qA	+	S189	1.34298	NA	16559935	8951049	7608886	1	12357539,	12358478,
Olfr1436	1	12372672	12373620	chr19	qA	-	S189	1.34298	NA	16559935	8951049	7608886	1	12372672,	12373620,
Olfr1437	1	12396376	12397315	chr19	qA	-	S189	1.34298	NA	16559935	8951049	7608886	1	12396376,	12397315,
Olfr1440	1	12468754	12469702	chr19	qA	+	S189	1.34298	NA	16559935	8951049	7608886	1	12468754,	12469702,
Olfr1441	1	12496800	12497757	chr19	qA	+	S189	1.34298	NA	16559935	8951049	7608886	1	12496800,	12497757,
Pfpl	1	12502394	12506600	chr19	qA	+	S189	1.34298	NA	16559935	8951049	7608886	2	12502394,12502826,	12502538,12506600,
Mpeg1	1	12535268	12539775	chr19	qA	+	S189	1.34298	NA	16559935	8951049	7608886	2	12535268,12535522,	12535351,12539775,
Dtx4	1	12540825	12576486	chr19	qA	-	S189	1.34298	NA	16559935	8951049	7608886	9	12540825,12547719,12552615,12556563,12557535,12559753,12560918,12566325,12575496,	12544199,12547809,12552777,12556716,12557597,12559915,12560980,12567040,12576486,
Fam111a	1	12648014	12664186	chr19	qA	+	S189	1.34298	NA	16559935	8951049	7608886	4	12648014,12651579,12658412,12661324,	12648070,12651660,12658612,12664186,
A330040F15Rik	1	12660357	12671056	chr19	qA	-	S189	1.34298	NA	16559935	8951049	7608886	2	12660357,12670427,	12660834,12671056,
Gm4952	1	12674473	12702106	chr19	qA	+	S189	1.34298	0	16559935	8951049	7608886	6	12674473,12687955,12692815,12698093,12699032,12701203,	12674579,12688051,12692923,12698220,12699207,12702106,
Glyat	1	12707797	12726227	chr19	qA	+	S189	1.34298	NA	16559935	8951049	7608886	6	12707797,12714261,12720792,12722492,12724746,12725718,	12708096,12714356,12720900,12722619,12724918,12726227,
Olfr1442	1	12748668	12749733	chr19	qA	+	S189	1.34298	NA	16559935	8951049	7608886	1	12748668,	12749733,
Olfr1443	1	12752655	12758335	chr19	qA	+	S189	1.34298	NA	16559935	8951049	7608886	3	12752655,12753573,12754570,	12753125,12753675,12758335,
Keg1	1	12770279	12794386	chr19	qA	+	S189	1.34298	NA	16559935	8951049	7608886	6	12770279,12784086,12785471,12788996,12790387,12793269,	12770331,12784176,12785579,12789123,12790559,12794386,
Cntf	1	12838017	12840122	chr19	qA	-	S189	1.34298	NA	16559935	8951049	7608886	2	12838017,12839770,	12838870,12840122,
U05342	1	12838017	12870613	chr19	qA	-	S189	1.34298	NA	16559935	8951049	7608886	13	12838017,12839770,12844666,12845492,12849309,12850484,12850901,12851349,12852431,12853113,12853382,12864749,12869473,	12838870,12839896,12845039,12845592,12849424,12850563,12850952,12851484,12852536,12853150,12853589,12864778,12870613,
Zfp91	1	12841428	12870613	chr19	qA	-	S189	1.34298	NA	16559935	8951049	7608886	11	12841428,12845492,12849309,12850484,12850901,12851349,12852431,12853113,12853382,12864749,12869473,	12845039,12845592,12849424,12850563,12850952,12851484,12852536,12853150,12853589,12864778,12870613,
Lpxn	1	12873098	12908298	chr19	qA	+	S189	1.34298	NA	16559935	8951049	7608886	9	12873098,12878422,12885709,12893825,12898433,12899288,12899579,12907097,12907574,	12873169,12878580,12885756,12893925,12898601,12899462,12899661,12907246,12908298,
Olfr1444	1	12936266	12937226	chr19	qA	+	S189	1.34298	NA	16559935	8951049	7608886	1	12936266,	12937226,
Olfr1445	1	12958372	12959317	chr19	qA	+	S189	1.34298	NA	16559935	8951049	7608886	1	12958372,	12959317,
Olfr1446	1	12964138	12965065	chr19	qA	-	S189	1.34298	NA	16559935	8951049	7608886	1	12964138,	12965065,
Olfr1447	1	12975338	12976268	chr19	qA	-	S189	1.34298	NA	16559935	8951049	7608886	1	12975338,	12976268,
Gm5512	1	12979720	12981475	chr19	qA	+	S189	1.34298	NA	16559935	8951049	7608886	1	12979720,	12981475,
Olfr1448	1	12993852	12994797	chr19	qA	-	S189	1.34298	NA	16559935	8951049	7608886	1	12993852,	12994797,
Olfr1449	1	13009229	13010174	chr19	qA	+	S189	1.34298	NA	16559935	8951049	7608886	1	13009229,	13010174,
Olfr1451	1	13073477	13074410	chr19	qA	+	S189	1.34298	NA	16559935	8951049	7608886	1	13073477,	13074410,
Olfr1453	1	13101893	13102817	chr19	qA	-	S189	1.34298	NA	16559935	8951049	7608886	1	13101893,	13102817,
Olfr1454	1	13137902	13138826	chr19	qA	+	S189	1.34298	NA	16559935	8951049	7608886	1	13137902,	13138826,
Olfr1457	1	13169182	13170136	chr19	qA	-	S189	1.34298	NA	16559935	8951049	7608886	1	13169182,	13170136,
Olfr1459	1	13220223	13221147	chr19	qA	-	S189	1.34298	NA	16559935	8951049	7608886	1	13220223,	13221147,
Olfr1461	1	13239505	13240444	chr19	qA	+	S189	1.34298	NA	16559935	8951049	7608886	1	13239505,	13240444,
Olfr1462	1	13265158	13266082	chr19	qA	+	S189	1.34298	NA	16559935	8951049	7608886	1	13265158,	13266082,
Olfr1463	1	13308741	13309674	chr19	qA	+	S189	1.34298	NA	16559935	8951049	7608886	1	13308741,	13309674,
Olfr1465	1	13387849	13388773	chr19	qA	-	S189	1.34298	NA	16559935	8951049	7608886	1	13387849,	13388773,
Olfr1466	1	13416249	13417182	chr19	qA	+	S189	1.34298	NA	16559935	8951049	7608886	1	13416249,	13417182,
Olfr1467	1	13439119	13440046	chr19	qA	+	S189	1.34298	NA	16559935	8951049	7608886	1	13439119,	13440046,
Olfr1469	1	13485060	13485990	chr19	qA	+	S189	1.34298	NA	16559935	8951049	7608886	1	13485060,	13485990,
Olfr1471	1	13519503	13520448	chr19	qA	+	S189	1.34298	NA	16559935	8951049	7608886	1	13519503,	13520448,
Olfr1472	1	13528060	13529005	chr19	qA	-	S189	1.34298	NA	16559935	8951049	7608886	1	13528060,	13529005,
Olfr1474	1	13545461	13546406	chr19	qA	+	S189	1.34298	NA	16559935	8951049	7608886	1	13545461,	13546406,
Olfr1475	1	13553741	13554686	chr19	qA	-	S189	1.34298	NA	16559935	8951049	7608886	1	13553741,	13554686,
Olfr1477	1	13575035	13577782	chr19	qA	+	S189	1.34298	NA	16559935	8951049	7608886	2	13575035,13576809,	13575162,13577782,
Olfr1480	1	13604164	13605112	chr19	qA	+	S189	1.34298	NA	16559935	8951049	7608886	1	13604164,	13605112,
Olfr1484	1	13659795	13660743	chr19	qA	+	S189	1.34298	NA	16559935	8951049	7608886	1	13659795,	13660743,
Olfr1487	1	13693653	13694601	chr19	qA	+	S189	1.34298	NA	16559935	8951049	7608886	1	13693653,	13694601,
Olfr1489	1	13707602	13708544	chr19	qA	+	S189	1.34298	NA	16559935	8951049	7608886	1	13707602,	13708544,
Olfr1490	1	13728935	13729886	chr19	qA	+	S189	1.34298	NA	16559935	8951049	7608886	1	13728935,	13729886,
Olfr1491	1	13779318	13780278	chr19	qA	+	S189	1.34298	NA	16559935	8951049	7608886	1	13779318,	13780278,
Olfr1494	1	13823597	13824545	chr19	qA	+	S189	1.34298	NA	16559935	8951049	7608886	1	13823597,	13824545,
Olfr1495	1	13842833	13843793	chr19	qA	+	S189	1.34298	NA	16559935	8951049	7608886	1	13842833,	13843793,
Olfr1496	1	13855037	13856104	chr19	qA	+	S189	1.34298	NA	16559935	8951049	7608886	1	13855037,	13856104,
Olfr1497	1	13869154	13870099	chr19	qA	-	S189	1.34298	NA	16559935	8951049	7608886	1	13869154,	13870099,
Olfr1499	1	13889133	13890078	chr19	qA	-	S189	1.34298	NA	16559935	8951049	7608886	1	13889133,	13890078,
Olfr1500	1	13901948	13902884	chr19	qA	-	S189	1.34298	NA	16559935	8951049	7608886	1	13901948,	13902884,
Olfr1501	1	13912713	13913661	chr19	qA	-	S189	1.34298	NA	16559935	8951049	7608886	1	13912713,	13913661,
Olfr1502	1	13936284	13937235	chr19	qA	+	S189	1.34298	NA	16559935	8951049	7608886	1	13936284,	13937235,
Olfr1504	1	13961750	13962698	chr19	qA	-	S189	1.34298	NA	16559935	8951049	7608886	1	13961750,	13962698,
Olfr1505	1	13993511	13994462	chr19	qA	+	S189	1.34298	NA	16559935	8951049	7608886	1	13993511,	13994462,
Tle4	1	14522561	14672473	chr19	qA	-	S189	1.34298	NA	16559935	8951049	7608886	20	14522561,14526132,14526553,14526909,14528068,14529230,14538798,14539233,14539775,14541038,14541669,14542641,14590848,14592261,14619277,14638878,14668873,14670079,14671246,14671857,	14524331,14526209,14526704,14527057,14528316,14529480,14538875,14539427,14539908,14541191,14541723,14542761,14590865,14592463,14619352,14638941,14668918,14670143,14671344,14672473,
Psat1	1	15979612	15999112	chr19	qA	-	S189	1.34298	0	16559935	8951049	7608886	9	15979612,15981419,15983790,15989353,15991566,15992695,15993944,15995425,15998793,	15980641,15981557,15983919,15989523,15991739,15992901,15994014,15995486,15999112,
Cep78	1	16030262	16059479	chr19	qA	-	S189	1.34298	NA	16559935	8951049	7608886	15	16030262,16034021,16035432,16036861,16043561,16045022,16045385,16048845,16049377,16050738,16053270,16055581,16055954,16056117,16059102,	16030893,16034190,16035599,16036939,16043690,16045068,16045521,16048957,16049442,16050852,16053445,16055685,16056027,16056290,16059479,
Gnaq	1	16207320	16461943	chr19	qA	+	S189	1.34298	NA	16559935	8951049	7608886	7	16207320,16294077,16390506,16406566,16409470,16452646,16457693,	16207951,16294262,16390661,16406695,16409600,16452800,16461943,
E030024N20Rik	1	16238587	16244948	chr19	qA	+	S189	1.34298	NA	16559935	8951049	7608886	1	16238587,	16244948,
Gna14	1	16510156	16685308	chr19	qA	+	S189	1.19676	0.261003	17493865	8951049	8542816	7	16510156,16608202,16673429,16677753,16679452,16682472,16683829,	16511307,16608387,16673584,16677882,16679582,16682626,16685308,
Vps13a	1	16691163	16855417	chr19	qA, qB	-	S189	1.31371	NA	17493865	16574276	919589	72	16691163,16693583,16693867,16695113,16710258,16714479,16714691,16715026,16715273,16716047,16718238,16720338,16722082,16725908,16727176,16728330,16728830,16729698,16730348,16733093,16734937,16735486,16738241,16738497,16738998,16740643,16743087,16750535,16752343,16752734,16754499,16756359,16757273,16759767,16760918,16761573,16762436,16766236,16769948,16773297,16775610,16777993,16778177,16779021,167…	16691405,16693658,16693991,16695199,16710370,16714603,16714737,16715190,16715349,16716161,16718320,16720484,16722196,16726014,16727246,16728412,16728977,16729849,16730581,16733223,16735071,16735615,16738388,16738602,16739394,16740926,16743191,16750696,16752599,16752893,16754601,16756716,16757366,16760000,16761133,16761743,16762561,16766387,16770096,16773602,16775778,16778097,16778294,16779175,167…
Foxb2	1	16946805	16948320	chr19	qA, qB	-	S189	1.31371	NA	17493865	16574276	919589	1	16946805,	16948320,
Prune2	1	17030607	17298422	chr19	qA, qB	+	S189	1.31371	NA	17493865	16574276	919589	20	17030607,17074428,17078111,17081111,17090697,17095048,17188076,17192532,17199427,17242752,17253279,17267745,17273602,17274270,17276131,17282720,17286167,17286781,17290815,17295273,	17030782,17074533,17078314,17081275,17090847,17095143,17188232,17199082,17200193,17242832,17253480,17267919,17273705,17274402,17276218,17282819,17286203,17286820,17290863,17298422,
Gcnt1	1	17400630	17431157	chr19	qA, qB	-	S189	1.31371	0	17493865	16574276	919589	3	17400630,17407599,17431046,	17404978,17407746,17431157,
Rfk	1	17468532	17475839	chr19	qA, qB	+	S189	1.31371	NA	17493865	16574276	919589	4	17468532,17469687,17473067,17473962,	17468882,17469839,17473170,17475839,
Ostf1	1	18654853	18706303	chr19	qB	-	S189	1.27302	NA	19808379	17541673	2266706	10	18654853,18659131,18661036,18664194,18664890,18667072,18668345,18670840,18678655,18706109,	18655818,18659233,18661115,18664244,18664998,18667126,18668409,18670891,18678702,18706303,
BC016495	1	18706505	18726674	chr19	qB	+	S189	1.27302	NA	19808379	17541673	2266706	9	18706505,18710568,18714007,18714375,18715613,18715892,18716663,18719544,18725725,	18706571,18710632,18714098,18714424,18715761,18715964,18716770,18719628,18726674,
2410127L17Rik	1	18745269	18779282	chr19	qB	+	S189	1.27302	NA	19808379	17541673	2266706	8	18745269,18752177,18753593,18764719,18765906,18768138,18777850,18778509,	18745692,18752373,18753757,18764860,18766085,18768252,18777954,18779282,
D030056L22Rik	1	18787725	18792918	chr19	qB	+	S189	1.27302	NA	19808379	17541673	2266706	2	18787725,18791711,	18788149,18792918,
Trpm6	1	18824472	18967001	chr19	qB	+	S189	1.27302	NA	19808379	17541673	2266706	39	18824472,18846810,18851182,18853009,18857529,18858263,18861163,18866475,18867325,18870742,18870930,18875424,18876638,18884021,18886168,18887838,18889730,18893527,18897822,18900240,18901860,18904320,18904694,18906958,18912462,18927816,18930644,18936660,18940687,18942443,18944989,18946701,18948318,18950325,18951242,18952056,18958389,18963424,18966493,	18824532,18846884,18851221,18853187,18857743,18858388,18861335,18866644,18867449,18870815,18871031,18875559,18876692,18884162,18886303,18888119,18889959,18893680,18897969,18900369,18902112,18904495,18904809,18907152,18912595,18928958,18930754,18936778,18940779,18942502,18945015,18946752,18948384,18950612,18951325,18952262,18958441,18963531,18967001,
Rorb	1	19005098	19075607	chr19	qB	-	S189	1.27302	0	19808379	17541673	2266706	10	19005098,19026647,19029531,19031716,19034898,19036514,19052070,19057831,19062520,19075496,	19012525,19026760,19029642,19031824,19035031,19036636,19052472,19057973,19062606,19075607,
Fgfbp3	1	36992039	36994089	chr19	qC2	-	S218	1.49906	NA	37046162	36981646	64516	2	36992039,36994061,	36993767,36994089,
Btaf1	1	37000568	37088547	chr19	qC2	+	S218	1.49906	NA	37046162	36981646	64516	38	37000568,37019701,37023557,37025523,37030860,37032862,37036128,37036920,37040107,37040981,37041165,37043545,37044403,37047387,37052804,37055066,37055476,37056136,37057938,37060944,37062470,37063365,37063877,37065212,37066925,37068759,37069080,37069288,37071019,37071995,37074581,37074806,37076903,37077977,37078921,37084069,37084501,37085750,	37000891,37019825,37023672,37025667,37031024,37032999,37036258,37036989,37040197,37041077,37041342,37043686,37044528,37047508,37052909,37055216,37055619,37056311,37058142,37061371,37062661,37063519,37063987,37065414,37067074,37068912,37069202,37069456,37071097,37072125,37074723,37074937,37077029,37078130,37079133,37084229,37084672,37088547,
Plce1	1	38598686	38859590	chr19	qC3	+	S217	1.47921	NA	38690984	38675038	15946	32	38598686,38694932,38726284,38772939,38776309,38779729,38791053,38794045,38795463,38796301,38799190,38799399,38801257,38803172,38803316,38810920,38812412,38813737,38820255,38823781,38824930,38833304,38834468,38839789,38841621,38843940,38844836,38847309,38852346,38854255,38855049,38857026,	38599942,38695221,38726601,38773085,38776568,38779935,38791729,38794228,38795581,38796410,38799313,38799536,38801496,38803234,38803482,38811028,38812529,38813896,38820385,38823903,38825048,38833436,38834756,38839953,38841883,38844059,38844965,38847519,38852505,38854474,38855272,38859590,
Gfra1	1	58311181	58528956	chr19	qD2	-	S148	1.3787	NA	58372858	58355378	17480	10	58311181,58313743,58338401,58341488,58344543,58374731,58467062,58526458,58527653,58528798,	58313036,58313797,58338583,58341623,58344653,58375068,58467077,58526542,58527947,58528956,
Gm10007	1	58370693	58374838	chr19	qD2	+	S148	1.3787	NA	58372858	58355378	17480	3	58370693,58371462,58374737,	58370968,58371536,58374838,
2700078E11Rik	1	60600598	60656926	chr19	qD3	-	S93	1.41599	0	60608446	60588402	20044	9	60600598,60605367,60610038,60613316,60618912,60621348,60639064,60640070,60656230,	60604990,60605411,60610177,60613406,60619015,60621444,60639167,60640197,60656926,
Celf2	1	6460743	7317627	chr2	qA1	-	S217	1.45455	0	7128218	7110522	17696	16	6460743,6468087,6470877,6474830,6481716,6507019,6521079,6525069,6528927,6536733,6545716,6585160,6642462,6883424,7106515,7317484,	6466721,6468259,6471021,6475010,6481836,6507154,6521143,6525228,6529007,6536868,6545765,6585243,6642659,6883460,7106554,7317627,
Sfmbt2	1	10292077	10516880	chr2	qA1	+	S147	1.45101	0	10466306	10450441	15865	23	10292077,10301811,10314891,10323615,10326064,10359573,10361493,10367311,10378531,10382951,10445571,10452117,10464559,10469057,10477845,10479194,10489987,10496962,10499155,10499441,10500761,10502170,10512056,	10292179,10301862,10315033,10323710,10326305,10359662,10361740,10367409,10378633,10383099,10445654,10452241,10464673,10469100,10477919,10479337,10490097,10497138,10499254,10499758,10501019,10502299,10516880,
Pter	1	12845667	12925080	chr2	qA1	+	S185	1.4827	NA	12848017	12822765	25252	5	12845667,12899786,12901919,12916376,12922483,	12845825,12900244,12902185,12916517,12925080,
Plxdc2	1	16277948	16673742	chr2	qA2	+	S143	1.39773	NA	16382303	16346537	35766	14	16277948,16433648,16469743,16486962,16560213,16571735,16582400,16591120,16591449,16624943,16633708,16635296,16650879,16672817,	16278864,16433860,16469890,16487032,16560336,16571854,16582500,16591216,16591531,16625010,16633856,16635335,16651040,16673742,
Nebl	1	17268360	17652695	chr2	qA3	-	S148	1.38522	NA	17346138	17327802	18336	7	17268360,17272331,17295811,17451536,17511719,17650995,17652419,	17270497,17272438,17295983,17451644,17511804,17651090,17652695,
Etl4	1	20441139	20732162	chr2	qA3	+	S217	1.40622	0	20538858	20518340	20518	20	20441139,20451585,20583524,20631031,20634981,20665085,20681841,20688071,20699652,20702568,20703424,20706670,20710054,20719503,20720242,20723168,20727211,20727401,20729528,20730336,	20441554,20451869,20583723,20631230,20635075,20665918,20681891,20688238,20699828,20702699,20703572,20707127,20710238,20719658,20720410,20723288,20727289,20729000,20729651,20732162,
Med27	1	29202355	29380308	chr2	qB	+	S111	1.3034	NA	29275010	29110460	164550	8	29202355,29205365,29268907,29326812,29355738,29364942,29378293,29379886,	29202567,29205510,29269038,29326906,29355846,29364984,29378371,29380308,
Ralgps1	1	32992492	33226998	chr2	qB	-	S147	1.49785	NA	33029185	33014064	15121	20	32992492,32996514,32998563,32998819,33000917,33002089,33010807,33013291,33014429,33023700,33027937,33029930,33115997,33129080,33131665,33140344,33180172,33192032,33196232,33226789,	32993229,32996606,32998669,32998912,33001023,33002173,33010859,33013449,33014556,33023768,33028031,33030068,33116124,33129173,33131755,33140428,33180223,33192140,33196353,33226998,
Lrp1b	1	40452292	42509118	chr2	qB	-	S147	1.24782	0.0250097	42410649	41388078	1022571	91	40452292,40453932,40455773,40457024,40466951,40485126,40493225,40502606,40512883,40516970,40519135,40520592,40533010,40534511,40552869,40555031,40557276,40558230,40559333,40570891,40580901,40581367,40586216,40598281,40606419,40656911,40658410,40658694,40666192,40677105,40678026,40707150,40713921,40716169,40724634,40725740,40730482,40732061,40734984,40737659,40742160,40744741,40758496,40758885,407…	40452594,40454031,40455918,40457115,40467028,40485231,40493400,40502768,40513048,40517096,40519309,40520709,40533117,40534735,40553111,40555151,40557411,40558368,40559459,40571014,40581034,40581474,40586346,40598388,40606536,40657031,40658530,40658811,40666286,40677254,40678215,40707350,40714103,40716292,40724720,40725924,40730670,40732202,40735107,40737788,40742280,40744864,40758646,40758999,407…
Gm14461	1	78077703	78142387	chr2	qC3	+	S147	1.15494	NA	78111276	78098665	12611	6	78077703,78094708,78103621,78133481,78140401,78141815,	78078490,78094752,78103671,78133643,78140566,78142387,
Itgav	1	83564553	83647073	chr2	qD	+	S148	1.31733	NA	83595176	83576611	18565	30	83564553,83576666,83588009,83595962,83602024,83603808,83605924,83606783,83608451,83608848,83610209,83611291,83616524,83619170,83622095,83623961,83625489,83629073,83631351,83632049,83632707,83634390,83635075,83635595,83636242,83637507,83641926,83642134,83643036,83643396,	83565076,83576797,83588101,83596077,83602086,83603854,83606050,83606828,83608495,83608905,83610262,83611494,83616716,83619216,83622203,83624020,83625644,83629211,83631419,83632197,83632800,83634470,83635156,83635701,83636401,83637609,83642040,83642242,83643159,83647073,
Serping1	1	84605516	84615586	chr2	qD	-	S217	1.47237	NA	84640234	84611552	28682	8	84605516,84607431,84609930,84610249,84611581,84613287,84614896,84615519,	84605984,84607651,84610067,84610453,84611716,84613801,84614971,84615586,
Ube2l6	1	84638984	84650160	chr2	qD	+	S217	1.47237	NA	84640234	84611552	28682	4	84638984,84642935,84646493,84649161,	84639089,84643031,84646680,84650160,
Olfr1111	1	86989876	86990816	chr2	qD	-	S218	1.36367	NA	87011473	86985023	26450	1	86989876,	86990816,
Olfr1208	1	88736825	88737752	chr2	qE1	-	S196	1.37328	NA	88756446	88729854	26592	1	88736825,	88737752,
Olfr1209	1	88749615	88750548	chr2	qE1	-	S196	1.37328	NA	88756446	88729854	26592	1	88749615,	88750548,
Lrrc4c	1	97307830	97471821	chr2	qE1	+	S217	1.28462	NA	97394348	97376587	17761	3	97307830,97443645,97469145,	97308577,97443697,97471821,
Mpped2	1	106533615	106708517	chr2	qE3	+	S258	1.3018	0	106536857	106511397	25460	7	106533615,106539444,106584856,106623789,106701644,106704811,106707104,	106533978,106539692,106585038,106624015,106701760,106704925,106708517,
Olfr1280	1	111155637	111156555	chr2	qE3	+	S258	1.34488	NA	111218174	111152788	65386	1	111155637,	111156555,
Olfr1281	1	111168577	111169495	chr2	qE3	+	S258	1.34488	NA	111218174	111152788	65386	1	111168577,	111169495,
Olfr1282	1	111175315	111176233	chr2	qE3	-	S258	1.34488	NA	111218174	111152788	65386	1	111175315,	111176233,
Olfr1283	1	111208790	111209708	chr2	qE3	+	S258	1.34488	NA	111218174	111152788	65386	1	111208790,	111209708,
Olfr1307	1	111784672	111785611	chr2	qE3	-	S93	1.30365	NA	111803162	111754761	48401	1	111784672,	111785611,
Olfr1308	1	111800265	111801228	chr2	qE3	-	S93	1.30365	NA	111803162	111754761	48401	1	111800265,	111801228,
Fmn1	1	113167892	113556924	chr2	qE4	+	S185	1.42873	0	113327709	113308372	19337	20	113167892,113203992,113269793,113284498,113319058,113365307,113369469,113403439,113422254,113424187,113433243,113435179,113436489,113439725,113443325,113476888,113528265,113533165,113548019,113549572,	113167988,113205986,113269969,113284616,113319120,113366098,113369620,113403527,113422316,113424276,113433373,113435326,113436549,113439833,113443446,113476981,113528317,113533315,113548104,113556924,
Ptprt	1	161353358	162486883	chr2	qH2	-	S147	1.34283	NA	161739457	161714157	25300	30	161353358,161356172,161359216,161360204,161373019,161377482,161379465,161381149,161384555,161385904,161390362,161391860,161401461,161413282,161432993,161481877,161523709,161558614,161591959,161636285,161637670,161727183,161753217,161960947,162063742,162079488,162093723,162103783,162188636,162486535,	161355305,161356308,161359380,161360330,161373151,161377656,161379615,161381285,161384710,161386021,161390460,161391897,161401538,161413370,161433184,161482026,161523845,161558651,161592233,161636388,161637872,161727293,161753514,161961241,162063917,162079604,162093805,162104055,162188762,162486883,
Cass4	1	172219402	172258360	chr2	qH3	+	S147	1.38083	0	172268815	172240314	28501	7	172219402,172241619,172249098,172250099,172252135,172255141,172257732,	172219505,172242042,172249200,172250174,172253425,172255219,172258360,
2410001C21Rik	1	172266077	172295399	chr2	qH3	+	S147	1.38083	NA	172268815	172240314	28501	9	172266077,172270146,172270826,172272121,172272534,172288676,172291773,172291928,172294095,	172266239,172270241,172270920,172272261,172272613,172288790,172291831,172292024,172295399,
Pmepa1	1	173049965	173102034	chr2	qH3	-	S92	1.499	NA	173098210	173077673	20537	4	173049965,173054076,173059807,173101588,	173053844,173054127,173059962,173102034,
Pkia	1	7366603	7445365	chr3	qA1	+	S143	1.15923	NA	7428522	7410251	18271	3	7366603,7437337,7442010,	7366752,7437515,7445365,
Fabp12	1	10244208	10301183	chr3	qA1	-	S143	1.39992	NA	10275230	10258290	16940	6	10244208,10247612,10250039,10252236,10261409,10301124,	10246052,10247714,10250212,10252357,10261622,10301183,
Fndc3b	1	27315083	27609361	chr3	qA3	-	S92	1.45912	NA	27534943	27507034	27909	26	27315083,27324955,27327785,27338879,27350235,27355370,27355908,27357638,27358866,27360597,27362696,27364623,27366296,27367787,27369143,27387158,27389946,27397698,27400315,27407402,27436870,27440852,27455041,27519526,27541872,27609267,	27318524,27325083,27327952,27339092,27350516,27355520,27356022,27357811,27358972,27360716,27362768,27364762,27366383,27367962,27369268,27387212,27390085,27397758,27400467,27407461,27437161,27441096,27455118,27519602,27542011,27609361,
Kcnmb3	1	32371242	32390891	chr3	qA3	-	S93	1.24083	NA	32406088	32387751	18337	4	32371242,32372600,32381263,32390829,	32371527,32372799,32381437,32390891,
Fat4	1	38785861	38910905	chr3	qB	+	S148	1.48952	NA	38850736	38824345	26391	17	38785861,38841730,38848362,38849944,38855594,38857322,38869547,38876188,38878572,38890555,38894817,38897993,38899031,38900034,38901682,38906013,38907902,	38791056,38841862,38848624,38850295,38856517,38857497,38869728,38876439,38882922,38890660,38895125,38898079,38899211,38900159,38901900,38906275,38910905,
Pcdh18	1	49547217	49561238	chr3	qC	-	S185	1.36412	NA	49552267	49530182	22085	4	49547217,49557205,49557461,49558299,	49549196,49557369,49557547,49561238,
Rnf13	1	57539987	57639155	chr3	qD	+	S93	1.31597	0	57567444	57539655	27789	10	57539987,57568178,57572961,57583304,57600119,57606368,57610943,57624428,57636885,57637407,	57540122,57568304,57573042,57583430,57600207,57606459,57611049,57624522,57636966,57639155,
Rsrc1	1	66789593	67162325	chr3	qE1	+	S111	1.34189	NA	66866811	66841089	25722	10	66789593,66798438,66800386,66886457,66984750,67010347,67094268,67153830,67159395,67160142,	66789728,66798634,66800512,66886631,66984787,67010399,67094337,67153937,67159548,67162325,
Iqcj-schip1	1	67696141	68430404	chr3	qE1	+	S148	1.47309	NA	67897984	67869958	28026	11	67696141,67845115,67851159,67859184,68298495,68400071,68420361,68421532,68422517,68424894,68429728,	67696243,67845180,67851240,67859320,68299179,68400190,68420479,68421730,68422641,68424988,68430404,
Schip1	1	67868723	68430404	chr3	qE1	+	S148	1.47309	0	67897984	67869958	28026	8	67868723,68298495,68400071,68420361,68421532,68422517,68424894,68429728,	67868929,68299179,68400190,68420479,68421730,68422641,68424988,68430404,
Fstl5	1	75878519	76513927	chr3	qE3	+	S217	1.45611	NA	76024193	75995926	28267	16	75878519,75948870,76027762,76125975,76214359,76233663,76286146,76340165,76392868,76397364,76424401,76432834,76452197,76463580,76465679,76511396,	75878896,75949012,76027796,76126224,76214556,76233784,76286313,76340286,76393030,76397499,76424428,76432953,76452347,76463688,76465804,76513927,
Ivl	1	92374823	92377637	chr3	qF1	-	S217	1.34473	NA	92398117	92372853	25264	2	92374823,92377613,	92376701,92377637,
Smcp	1	92387787	92392946	chr3	qF1	-	S217	1.34473	NA	92398117	92372853	25264	2	92387787,92392750,	92388480,92392946,
Crnn	1	92948708	92953393	chr3	qF2.1	+	S218	1.429	NA	92970420	92947557	22863	3	92948708,92950720,92951968,	92948760,92950871,92953393,
Pde4dip	1	97493751	97628544	chr3	qF2.2	-	S147	1.48375	0	97556248	97541497	14751	44	97493751,97496243,97496518,97497858,97498814,97499801,97500912,97503031,97503717,97505480,97506158,97507089,97510794,97513404,97514143,97515319,97516990,97519036,97520890,97522071,97523204,97528011,97534749,97545240,97546411,97547087,97547408,97550594,97551439,97551687,97555731,97556938,97558048,97558354,97559361,97560806,97561126,97561454,97562721,97596661,97597067,97597407,97600654,97628137,	97494776,97496290,97496657,97498002,97499041,97499921,97501137,97503156,97503907,97505600,97506290,97507341,97510980,97513506,97514367,97515371,97517226,97519565,97521007,97522264,97523640,97528244,97534838,97545368,97546524,97547225,97547525,97550686,97551521,97551858,97555926,97557118,97558186,97558468,97559520,97561019,97561219,97561574,97562853,97596779,97597243,97597531,97600731,97628544,
Hsd3b5	1	98422558	98449457	chr3	qF2.2	-	S111	1.42603	NA	98466477	98434197	32280	4	98422558,98425925,98433976,98449395,	98423741,98426090,98434173,98449457,
Vav3	1	109143600	109488612	chr3	qF3	+	S148	1.42704	NA	109285082	109262863	22219	27	109143600,109226908,109297695,109299805,109304295,109306327,109309313,109311701,109313803,109318905,109322350,109324358,109328786,109330331,109331192,109365660,109366021,109377023,109381236,109430948,109450589,109454703,109460159,109460839,109467221,109485723,109486485,	109144160,109227025,109297754,109299871,109304404,109306420,109309382,109311805,109313903,109319001,109322419,109324445,109328872,109330464,109331302,109365762,109366122,109377049,109381282,109431085,109450655,109454738,109460276,109460927,109467351,109485875,109488612,
Dpyd	1	118265095	119135836	chr3	qG1	+	S196	1.47942	NA	118804764	118774079	30685	23	118265095,118313362,118377406,118462573,118484753,118500265,118506968,118514097,118600011,118602084,118619990,118647068,118702087,118767796,118838639,118844819,118897159,118897986,118968872,119017669,119115051,119130065,119134404,	118265232,118313473,118377489,118462661,118484915,118500462,118507050,118514185,118600119,118602254,118620201,118647253,118702303,118767961,118838708,118844903,118897280,118898106,118969015,119017849,119115195,119130206,119135836,
Ppp3ca	1	136333733	136598743	chr3	qG3	+	S147	1.4206	NA	136445373	136427326	18047	14	136333733,136460689,136531565,136539052,136540593,136544364,136550910,136553399,136566066,136568262,136584796,136591485,136594974,136597992,	136333865,136460890,136531690,136539164,136540739,136544504,136550988,136553494,136566192,136568337,136584881,136591583,136595004,136598743,
Clca1	1	144393279	144423703	chr3	qH2	-	S93	1.28274	NA	144461837	144416087	45750	14	144393279,144399880,144400826,144409727,144410333,144411364,144412628,144414897,144417692,144418117,144420921,144421370,144422134,144423527,	144393919,144400120,144400994,144409992,144410558,144411465,144412806,144415122,144417920,144418295,144421030,144421518,144422275,144423703,
Clca2	1	144459522	144482458	chr3	qH2	-	S93	1.28274	NA	144461837	144416087	45750	14	144459522,144464906,144465895,144468639,144469245,144470279,144471542,144473609,144476414,144476840,144479665,144480113,144480886,144482274,	144460786,144465146,144466063,144468904,144469470,144470380,144471720,144473834,144476642,144477018,144479774,144480261,144481027,144482458,
Tnni3k	1	154449254	154718371	chr3	qH4	-	S217	1.41885	NA	154736628	154717819	18809	25	154449254,154455736,154490444,154496609,154519484,154535056,154538095,154538454,154601714,154602546,154602837,154602988,154603995,154604571,154619903,154620653,154624736,154624914,154632171,154642112,154693224,154700351,154701442,154717511,154718230,	154449767,154455816,154490614,154496669,154519594,154535189,154538148,154538507,154601819,154602741,154602895,154603081,154604052,154604658,154620053,154620748,154624841,154625059,154632307,154642211,154693335,154700449,154701528,154717620,154718371,
Ankrd13c	1	157610429	157669801	chr3	qH4	+	S93	1.41356	NA	157644342	157615122	29220	13	157610429,157623947,157625241,157635195,157635963,157638191,157651603,157654644,157657560,157662620,157664037,157666672,157668703,	157610920,157623989,157625346,157635281,157636009,157638258,157651748,157654776,157657722,157662700,157664136,157666773,157669801,
Plag1	1	3828304	3865552	chr4	qA1	-	S197	1.39068	NA	3881147	3862444	18703	6	3828304,3832593,3836052,3839566,3842767,3865360,	3832094,3832952,3836149,3839658,3842872,3865552,
Chchd7	1	3866034	3870672	chr4	qA1	+	S197	1.39068	0	3881147	3862444	18703	5	3866034,3866570,3868392,3869867,3870534,	3866109,3866673,3868458,3869966,3870672,
Dpy19l4	1	11192225	11249278	chr4	qA1	-	S93	1.30644	NA	11228967	11213710	15257	19	11192225,11194759,11200153,11204010,11205075,11208150,11212200,11214621,11216816,11217337,11217537,11219700,11223082,11230458,11231093,11231446,11236512,11244219,11249146,	11193089,11194918,11200286,11204093,11205132,11208271,11212320,11214780,11216890,11217436,11217669,11219835,11223206,11230604,11231215,11231537,11236637,11244327,11249278,
Pax5	1	44544377	44723312	chr4	qB1	-	S147	1.47089	NA	44657141	44642074	15067	10	44544377,44550291,44582873,44622586,44658419,44692311,44695540,44704706,44710393,44723234,	44544454,44550378,44582975,44622716,44658595,44692440,44695605,44704904,44710559,44723312,
Olfr273	1	52868429	52869383	chr4	qB2	-	S258	1.32855	NA	52870077	52846256	23821	1	52868429,	52869383,
Astn2	1	65041836	66065517	chr4	qC1	-	S143	1.25959	0	65241800	65219314	22486	22	65041836,65056104,65057991,65096185,65201972,65203684,65242573,65305731,65309288,65312896,65390354,65407332,65455512,65572693,65573594,65574746,65611160,65653321,65720163,65846157,65927226,66064916,	65042723,65056288,65058092,65096327,65202121,65203818,65242839,65305911,65309393,65313021,65390543,65407499,65455663,65572831,65573669,65574831,65611328,65653468,65720271,65846542,65927414,66065517,
Mtap	1	88783273	88826994	chr4	qC4	+	S185	0.895671	NA	88927915	88813374	114541	8	88783273,88794092,88797912,88802349,88817031,88818048,88822706,88825371,	88783428,88794179,88797971,88802517,88817134,88818288,88822829,88826994,
Elavl4	1	109876341	110024516	chr4	qC7	-	S218	1.27446	NA	109978710	109960547	18163	6	109876341,109884030,109885732,109899149,109923885,110024401,	109879264,109884256,109885886,109899253,109924126,110024516,
Skint4	1	111754074	111840681	chr4	qD1	+	S93	1.20451	NA	111792182	111760960	31222	11	111754074,111759592,111790546,111792440,111797167,111797751,111808575,111816311,111819096,111830590,111838286,	111754323,111759670,111790894,111792722,111797275,111797805,111808683,111816434,111819222,111830716,111840681,
Wdr65	1	118227300	118293010	chr4	qD2.1	-	S228	1.4433	NA	118233235	118217445	15790	22	118227300,118234399,118241953,118242186,118244249,118249178,118251940,118253594,118254403,118255454,118257230,118261580,118265602,118268357,118271561,118272430,118273337,118279140,118283177,118285528,118287311,118292853,	118227515,118234532,118242097,118242321,118244366,118249322,118252099,118253768,118254594,118255548,118257386,118261742,118265776,118268570,118271675,118272596,118273477,118279293,118283385,118285812,118287628,118293010,
Iffo2	1	139086462	139176297	chr4	qD3	+	S93	1.47621	NA	139093633	139059260	34373	12	139086462,139087605,139088195,139092437,139159127,139160913,139162336,139163519,139169708,139169940,139170845,139172242,	139086570,139087775,139088305,139092547,139159188,139161009,139162477,139163659,139169829,139170033,139170976,139176297,
Arhgef10l	1	140070399	140204671	chr4	qD3	-	S93	1.39236	0	140188861	140170080	18781	28	140070399,140072660,140077079,140092683,140098548,140100153,140102914,140108442,140118628,140120101,140121046,140124253,140126171,140131198,140132968,140134155,140135182,140136303,140136739,140139738,140142698,140147732,140149007,140150060,140166445,140167141,140172827,140204548,	140071446,140072783,140077254,140092832,140098703,140100377,140103001,140108564,140118729,140120229,140121162,140124435,140126317,140131372,140133061,140134272,140135362,140136381,140136846,140139847,140142815,140147902,140149091,140150152,140166479,140167327,140172907,140204671,
Oog4	1	143027066	143040205	chr4	qE1	-	S189	1.41572	NA	143090236	143038977	51259	5	143027066,143028552,143029794,143030559,143040155,	143027936,143029137,143030105,143030702,143040205,
Zfp804b	1	6769029	7344378	chr5	qA1	-	S228	1.47321	NA	7253896	7228265	25631	4	6769029,6778433,6876379,7344270,	6772678,6778564,6876523,7344378,
Sel1l3	1	53498321	53604691	chr5	qC1	-	S147	1.31938	NA	53542341	53525664	16677	24	53498321,53507401,53507560,53508277,53512988,53514405,53514624,53523032,53527011,53529024,53531046,53535280,53536673,53545409,53546791,53561595,53563812,53565975,53572960,53576002,53577190,53579194,53591139,53604368,	53499413,53507474,53507663,53508405,53513098,53514490,53514715,53523116,53527139,53529201,53531109,53535421,53536793,53545589,53547003,53561736,53563945,53566108,53573019,53576118,53577312,53579321,53591710,53604691,
Spink2	1	77634132	77640478	chr5	qC3.3	-	S189	1.43779	NA	77661070	77638137	22933	4	77634132,77635953,77638757,77640356,	77634450,77636063,77638819,77640478,
Fgf5	1	98683202	98706049	chr5	qE3	+	S148	1.3248	NA	98714912	98694360	20552	3	98683202,98690961,98704229,	98683779,98691065,98706049,
1700007G11Rik	1	98758322	99231038	chr5	qE3	+	S185	1.3419	NA	99087143	99072044	15099	6	98758322,98775250,98927307,99166587,99213437,99230833,	98758483,98775381,98927398,99166730,99213567,99231038,
Sh2b3	1	122267223	122286810	chr5	qF	-	S217	0.336689	NA	122300532	122281759	18773	8	122267223,122268224,122268473,122268768,122268947,122269115,122278410,122286558,	122268102,122268396,122268688,122268863,122269039,122269217,122279085,122286810,
Fam109a	1	122299036	122304608	chr5	qF	+	S217	0.336689	NA	122300532	122281759	18773	4	122299036,122300478,122301176,122302559,	122299133,122300555,122301288,122304608,
4933438B17Rik	1	127511158	127568899	chr5	qG1.2	+	S147	1.33259	NA	127553079	127527190	25889	7	127511158,127550556,127555130,127564008,127564832,127567928,127568732,	127511340,127550710,127555247,127564268,127564976,127568067,127568899,
Tmem132c	1	127722195	128046160	chr5	qG1.2	+	S93	1.36945	NA	127739256	127722509	16747	9	127722195,127839924,127943273,127985231,128016727,128031872,128033443,128034995,128043275,	127722390,127840810,127943420,127985415,128016871,128032078,128033717,128035187,128046160,
1700085B03Rik	1	127737229	127761993	chr5	qG1.2	-	S93	1.36945	0	127739256	127722509	16747	3	127737229,127747855,127761907,	127737652,127747937,127761993,
Tmem132d	1	128263860	128938937	chr5	qG1.3	-	S143	1.33959	NA	128638781	128622555	16226	9	128263860,128270092,128272718,128276267,128344964,128464610,128617252,128748861,128938145,	128265313,128270284,128272992,128276473,128345108,128464794,128617399,128749747,128938937,
5930412G12Rik	1	129085004	129106562	chr5	qG1.3	-	S258	1.31406	NA	129136844	129105512	31332	6	129085004,129088589,129090038,129091146,129100082,129106411,	129085160,129088862,129090171,129091281,129101639,129106562,
Fzd10	1	129106980	129109968	chr5	qG1.3	+	S258	1.31406	NA	129136844	129105512	31332	1	129106980,	129109968,
Auts2	1	131913551	133018213	chr5	qG2	-	S258	1.19812	NA	132143847	132126717	17130	19	131913551,131919325,131921268,131922676,131927753,131933708,131935996,131937151,131941901,131946283,131948128,131950792,131952422,132009690,132246629,132506859,132526177,132734793,133017384,	131916563,131919548,131921352,131922754,131927895,131933780,131936026,131937223,131941997,131946328,131948349,131951043,131952893,132009742,132246659,132506895,132526279,132735006,133018213,
Fam20c	1	139231034	139286017	chr5	qG2	+	S258	1.42299	NA	139277821	139262534	15287	10	139231034,139233754,139242582,139269140,139270947,139282160,139283204,139283427,139283989,139285061,	139232179,139233933,139242661,139269233,139271063,139282341,139283314,139283509,139284049,139286017,
Thsd7a	1	12261607	12699253	chr6	qA1	-	S147	1.37886	NA	12668988	12616711	52277	27	12261607,12268113,12270906,12271888,12274596,12277493,12280937,12281544,12281928,12287251,12288580,12293112,12298196,12301981,12329392,12331220,12346555,12347838,12355108,12358802,12368244,12418788,12421041,12450986,12453915,12504894,12698796,	12267451,12268201,12271117,12271971,12274692,12277667,12281112,12281690,12282046,12287367,12288725,12293266,12298333,12302163,12329656,12331415,12346659,12347971,12355224,12359037,12368439,12419001,12421197,12451168,12454164,12505726,12699253,
Mdfic	1	15670660	15752169	chr6	qA1	+	S189	1.19761	NA	15754426	15695619	58807	5	15670660,15671186,15690987,15720213,15749617,	15670963,15671364,15691110,15720492,15752169,
Cadps2	1	23212837	23789300	chr6	qA3.1	-	S258	1.25119	NA	23673397	23657996	15401	30	23212837,23219245,23237663,23252293,23252430,23264132,23271705,23273279,23278782,23279019,23294206,23296394,23305822,23331056,23332880,23335466,23340384,23360741,23362947,23377163,23379109,23393971,23446757,23478051,23533341,23537376,23549429,23576492,23638846,23788789,	23213716,23219350,23237771,23252326,23252514,23264207,23271853,23273435,23278902,23279161,23294365,23296400,23305927,23331077,23333004,23335530,23340486,23360929,23363084,23377364,23379218,23394038,23446897,23478163,23533463,23537613,23549510,23576825,23638960,23789300,
Pot1a	1	25693734	25759226	chr6	qA3.1	-	S143	1.29997	NA	25715661	25698688	16973	18	25693734,25695890,25698290,25700049,25702359,25703148,25706162,25707224,25708817,25714251,25721518,25725524,25728838,25744559,25748008,25750283,25755874,25759174,	25694693,25695996,25698382,25700138,25702495,25703354,25706319,25707287,25708903,25714424,25721674,25725815,25728969,25744674,25748055,25750510,25755941,25759226,
Plxna4	1	32094558	32538192	chr6	qA3.3	-	S258	1.35604	NA	32321129	32300878	20251	32	32094558,32102800,32107831,32112009,32113399,32115059,32115757,32128350,32131787,32132687,32135293,32142246,32146123,32147022,32147663,32148270,32150809,32152088,32156113,32160964,32165070,32165632,32173942,32184508,32186294,32187665,32189413,32201068,32260460,32446712,32466494,32537303,	32100584,32102951,32108044,32112179,32113590,32115159,32115861,32128510,32131934,32132754,32135562,32142389,32146358,32147169,32147903,32148364,32150974,32152225,32156231,32161116,32165261,32165729,32174143,32184623,32186394,32187819,32189537,32201169,32260592,32446895,32467764,32538192,
Cntnap2	1	45010059	47251370	chr6	qB2.2	+	S258	1.33791	NA	45819164	45777242	41922	24	45010059,45603992,45665793,45870790,45941874,45951165,45959500,45965222,46120168,46184150,46297087,46371342,46433927,46709738,46806108,46938638,46971568,46999190,47045508,47057855,47142984,47221138,47246717,47248413,	45010385,45604103,45665987,45870938,45942078,45951350,45959644,45965487,46120318,46184322,46297194,46371462,46434128,46709895,46806236,46938809,46971787,46999427,47045748,47057989,47143078,47221378,47246798,47251370,
Vmn1r10	1	57063418	57064354	chr6	qB3	+	S197	1.36327	NA	57078317	57023158	55159	1	57063418,	57064354,
Vmn1r16	1	57272717	57273629	chr6	qB3	-	S218	1.44174	NA	57346049	57231044	115005	1	57272717,	57273629,
Vmn1r17	1	57310460	57311372	chr6	qB3	-	S218	1.44174	NA	57346049	57231044	115005	1	57310460,	57311372,
Vmn1r18	1	57339661	57340561	chr6	qB3	-	S218	1.44174	NA	57346049	57231044	115005	1	57339661,	57340561,
Vmn1r28	1	58215167	58216076	chr6	qB3	+	S197	1.47846	NA	58259460	58170824	88636	1	58215167,	58216076,
Vmn1r29	1	58257290	58258202	chr6	qB3	+	S197	1.47846	NA	58259460	58170824	88636	1	58257290,	58258202,
Abcg2	1	58546665	58642445	chr6	qB3	+	S111	1.25026	NA	58625678	58605101	20577	16	58546665,58605631,58613607,58614437,58615097,58616875,58619180,58622003,58624561,58628269,58633223,58634326,58635660,58639548,58640524,58642236,	58547102,58605850,58613667,58614552,58615250,58617033,58619332,58622108,58624812,58628352,58633313,58634451,58635815,58639638,58640613,58642445,
Fam190a	1	61130318	62332857	chr6	qB3	+	S217	1.38788	0	61471911	61447605	24306	11	61130318,61260807,61263647,61323954,61372950,61520663,61588432,61668138,61760624,61906682,62329778,	61130595,61262166,61263829,61324048,61373071,61520871,61588507,61668222,61760702,61906727,62332857,
Vmn1r44	1	89843267	89844200	chr6	qD1	+	S147	1.41429	NA	89843761	89826793	16968	1	89843267,	89844200,
Vmn1r52	1	90128709	90129639	chr6	qD1	+	S92	1.45355	NA	90148925	90125342	23583	1	90128709,	90129639,
Fam19a1	1	96063147	96607191	chr6	qD3	+	S143	1.38385	NA	96167089	96147564	19525	5	96063147,96065627,96473328,96599055,96604760,	96063580,96065748,96473469,96599180,96607191,
Cntn4	1	105627738	106624264	chr6	qE1	+	S143	1.20526	0	105848300	105827808	20492	20	105627738,105790410,105874762,106074245,106131676,106294732,106303598,106387861,106439586,106456131,106459361,106473497,106475354,106500359,106568275,106605496,106612566,106617369,106622780,106623943,	105627884,105790554,105874818,106074303,106131824,106294859,106303774,106387957,106439784,106456234,106459546,106473634,106475484,106500510,106568403,106605672,106612687,106617528,106622930,106624264,
Tspan9	1	127911417	128093596	chr6	qF3	-	S93	1.43475	NA	128069945	128045807	24138	9	127911417,127915255,127915716,127916399,127916746,127917098,127984183,128033399,128093531,	127914517,127915339,127915848,127916501,127916821,127917290,127984263,128033499,128093596,
Abcc9	1	142536381	142650794	chr6	qG2	-	S185	1.48178	0	142587602	142562589	25013	40	142536381,142543228,142546627,142547573,142549427,142550295,142551566,142553349,142554338,142562933,142569202,142574456,142575708,142575992,142576942,142581604,142587711,142587967,142592794,142594405,142594791,142596546,142601046,142605122,142607017,142613051,142620060,142621114,142623920,142627738,142630508,142631378,142633519,142635718,142637483,142641300,142642996,142646198,142650336,142650683,	142539023,142543291,142546761,142547677,142549536,142550374,142551697,142553470,142554440,142563036,142569295,142574614,142575778,142576141,142577172,142581701,142587837,142588105,142592875,142594490,142594893,142596585,142601152,142605195,142607122,142613160,142620203,142621155,142624083,142627873,142630664,142631537,142633702,142635961,142637650,142641422,142643138,142646359,142650423,142650794,
5330439B14Rik	1	142563114	142574982	chr6	qG2	+	S185	1.48178	NA	142587602	142562589	25013	2	142563114,142573926,	142563450,142574982,
Ipo8	1	148719205	148779989	chr6	qG3	-	S217	1.49359	NA	148719274	148699162	20112	25	148719205,148723498,148725724,148731119,148733023,148735216,148737592,148738318,148739962,148745162,148747144,148748248,148748702,148750008,148750434,148753143,148754906,148758401,148759189,148760588,148765006,148766485,148770116,148772925,148779685,	148721331,148723615,148725925,148731325,148733244,148735312,148737690,148738444,148740029,148745288,148747305,148748414,148748792,148750125,148750511,148753243,148755041,148758486,148759284,148760678,148765163,148766644,148770273,148773007,148779989,
Sbk2	1	4908682	4915950	chr7	qA1	-	S93	1.42781	NA	4925725	4902640	23085	4	4908682,4910431,4914532,4915902,	4909315,4910634,4914787,4915950,
Gm1078	1	4916861	4922563	chr7	qA1	-	S93	1.42781	NA	4925725	4902640	23085	4	4916861,4921429,4922086,4922532,	4919628,4921632,4922237,4922563,
2810007J24Rik	1	14996034	15023900	chr7	qA1	-	S92	1.34747	0	15000079	14965633	34446	7	14996034,14998977,15001566,15008785,15010696,15013132,15023804,	14997168,14999146,15001661,15008912,15010905,15013399,15023900,
1700008P20Rik	1	25118098	25118984	chr7	qA3	-	S92	1.49419	NA	25120189	25101848	18341	1	25118098,	25118984,
Zfp536	1	38264127	38554771	chr7	qB2	-	S217	1.45814	NA	38394864	38376746	18118	6	38264127,38278704,38352832,38434704,38501591,38554614,	38265868,38278857,38355010,38434816,38501661,38554771,
Vmn2r57	1	48655101	48704011	chr7	qB3	-	S228	1.20524	NA	48703901	48663142	40759	6	48655101,48680347,48681920,48682802,48683901,48703802,	48656033,48680471,48682148,48683609,48684193,48704011,
Fan1	1	71491643	71518981	chr7	qC	-	S148	1.415	NA	71505613	71491395	14218	14	71491643,71493733,71494202,71494920,71498461,71499256,71506825,71508017,71509415,71511440,71513905,71516404,71517146,71518820,	71491781,71493862,71494397,71495024,71498612,71499421,71506945,71508126,71509547,71511674,71514107,71516545,71518640,71518981,
Fam169b	1	75418724	75507976	chr7	qD1	+	S185	1.44684	NA	75483304	75468791	14513	9	75418724,75445718,75449437,75466705,75474107,75495119,75498494,75503070,75506127,	75418777,75445849,75449537,75466791,75474285,75495302,75498629,75503174,75507976,
Vmn2r74	1	93100376	93109992	chr7	qD3	-	S147	1.21995	NA	93123530	93091085	32445	6	93100376,93104060,93104427,93105353,93106537,93109795,	93101293,93104184,93104655,93106160,93106826,93109992,
Vmn2r76	1	93373715	93394711	chr7	qD3	-	S147	1.16895	NA	93399935	93379276	20659	6	93373715,93376689,93377167,93378298,93379491,93394505,	93374623,93376813,93377395,93379105,93379780,93394711,
Grm5	1	94732677	95283573	chr7	qE1	+	S258	1.26731	0	95114814	95097594	17220	10	94732677,94744625,94750855,94952324,95123644,95174933,95184577,95188492,95222700,95278490,	94733050,94744772,94751711,94952574,95123880,95175180,95184746,95188619,95223640,95283573,
Ccdc90b	1	99709658	99730804	chr7	qE1	+	S93	1.41603	0	99731594	99708544	23050	9	99709658,99716131,99716981,99721048,99723131,99723253,99723838,99726933,99730304,	99710145,99716251,99717085,99721150,99723173,99723325,99723892,99727048,99730804,
Olfr661	1	111836530	111837490	chr7	qE3	+	S143	1.4459	NA	112055532	111833783	221749	1	111836530,	111837490,
Olfr663	1	111852082	111853117	chr7	qE3	+	S143	1.4459	NA	112055532	111833783	221749	1	111852082,	111853117,
Dub1a	1	111988825	111991018	chr7	qE3	-	S143	1.4459	NA	112055532	111833783	221749	2	111988825,111990990,	111990204,111991018,
Dub1	1	112005529	112011181	chr7	qE3	+	S143	1.4459	NA	112055532	111833783	221749	3	112005529,112007828,112008731,	112005622,112007934,112011181,
Olfr665	1	112029222	112030173	chr7	qE3	+	S143	1.4459	NA	112055532	111833783	221749	1	112029222,	112030173,
Olfr666	1	112041183	112042140	chr7	qE3	-	S143	1.4459	NA	112055532	111833783	221749	1	112041183,	112042140,
Olfr2	1	114144388	114146119	chr7	qE3	-	S147	1.45949	NA	114206262	114142387	63875	2	114144388,114145976,	114145495,114146119,
Olfr713	1	114179649	114180624	chr7	qE3	+	S147	1.45949	NA	114206262	114142387	63875	1	114179649,	114180624,
Olfr482	1	115238110	115239082	chr7	qE3	-	S185	1.41019	NA	115242906	115225412	17494	1	115238110,	115239082,
Olfr484	1	115267809	115268775	chr7	qE3	-	S258	1.29843	NA	115269473	115250286	19187	1	115267809,	115268775,
Acsm5	1	126669778	126686874	chr7	qF2	+	S147	1.37288	NA	126687566	126674124	13442	14	126669778,126671932,126673781,126675286,126677747,126678275,126679252,126680719,126681598,126681801,126684118,126684324,126685830,126686228,	126669951,126672152,126673992,126675494,126677891,126678429,126679332,126680843,126681679,126681903,126684246,126684424,126685950,126686874,
5430419D17Rik	1	138317915	138394459	chr7	qF3	+	S93	1.41243	NA	138371356	138340703	30653	23	138317915,138325457,138332258,138337827,138340003,138345245,138353741,138366106,138366931,138368475,138370133,138372302,138373482,138378263,138378557,138381479,138383029,138385492,138386544,138388167,138390003,138390972,138393918,	138317998,138325556,138332291,138337857,138340066,138345311,138353801,138366424,138366961,138368514,138370281,138372493,138373512,138378305,138378611,138381797,138383062,138385525,138386698,138388385,138390321,138390999,138394459,
D7Ertd443e	1	141457944	141568511	chr7	qF3	-	S143	1.34332	0	141531988	141507201	24787	8	141457944,141458420,141461876,141484910,141486647,141489798,141540394,141568399,	141458334,141458520,141461940,141485088,141486826,141490083,141541511,141568511,
Ptpre	1	142729506	142877977	chr7	qF3	+	S148	1.41944	NA	142781486	142765138	16348	21	142729506,142793147,142835540,142843435,142843772,142845575,142850735,142854926,142855621,142856669,142859233,142860679,142861404,142862381,142862790,142864427,142865930,142869887,142870775,142873234,142874914,	142729799,142793170,142835659,142843529,142843846,142845712,142850826,142855003,142855658,142856767,142859353,142860843,142861540,142862531,142862884,142864504,142866065,142870013,142870942,142873370,142877977,
Mtg1	1	147323462	147336685	chr7	qF4	+	S93	1.41257	NA	147352821	147334895	17926	11	147323462,147324217,147326094,147329636,147330239,147330528,147331896,147332709,147333151,147335646,147336053,	147323672,147324282,147326199,147329717,147330296,147330619,147331958,147332806,147333233,147335759,147336685,
Sprn	1	147336526	147340558	chr7	qF4	-	S93	1.41257	NA	147352821	147334895	17926	2	147336526,147340447,	147339571,147340558,
Olfr522	1	147347908	147348847	chr7	qF4	-	S93	1.41257	NA	147352821	147334895	17926	1	147347908,	147348847,
Defb46	1	19239915	19242143	chr8	qA1.3	+	S92	1.48298	NA	19271328	19238341	32987	2	19239915,19242027,	19239973,19242143,
Defb5	1	19247591	19250828	chr8	qA1.3	+	S92	1.48298	NA	19271328	19238341	32987	2	19247591,19250695,	19247653,19250828,
Adam32	1	25946614	26059276	chr8	qA2	-	S218	1.49799	NA	25977227	25946382	30845	22	25946614,25948254,25962711,25973860,25974818,25981157,25983043,25989192,25994909,25996692,26008925,26011913,26013274,26024430,26024790,26026759,26030381,26031759,26032731,26034536,26048576,26059191,	25946791,25948293,25962750,25974017,25974924,25981241,25983233,25989301,25995108,25996797,26009103,26012050,26013356,26024597,26024862,26026828,26030553,26031836,26032807,26034598,26048641,26059276,
Gpm6a	1	56040080	56146231	chr8	qB1.3	+	S148	1.41586	NA	56083890	56065064	18826	7	56040080,56122680,56132587,56135457,56140124,56140728,56144129,	56040668,56122873,56132744,56135611,56140201,56140794,56146231,
Nwd1	1	75170609	75238645	chr8	qB3.3	+	S93	1.24732	NA	75200901	75182682	18219	19	75170609,75177384,75180959,75186045,75190508,75194802,75196085,75198305,75199002,75205822,75211965,75216818,75219166,75221682,75226717,75228859,75231285,75233329,75235491,	75170908,75177470,75181076,75186343,75191778,75195006,75196245,75198423,75199161,75206020,75212088,75217027,75219439,75221773,75226872,75229010,75231836,75233435,75238645,
Gab1	1	83288332	83404378	chr8	qC2	-	S258	1.45073	NA	83351813	83330163	21650	10	83288332,83293549,83298448,83298832,83308525,83308999,83312388,83315287,83323999,83403430,	83290386,83293672,83298572,83298926,83308829,83309085,83312993,83315513,83324294,83404378,
Cdh8	1	101554282	101940357	chr8	qD1	-	S258	1.37203	0	101683472	101625849	57623	12	101554282,101557109,101622729,101635570,101695165,101714104,101720139,101724132,101754302,101803306,101924625,101939981,	101554958,101557361,101622847,101635692,101695302,101714358,101720327,101724300,101754422,101803601,101925077,101940357,
Zfhx3	1	111238543	111485536	chr8	qD3	+	S92	1.43656	NA	111392904	111375498	17406	10	111238543,111316101,111324094,111380621,111438421,111457431,111457708,111469001,111470216,111479281,	111239230,111318869,111324591,111380853,111438529,111457565,111457909,111469104,111475670,111485536,
Il34	1	113265728	113329803	chr8	qE1	-	S93	1.42433	0	113310206	113292291	17915	8	113265728,113266543,113270717,113272142,113272562,113273324,113279130,113329633,	113266348,113266679,113270835,113272304,113272640,113273458,113279550,113329803,
Ccdc7	1	131503918	131589392	chr8	qE2	-	S147	1.37546	NA	131560790	131516718	44072	14	131503918,131508854,131509279,131512659,131516922,131524702,131550498,131551248,131551545,131571508,131582617,131585473,131586801,131589167,	131504083,131508944,131509310,131512732,131516979,131524764,131550650,131551281,131551566,131571592,131582704,131585797,131586919,131589392,
9230113P08Rik	1	35716007	35718381	chr9	qA4	+	S143	1.45368	NA	35859623	35664835	194788	3	35716007,35716189,35716923,	35716074,35716651,35718381,
Olfr951	1	39201377	39202322	chr9	qA5.1	+	S93	1.40971	NA	39263599	39200032	63567	1	39201377,	39202322,
Olfr952	1	39233709	39234654	chr9	qA5.1	-	S93	1.40971	NA	39263599	39200032	63567	1	39233709,	39234654,
AW551984	1	39394980	39411709	chr9	qA5.1	-	S258	1.22164	0	39408340	39391346	16994	20	39394980,39397227,39398185,39398788,39398987,39400380,39400913,39401255,39402125,39404179,39404639,39405192,39405498,39406862,39407229,39407523,39408052,39408364,39410799,39411593,	39396710,39397354,39398316,39398893,39399086,39400628,39401014,39401420,39402240,39404259,39404784,39405281,39405668,39406977,39407405,39407746,39408255,39408422,39410896,39411709,
Scaper	1	55397689	55785922	chr9	qB	-	S93	1.44705	NA	55530058	55507869	22189	33	55397689,55401277,55403891,55428013,55434025,55450572,55457648,55503711,55533686,55591349,55605799,55610034,55654819,55655412,55656908,55663167,55664460,55685926,55705887,55706214,55706805,55707554,55712192,55722451,55731653,55739978,55743088,55759846,55762706,55763793,55767330,55769072,55785876,	55398678,55401329,55404083,55428163,55434260,55450728,55457881,55503835,55533802,55591476,55605865,55610171,55654927,55655565,55656990,55663310,55664616,55686067,55705999,55706332,55706881,55707725,55712411,55722711,55731811,55740095,55743189,55760041,55762777,55763911,55767394,55769145,55785922,
Coro2b	1	62267298	62384851	chr9	qB	-	S92	1.45687	NA	62385041	62365196	19845	12	62267298,62273597,62273947,62274337,62275742,62276755,62277032,62279108,62280163,62302335,62337047,62384459,	62269220,62273737,62274038,62274450,62275839,62276860,62277149,62279273,62280313,62302452,62337248,62384851,
Myo5a	1	74919012	75071494	chr9	qD	+	S93	1.46509	NA	74973442	74952478	20964	41	74919012,74963992,74968479,74970717,74977778,74984149,74988454,74989241,74991879,74994671,74995662,74999699,75001562,75003988,75008224,75009238,75011936,75012102,75014825,75016731,75019345,75021758,75024324,75027830,75029705,75032084,75032444,75033701,75034784,75037704,75041745,75043932,75045449,75049078,75051514,75057020,75058824,75060598,75062891,75065305,75065647,	74919466,74964103,74968651,74970862,74977935,74984293,74988536,74989349,74991986,74994937,74995744,74999840,75001688,75004072,75008386,75009336,75012023,75012211,75015037,75016888,75019585,75022007,75024418,75027979,75029819,75032228,75032498,75033930,75034790,75037807,75041944,75044007,75045543,75049225,75051669,75057110,75058975,75060881,75063066,75065386,75071494,
Myo6	1	80012840	80159536	chr9	qE1	+	S217	1.46997	NA	80176745	80158996	17749	33	80012840,80065422,80068824,80073998,80076664,80089971,80092941,80093446,80094201,80099573,80102686,80106219,80108585,80110080,80111998,80113932,80117433,80117800,80121729,80124114,80129267,80129489,80131261,80133537,80134088,80135814,80137672,80140163,80146952,80148341,80151079,80154766,80155478,	80013036,80065564,80068894,80074072,80076794,80090077,80092997,80093544,80094366,80099654,80102867,80106364,80108743,80110172,80112071,80114060,80117529,80117974,80121768,80124208,80129398,80129567,80131391,80133628,80134239,80136023,80137751,80140324,80147056,80148473,80151106,80154985,80159536,
Impg1	1	80161136	80359045	chr9	qE1	-	S217	1.46997	NA	80176745	80158996	17749	17	80161136,80163920,80170596,80189670,80192867,80226236,80227757,80229439,80231323,80234688,80241864,80246158,80252547,80328603,80328905,80334259,80358829,	80162255,80163987,80170792,80189890,80193412,80226315,80227828,80229684,80231344,80234747,80242017,80246262,80252612,80328632,80329072,80334490,80359045,
AF529169	1	89484871	89517824	chr9	qE3.1	-	S217	1.38945	NA	89495239	89478895	16344	4	89484871,89491273,89495879,89517454,	89486138,89491528,89498232,89517824,
Stag1	1	100544041	100858963	chr9	qE4	+	S217	1.47042	NA	100824883	100809041	15842	34	100544041,100605571,100612856,100638396,100658108,100677174,100686910,100697122,100703699,100734836,100745434,100749077,100756215,100766518,100781194,100787798,100788248,100788440,100788664,100789979,100791467,100809055,100828441,100830259,100832005,100843056,100845187,100846274,100847500,100852025,100853904,100854639,100856787,100856953,	100544215,100605673,100612959,100638561,100658205,100677251,100687115,100697274,100703773,100734960,100745533,100749157,100756323,100766633,100781312,100787902,100788341,100788530,100788868,100790050,100791555,100809136,100828534,100830434,100832145,100843158,100845336,100846403,100847706,100852200,100854015,100854754,100856868,100858963,
Ryk	1	102737249	102810637	chr9	qF1	+	S185	1.49463	0	102828280	102807410	20870	15	102737249,102764203,102769884,102771603,102774057,102778068,102783983,102788323,102790799,102793545,102799531,102800788,102801020,102808366,102809179,	102737569,102764325,102769984,102771738,102774111,102778213,102784084,102788458,102790886,102793615,102799664,102800898,102801180,102808503,102810637,
Rbms3	1	116481863	117161601	chr9	qF3	-	S196	1.48391	0	117168104	117153364	14740	14	116481863,116491855,116495135,116537007,116545486,116590248,116604937,116628433,116714530,116731856,116868585,116965854,117019078,117160844,	116487820,116491983,116495213,116537055,116545597,116590345,116604984,116628540,116714610,116732014,116868677,116965913,117019236,117161601,

## Sheet: X chromosome genes
Gene	No.of.Samples	Gene.Start	Gene.Stop	Chromosome	Cytoband	Strand	Sample.List	MeanCNSegment	SDCNSegment	Max_End	Min_Start	max_min_length	exonCountHD	exonStartsHD	exonEndsHD
Il1rapl1	8	83992580	85360962	chrX	qC1	-	S147, S185, S189, S196, S197, S217, S218, S228	1.11575	0.241245	140197258	45938058	94259200	11	83992580,83993679,84007368,84030631,84033054,84292034,84545923,84550102,84664361,85135492,85360337,	83993299,83993850,84007512,84030777,84033187,84292109,84546077,84550289,84664641,85135597,85360962,
Dmd	8	80194208	82450389	chrX	qC1	+	S147, S185, S189, S196, S197, S217, S218, S228	1.15466	0.235233	140197258	20336262	119860996	79	80194208,80381966,80591600,80596764,80620397,80626523,80735165,80872600,80873905,80909386,80910386,80923617,80937106,80959441,80959638,80967206,80974659,81000715,81017873,81026867,81031473,81047585,81048644,81051464,81052674,81058813,81063470,81073293,81075758,81101044,81123385,81123814,81126617,81132401,81150286,81151327,81153719,81167805,81170190,81173183,81174141,81200301,81210007,81267603,815…	80194486,80382028,80591693,80596842,80620490,80626696,80735284,80872785,80874037,80909575,80910568,80923768,80937226,80959543,80959746,80967386,80974835,81000839,81017961,81027109,81031654,81047731,81048857,81051578,81052830,81058984,81063653,81073428,81075908,81101206,81123496,81123988,81126773,81132572,81150466,81151456,81153890,81167928,81170328,81173336,81174324,81200496,81210180,81267751,815…
Frmpd4	8	163909240	165015165	chrX	qF5	-	S185, S189, S196, S197, S217, S218, S228, S92	1.22815	0.196289	166428322	126305133	40123189	20	163909240,163914718,163916395,163924727,163926918,163927630,163930804,163935744,163943377,163946133,163950139,163953735,163960021,164042490,164048802,164166950,164335473,164885879,164963802,165014887,	163913234,163916008,163917454,163924866,163927101,163927720,163930931,163935881,163943497,163946265,163950247,163953840,163960067,164042593,164048963,164167067,164335570,164886073,164963931,165015165,
Hs6st2	8	48740388	49033654	chrX	qA5	-	S147, S185, S189, S196, S197, S217, S218, S228	1.22764	0.184505	110494896	20336262	90158634	2	48740388,49033066,	48743538,49033654,
Mageb18	8	89364217	89844911	chrX	qC2	-	S185, S189, S196, S197, S217, S218, S228, S92	1.16329	0.150384	140197258	45938058	94259200	5	89364217,89370338,89768081,89781619,89844787,	89366027,89370431,89768168,89781665,89844911,
Gm14920	8	114128365	114128713	chrX	qE1, qE2, qE3	+	S185, S189, S196, S197, S217, S218, S228, S93	1.18337	0.141139	158508991	77605672	80903319	1	114128365,	114128713,
Odz1	8	39885569	40627963	chrX	qA4	-	S185, S189, S196, S197, S217, S218, S228, S93	1.2252	0.102229	81873182	14792308	67080874	33	39885569,39888160,39888824,39890873,39897145,39908820,39910089,39929493,39931408,39961550,39995752,40001570,40010633,40017311,40037012,40042062,40048001,40068073,40078523,40080513,40082729,40166535,40169953,40173357,40178547,40180217,40202205,40252864,40290890,40426134,40427713,40520714,40627931,	39886400,39888303,39890045,39891261,39897442,39909056,39910262,39930004,39931775,39961705,39995985,40001591,40010883,40017455,40037280,40042324,40048121,40068290,40078670,40080537,40082915,40166736,40170148,40173459,40178758,40180417,40202355,40253103,40291131,40426191,40427974,40520994,40627963,
Slc7a3	8	98274559	98280691	chrX	qA4, qA5, qA6, qA7.1, qA7.2, qA7.3, qB, qC1, qC2, qC3	-	S143, S185, S189, S196, S197, S217, S218, S228	1.27262	0.0662756	140197258	45938058	94259200	13	98274559,98275038,98275439,98276046,98277034,98277231,98277529,98277872,98278129,98278486,98279209,98280159,98280610,	98274931,98275147,98275606,98276210,98277137,98277371,98277752,98277985,98278307,98278645,98279613,98280317,98280691,
Snx12	8	98293124	98417902	chrX	qA4, qA5, qA6, qA7.1, qA7.2, qA7.3, qB, qC1, qC2, qC3	-	S143, S185, S189, S196, S197, S217, S218, S228	1.27693	0.0643714	140197258	45938058	94259200	6	98293124,98297706,98409112,98409739,98410821,98417600,	98293566,98297774,98409203,98409864,98410917,98417902,
Zcchc16	8	141123449	141556953	chrX	qE3, qF1, qF2, qF3	+	S185, S189, S196, S197, S217, S218, S228, S93	1.27881	0.102347	164004634	113370158	50634476	7	141123449,141124962,141535703,141543973,141551397,141552470,141553875,	141123594,141125062,141535784,141544028,141551509,141552533,141556953,
Asb11	8	160876032	160897032	chrX	qE3, qF1, qF2, qF3, qF4, qF5	+	S185, S189, S196, S197, S217, S218, S228, S93	1.29147	0.0815342	166428322	126305133	40123189	7	160876032,160883660,160888386,160890830,160892319,160893728,160896555,	160876151,160883740,160888494,160890981,160892454,160893920,160897032,
Col4a6	7	137599945	137908619	chrX	qF1	-	S185, S189, S196, S197, S217, S218, S228	1.19428	0.201602	164004634	77605672	86398962	45	137599945,137603136,137604101,137606652,137607211,137609161,137609410,137609876,137613609,137613999,137616591,137616792,137617358,137618071,137622207,137622831,137623889,137624764,137626598,137627137,137628305,137628667,137633752,137634628,137635490,137636877,137638313,137639622,137640672,137641453,137641995,137643099,137650986,137652378,137653654,137653894,137655260,137658538,137660163,137662341…	137601521,137603423,137604293,137606769,137607358,137609260,137609572,137609993,137613735,137614071,137616699,137616900,137617433,137618135,137622389,137622957,137624033,137624935,137626760,137627359,137628413,137628739,137633936,137634808,137635651,137636982,137638463,137639730,137640742,137641507,137642040,137643159,137651040,137652471,137653696,137653930,137655323,137658574,137660232,137662458…
Dach2	7	110411864	110949995	chrX	qE1	+	S185, S189, S196, S197, S217, S218, S228	1.1716	0.188639	140197258	45938058	94259200	13	110411864,110566066,110669856,110753502,110818317,110837853,110863879,110866428,110928451,110928725,110931231,110933557,110949007,	110412544,110566105,110669969,110753634,110818476,110838026,110864015,110866512,110928600,110928873,110931378,110933623,110949995,
Klhl4	7	111588128	111674307	chrX	qE1	+	S185, S189, S196, S197, S217, S218, S228	1.1613	0.17284	140197258	77605672	62591586	11	111588128,111635223,111635907,111639240,111643631,111656610,111662961,111665077,111667600,111672148,111673039,	111588454,111635388,111636044,111639437,111643844,111656797,111663186,111665240,111667813,111672320,111674307,
Heph	7	93650774	93769823	chrX	qC3	+	S185, S189, S196, S197, S217, S218, S228	1.20968	0.171644	140197258	45938058	94259200	22	93650774,93654913,93658229,93661148,93665283,93666071,93668150,93670716,93679369,93681565,93693186,93694325,93695845,93722848,93724739,93725632,93749181,93750173,93752848,93753377,93766318,93768906,	93651052,93655108,93658430,93661393,93665496,93666254,93668405,93670885,93679506,93681697,93693395,93694476,93696058,93723062,93724879,93725764,93749288,93750399,93752988,93753540,93766363,93769823,
Syn1	7	20437636	20498044	chrX	qA1.3	-	S185, S189, S196, S197, S217, S218, S228	1.20678	0.16706	81873182	4973136	76900046	13	20437636,20439624,20440308,20440709,20441886,20442080,20442244,20442971,20484202,20485076,20486462,20486650,20497538,	20438697,20440216,20440396,20440856,20441989,20442155,20442387,20443034,20484292,20485233,20486554,20486708,20498044,
Pak3	7	139997806	140232339	chrX	qF2	+	S185, S189, S196, S197, S217, S218, S228	1.20556	0.158656	164004634	77605672	86398962	15	139997806,140127829,140144190,140149678,140150653,140167614,140169799,140178480,140199504,140199810,140201336,140208904,140209480,140223852,140225777,	139997897,140128031,140144291,140149832,140150691,140167746,140169965,140178544,140199553,140199923,140201454,140209004,140209677,140223990,140232339,
Gm5647	7	151009770	151013873	chrX	qF3	-	S185, S189, S196, S197, S217, S218, S228	1.14449	0.218715	166428322	113370158	53058164	3	151009770,151013304,151013837,	151010563,151013368,151013873,
Aff2	7	66613505	67121212	chrX	qA7.1	+	S185, S189, S196, S197, S217, S218, S228	1.18041	0.166833	110494896	20336262	90158634	20	66613505,66776610,66797583,66947118,66978216,66978587,67020356,67038236,67083918,67087236,67093650,67097095,67102070,67102944,67106252,67109864,67110304,67112650,67117094,67120884,	66614013,66776743,66798444,66947163,66978253,66978621,67020453,67038274,67084078,67088226,67093772,67097315,67102372,67103008,67106389,67109936,67110398,67112703,67117285,67121212,
Nxf3	7	132606637	132619794	chrX	qF1	-	S185, S189, S196, S197, S217, S218, S228	1.19679	0.166966	164004634	77605672	86398962	19	132606637,132607960,132608394,132609238,132609873,132610022,132610369,132610546,132610799,132610925,132611274,132612734,132613319,132613529,132613899,132614098,132615160,132615502,132619635,	132607852,132608021,132608568,132609311,132609916,132610138,132610428,132610654,132610855,132610994,132611311,132612844,132613408,132613635,132614004,132614182,132615314,132615662,132619794,
Rs1	7	157205944	157237595	chrX	qF4	+	S185, S189, S196, S197, S217, S218, S228	1.22169	0.162255	166428322	113370158	53058164	6	157205944,157217289,157219736,157228705,157229323,157232450,	157206169,157217315,157219842,157228847,157229519,157237595,
Cdkl5	7	157222239	157432613	chrX	qF4	-	S185, S189, S196, S197, S217, S218, S228	1.21428	0.171154	166428322	113370158	53058164	19	157222239,157246406,157249528,157254823,157261906,157267474,157267852,157271799,157278226,157284868,157290072,157294286,157296731,157298865,157303848,157314454,157362383,157366356,157432522,	157222514,157246623,157249648,157254923,157262030,157267580,157267954,157272766,157278378,157284949,157290262,157294377,157296791,157298986,157303985,157314500,157362418,157366587,157432613,
Glra2	7	161566948	161764913	chrX	qF5	-	S185, S189, S196, S197, S217, S218, S228	1.23069	0.161197	166428322	126305133	40123189	9	161566948,161621504,161690151,161692152,161695037,161719754,161727530,161762432,161764733,	161568494,161621654,161690366,161692290,161695120,161719978,161727598,161762566,161764913,
Fnd3c2	7	103430584	103450711	chrX	qD	-	S185, S189, S196, S197, S217, S218, S228	1.21615	0.162934	140197258	45938058	94259200	20	103430584,103432171,103433025,103433746,103434247,103438564,103439089,103439315,103440103,103440799,103441094,103442187,103442447,103443301,103443885,103444446,103446021,103446453,103447364,103450630,	103431334,103432293,103433192,103433959,103434522,103438671,103439192,103439434,103440175,103440938,103441181,103442362,103442569,103443355,103444024,103444506,103446158,103446509,103448044,103450711,
Nhs	7	158274199	158597722	chrX	qF4	-	S185, S189, S196, S197, S217, S218, S228	1.232	0.144065	166428322	113370158	53058164	8	158274199,158277730,158278136,158282103,158284953,158309400,158313171,158596764,	158275353,158277857,158281115,158282235,158285146,158309534,158313324,158597722,
Fgf13	7	56315327	56387613	chrX	qA6	-	S185, S189, S196, S197, S217, S218, S228	1.22629	0.140532	110494896	20336262	90158634	5	56315327,56320577,56379070,56385016,56387053,	56316846,56320776,56379174,56385127,56387613,
Mir504	7	56350834	56350913	chrX	qA6	-	S185, S189, S196, S197, S217, S218, S228	1.20952	0.155541	110494896	20336262	90158634	1	56350834,	56350913,
Zdhhc15	7	101732308	101866403	chrX	qD	-	S185, S189, S196, S197, S217, S218, S228	1.23446	0.146378	140197258	45938058	94259200	12	101732308,101740166,101756023,101759159,101761040,101766992,101767843,101769507,101783639,101793430,101827922,101866002,	101736507,101740243,101756127,101759286,101761173,101767113,101767876,101769577,101783760,101793525,101827949,101866403,
Diap2	7	126284277	127000369	chrX	qE3	+	S185, S189, S196, S197, S217, S218, S228	1.1949	0.127233	164004634	77605672	86398962	27	126284277,126335930,126338548,126355774,126437435,126473780,126473938,126477434,126478378,126487208,126490429,126491778,126494579,126497455,126501061,126505814,126507030,126581860,126584902,126608357,126623062,126643787,126713471,126793612,126824389,126862501,126995406,	126284652,126335963,126338725,126355879,126437575,126473855,126474008,126477571,126478487,126487319,126490548,126491895,126494698,126497520,126501166,126506129,126507145,126581962,126584997,126608459,126623302,126643917,126713596,126793777,126824525,126862597,127000369,
Eda	7	97170944	97596099	chrX	qC3	+	S185, S189, S196, S197, S217, S218, S228	1.23201	0.130203	140197258	45938058	94259200	8	97170944,97505332,97576793,97585040,97586679,97587671,97590366,97592243,	97171515,97505438,97576817,97585220,97586714,97587723,97590482,97596099,
Mycs	7	5044021	5046383	chrX	qA1.1	-	S185, S189, S196, S197, S217, S218, S228	1.20563	0.150193	22093873	4973136	17120737	1	5044021,	5046383,
Ophn1	7	95752853	96086324	chrX	qC3	-	S185, S189, S196, S197, S217, S218, S228	1.2186	0.1177	140197258	45938058	94259200	25	95752853,95754924,95758968,95760054,95773722,95792366,95822252,95836246,95837089,95840248,95891337,95893625,95894194,95897203,95900368,95905416,95907679,95909445,95921343,95927703,95959043,95976294,95998423,96085420,96085719,	95753744,95754966,95759019,95760220,95774046,95792514,95822412,95836352,95837148,95840333,95891412,95893688,95894228,95897282,95900460,95905517,95907809,95909550,95921454,95927805,95959115,95976356,95998519,96085593,96086324,
Rai2	7	158154967	158217426	chrX	qF4	+	S185, S189, S196, S197, S217, S218, S228	1.23167	0.112982	166428322	113370158	53058164	2	158154967,158215460,	158155199,158217426,
Rhox4b	7	34847000	34851785	chrX	qA3.3	+	S185, S189, S196, S197, S217, S218, S228	1.23543	0.127182	81873182	14792308	67080874	4	34847000,34847388,34850194,34851549,	34847198,34847794,34850240,34851785,
Rhox4a	7	34805369	34810130	chrX	qA3.3	+	S185, S189, S196, S197, S217, S218, S228	1.23543	0.127182	81873182	14792308	67080874	4	34805369,34805762,34808575,34809894,	34805572,34806168,34808621,34810130,
Rhox3g-ps	7	35037938	35042776	chrX	qA3.3	-	S185, S189, S196, S197, S217, S218, S228	1.23543	0.127182	81873182	14792308	67080874	4	35037938,35039209,35041975,35042595,	35038060,35039255,35042345,35042776,
Rhox1	7	34753799	34762253	chrX	qA3.3	-	S185, S189, S196, S197, S217, S218, S228	1.25262	0.130553	81873182	14792308	67080874	5	34753799,34755544,34757647,34758153,34762114,	34754042,34755590,34757990,34758264,34762253,
Rhox2a	7	34784986	34789685	chrX	qA3.3	+	S185, S189, S196, S197, S217, S218, S228	1.23543	0.127182	81873182	14792308	67080874	4	34784986,34785243,34787170,34789455,	34785081,34785655,34787216,34789685,
Rhox2e	7	34784986	34831309	chrX	qA3.3	+	S185, S189, S196, S197, S217, S218, S228	1.23543	0.122193	81873182	14792308	67080874	4	34784986,34785243,34787170,34831083,	34785081,34785655,34787216,34831309,
Rhox3a	7	34789913	34798973	chrX	qA3.3	+	S185, S189, S196, S197, S217, S218, S228	1.23543	0.127182	81873182	14792308	67080874	6	34789913,34794529,34794863,34795303,34797549,34798742,	34789975,34794678,34795053,34795673,34797595,34798973,
Rhox3e	7	34794872	34798793	chrX	qA3.3	+	S185, S189, S196, S197, S217, S218, S228	1.23543	0.122193	81873182	14792308	67080874	4	34794872,34795303,34797549,34798742,	34795053,34795673,34797595,34798793,
Rhox2b	7	34826611	34831313	chrX	qA3.3	+	S185, S189, S196, S197, S217, S218, S228	1.23543	0.127182	81873182	14792308	67080874	4	34826611,34826846,34828798,34831083,	34826684,34827258,34828844,34831313,
Rhox2c	7	34868165	34872882	chrX	qA3.3	+	S185, S189, S196, S197, S217, S218, S228	1.23543	0.127182	81873182	14792308	67080874	4	34868165,34868422,34870362,34872656,	34868260,34868834,34870408,34872882,
Rhox3c	7	34884374	34888286	chrX	qA3.3	+	S185, S189, S196, S197, S217, S218, S228	1.23543	0.127182	81873182	14792308	67080874	4	34884374,34884805,34887044,34888235,	34884555,34885175,34887090,34888286,
Rhox4c	7	34894843	34899631	chrX	qA3.3	+	S185, S189, S196, S197, S217, S218, S228	1.23543	0.127182	81873182	14792308	67080874	4	34894843,34895251,34898076,34899395,	34895058,34895657,34898122,34899631,
Rhox2d	7	34907916	34912222	chrX	qA3.3	+	S185, S189, S196, S197, S217, S218, S228	1.23543	0.127182	81873182	14792308	67080874	4	34907916,34908185,34910153,34911991,	34908022,34908597,34910199,34912222,
Rhox3-ps	7	34918350	34922313	chrX	qA3.3	+	S185, S189, S196, S197, S217, S218, S228	1.23543	0.127182	81873182	14792308	67080874	1	34918350,	34922313,
Rhox4d	7	34929041	34933682	chrX	qA3.3	+	S185, S189, S196, S197, S217, S218, S228	1.23543	0.127182	81873182	14792308	67080874	4	34929041,34929302,34932126,34933446,	34929112,34929708,34932172,34933682,
Rhox4e	7	34971918	34976789	chrX	qA3.3	+	S185, S189, S196, S197, S217, S218, S228	1.23543	0.127182	81873182	14792308	67080874	4	34971918,34972397,34975196,34976553,	34972207,34972803,34975242,34976789,
Rhox2f	7	34985927	34990666	chrX	qA3.3	+	S185, S189, S196, S197, S217, S218, S228	1.23543	0.127182	81873182	14792308	67080874	4	34985927,34986184,34988141,34990440,	34986022,34986596,34988187,34990666,
Rhox3f	7	34995858	35000003	chrX	qA3.3	+	S185, S189, S196, S197, S217, S218, S228	1.23543	0.127182	81873182	14792308	67080874	4	34995858,34996289,34998532,34999767,	34996039,34996659,34998578,35000003,
Rhox4f	7	35017401	35022193	chrX	qA3.3	-	S185, S189, S196, S197, S217, S218, S228	1.23543	0.127182	81873182	14792308	67080874	4	35017401,35018910,35021356,35021952,	35017637,35018956,35021762,35022193,
Rhox2g	7	35053618	35057977	chrX	qA3.3	-	S185, S189, S196, S197, S217, S218, S228	1.23543	0.127182	81873182	14792308	67080874	4	35053618,35055663,35057292,35057866,	35053849,35055709,35057704,35057977,
Rhox4g	7	35061007	35065834	chrX	qA3.3	-	S185, S189, S196, S197, S217, S218, S228	1.23543	0.127182	81873182	14792308	67080874	4	35061007,35062531,35064944,35065544,	35061243,35062577,35065350,35065834,
Rhox3h	7	35072194	35083271	chrX	qA3.3	-	S185, S189, S196, S197, S217, S218, S228	1.23543	0.127182	81873182	14792308	67080874	6	35072194,35073579,35075497,35076117,35076492,35083209,	35072430,35073625,35075867,35076307,35076641,35083271,
Rhox2h	7	35083503	35087784	chrX	qA3.3	-	S185, S189, S196, S197, S217, S218, S228	1.23543	0.127182	81873182	14792308	67080874	4	35083503,35085526,35087115,35087689,	35083729,35085572,35087527,35087784,
Pof1b	7	109752035	109812260	chrX	qE1	-	S185, S189, S196, S197, S217, S218, S228	1.21284	0.110837	140197258	45938058	94259200	17	109752035,109756586,109757941,109758855,109760320,109760727,109761668,109762626,109769697,109771060,109775359,109777757,109782642,109790979,109797002,109811778,109812196,	109754050,109756701,109758024,109758984,109760440,109760880,109761782,109762719,109769772,109771088,109775490,109777931,109782744,109791060,109797077,109812116,109812260,
Gabra3	7	69678014	69901585	chrX	qA7.3	-	S185, S189, S196, S197, S217, S218, S228	1.24878	0.112959	110494896	20336262	90158634	10	69678014,69690513,69696842,69704927,69721564,69746417,69756643,69785401,69798015,69901345,	69680323,69690725,69696995,69705071,69721647,69746638,69756711,69785523,69798190,69901585,
Mir105	7	69836838	69836918	chrX	qA7.3	-	S185, S189, S196, S197, S217, S218, S228	1.22587	0.111915	110494896	20336262	90158634	1	69836838,	69836918,
Mir767	7	69835326	69835433	chrX	qA7.3	-	S185, S189, S196, S197, S217, S218, S228	1.22587	0.111915	110494896	20336262	90158634	1	69835326,	69835433,
Flna	7	71468799	71491873	chrX	qA7.3	-	S185, S189, S196, S197, S217, S218, S228	1.2626	0.127309	110494896	20336262	90158634	46	71468799,71470090,71470378,71470736,71471540,71472199,71472536,71472829,71473190,71473424,71473659,71474098,71474357,71474719,71475164,71475394,71475639,71475844,71478487,71479260,71479501,71479942,71480203,71480448,71480694,71480958,71482081,71482460,71482759,71483020,71483194,71483442,71484437,71484672,71484990,71485284,71485543,71485751,71486441,71486725,71486981,71487139,71487830,71488066,714…	71469316,71470294,71470597,71470913,71471673,71472315,71472674,71473096,71473313,71473577,71473863,71474260,71474531,71474848,71475305,71475497,71475735,71476092,71478677,71479417,71479625,71480113,71480364,71480611,71480868,71481556,71482344,71482578,71482929,71483111,71483355,71483566,71484581,71484786,71485184,71485421,71485667,71485889,71486642,71486888,71487059,71487258,71487978,71488164,714…
3110007F17Rik	7	120217167	120256902	chrX	qE1, qE2, qE3	+	S185, S189, S196, S197, S217, S218, S228	1.16288	0.127888	158508991	77605672	80903319	4	120217167,120231062,120236506,120256218,	120217246,120231178,120236547,120256902,
4932411N23Rik	7	123346993	123350397	chrX	qE1, qE2, qE3	-	S185, S189, S196, S197, S217, S218, S228	1.16176	0.129185	158508991	77605672	80903319	1	123346993,	123350397,
Cpxcr1	7	113562552	113592392	chrX	qE1, qE2, qE3	+	S185, S189, S196, S197, S217, S218, S228	1.16184	0.129209	158508991	77605672	80903319	3	113562552,113587950,113590994,	113562645,113588055,113592392,
4930524E20Rik	7	112021190	112022119	chrX	qE1, qE2, qE3	+	S185, S189, S196, S197, S217, S218, S228	1.18588	0.0912302	140197258	77605672	62591586	2	112021190,112021569,	112021383,112022119,
Vmn2r121	7	121240947	121249519	chrX	qE1, qE2, qE3	-	S185, S189, S196, S197, S217, S218, S228	1.16288	0.127888	158508991	77605672	80903319	6	121240947,121243442,121244729,121245777,121247055,121249237,	121242294,121243566,121244951,121246581,121247338,121249519,
Pcdh11x	7	117403935	118020059	chrX	qE1, qE2, qE3	+	S185, S189, S196, S197, S217, S218, S228	1.16288	0.127888	158508991	77605672	80903319	13	117403935,117478394,117513010,117532969,117564653,117629814,117633130,117706166,117730760,117732648,117840109,117924748,118019306,	117404260,117478978,117515464,117532980,117564672,117629849,117633147,117706193,117730772,117732668,117840308,117924772,118020059,
Nap1l3	7	119508169	119510994	chrX	qE1, qE2, qE3	-	S185, S189, S196, S197, S217, S218, S228	1.16288	0.127888	158508991	77605672	80903319	1	119508169,	119510994,
Pabpc5	7	117040804	117043774	chrX	qE1, qE2, qE3	+	S185, S189, S196, S197, S217, S218, S228	1.16288	0.127888	158508991	77605672	80903319	2	117040804,117041445,	117040909,117043774,
Ube2dnl	7	112018620	112019550	chrX	qE1, qE2, qE3	+	S185, S189, S196, S197, S217, S218, S228	1.18588	0.0912302	140197258	77605672	62591586	2	112018620,112018998,	112018811,112019550,
Tgif2lx2	7	115540835	115541867	chrX	qE1, qE2, qE3	+	S185, S189, S196, S197, S217, S218, S228	1.16288	0.122871	158508991	77605672	80903319	1	115540835,	115541867,
Tgif2lx1	7	115540843	115541865	chrX	qE1, qE2, qE3	+	S185, S189, S196, S197, S217, S218, S228	1.16288	0.122871	158508991	77605672	80903319	1	115540843,	115541865,
Gm381	7	123440112	123442149	chrX	qE1, qE2, qE3	-	S185, S189, S196, S197, S217, S218, S228	1.16176	0.129185	158508991	77605672	80903319	1	123440112,	123442149,
4921511C20Rik	7	123928824	123930430	chrX	qE1, qE2, qE3	+	S185, S189, S196, S197, S217, S218, S228	1.16176	0.129185	158508991	77605672	80903319	1	123928824,	123930430,
Gm382	7	123574503	123598518	chrX	qE1, qE2, qE3	+	S185, S189, S196, S197, S217, S218, S228	1.16176	0.129185	158508991	77605672	80903319	3	123574503,123591527,123594629,	123574553,123591658,123598518,
Il1rapl2	7	134106087	135381494	chrX	qF1	+	S185, S189, S196, S197, S217, S218, S228	1.22555	0.0908791	164004634	77605672	86398962	11	134106087,134186239,134709067,134754923,134771038,135039522,135324098,135350850,135361079,135369066,135380465,	134106181,134186340,134709341,134755110,134771192,135039597,135324228,135350996,135361223,135369237,135381494,
4932429P05Rik	7	86997606	87000830	chrX	qC1, qC2, qC3	+	S185, S189, S196, S197, S217, S218, S228	1.19612	0.10648	140197258	45938058	94259200	2	86997606,86997782,	86997651,87000830,
Mageb5	7	89024946	89028315	chrX	qC1, qC2, qC3	-	S185, S189, S196, S197, S217, S218, S228	1.19612	0.10648	140197258	45938058	94259200	2	89024946,89028254,	89026136,89028315,
Pet2	7	86649186	86655028	chrX	qC1, qC2, qC3	-	S185, S189, S196, S197, S217, S218, S228	1.19308	0.101325	140197258	45938058	94259200	12	86649186,86652107,86652335,86652648,86652889,86653239,86653479,86653814,86654112,86654388,86654678,86654883,	86652020,86652247,86652422,86652798,86652977,86653387,86653568,86653886,86654279,86654538,86654790,86655028,
Mir1906-1	7	86004812	86004892	chrX	qC1, qC2, qC3	-	S185, S189, S196, S197, S217, S218, S228	1.19308	0.101325	140197258	45938058	94259200	1	86004812,	86004892,
Mir1906-2	7	86004812	86004892	chrX	qC1, qC2, qC3	-	S185, S189, S196, S197, S217, S218, S228	1.19308	0.101325	140197258	45938058	94259200	1	86004812,	86004892,
Gm44	7	88137480	88138473	chrX	qC1, qC2, qC3	+	S185, S189, S196, S197, S217, S218, S228	1.19612	0.10648	140197258	45938058	94259200	1	88137480,	88138473,
Mageb1	7	88577093	88578236	chrX	qC1, qC2, qC3	+	S185, S189, S196, S197, S217, S218, S228	1.19612	0.102302	140197258	45938058	94259200	1	88577093,	88578236,
Mageb2	7	88577243	88578236	chrX	qC1, qC2, qC3	+	S185, S189, S196, S197, S217, S218, S228	1.19612	0.102302	140197258	45938058	94259200	1	88577243,	88578236,
Gm5072	7	88637838	88638873	chrX	qC1, qC2, qC3	+	S185, S189, S196, S197, S217, S218, S228	1.19612	0.102302	140197258	45938058	94259200	1	88637838,	88638873,
Gm5941	7	89735287	89736018	chrX	qC1, qC2, qC3	+	S185, S189, S196, S197, S217, S218, S228	1.19612	0.10648	140197258	45938058	94259200	2	89735287,89735797,	89735624,89736018,
4930415L06Rik	7	87175435	87178191	chrX	qC1, qC2, qC3	-	S185, S189, S196, S197, S217, S218, S228	1.19612	0.10648	140197258	45938058	94259200	2	87175435,87178149,	87178011,87178191,
1110059M19Rik	7	42444080	42445967	chrX	qA4	+	S185, S189, S196, S197, S217, S218, S228	1.19958	0.117198	81873182	20336262	61536920	2	42444080,42444986,	42444208,42445967,
Dcaf12l2	7	41718633	41721514	chrX	qA4	-	S185, S189, S196, S197, S217, S218, S228	1.19958	0.117198	81873182	20336262	61536920	1	41718633,	41721514,
Dcaf12l1	7	42139743	42143338	chrX	qA4	-	S185, S189, S196, S197, S217, S218, S228	1.19958	0.1126	81873182	20336262	61536920	2	42139743,42141567,	42141470,42143338,
Gm362	7	40944165	40946707	chrX	qA4	+	S185, S189, S196, S197, S217, S218, S228	1.19958	0.117198	81873182	20336262	61536920	2	40944165,40946499,	40946200,40946707,
Gm6760	7	61404580	61405373	chrX	qA6, qA7.1	-	S185, S189, S196, S197, S217, S218, S228	1.20192	0.112028	110494896	20336262	90158634	2	61404580,61405117,	61404927,61405373,
Fmr1nb	7	66015013	66057735	chrX	qA6, qA7.1	+	S185, S189, S196, S197, S217, S218, S228	1.20192	0.106279	110494896	20336262	90158634	6	66015013,66017106,66022130,66025219,66056779,66057600,	66015406,66017184,66022268,66025316,66056868,66057735,
4933402E13Rik	7	59540316	59545253	chrX	qA6, qA7.1	+	S185, S189, S196, S197, S217, S218, S228	1.20192	0.107633	110494896	20336262	90158634	4	59540316,59542525,59543336,59543539,	59540410,59542614,59543409,59545253,
Fmr1	7	65931729	65971136	chrX	qA6, qA7.1	+	S185, S189, S196, S197, S217, S218, S228	1.20192	0.112028	110494896	20336262	90158634	17	65931729,65941456,65944675,65948188,65948663,65950842,65951022,65953234,65953516,65956837,65958423,65959035,65961216,65963758,65965405,65966415,65968739,	65932042,65941509,65944769,65948260,65948812,65950936,65951139,65953405,65953595,65956947,65958555,65959098,65961303,65963954,65965588,65966498,65971136,
Slitrk2	7	63902492	63914577	chrX	qA6, qA7.1	+	S185, S189, S196, S197, S217, S218, S228	1.20192	0.107633	110494896	20336262	90158634	3	63902492,63906492,63907036,	63902675,63906546,63914577,
Gm6812	7	66145547	66146228	chrX	qA6, qA7.1	-	S185, S189, S196, S197, S217, S218, S228	1.20192	0.112028	110494896	20336262	90158634	2	66145547,66146077,	66145923,66146228,
Ctag2	7	62300818	62302192	chrX	qA6, qA7.1	+	S185, S189, S196, S197, S217, S218, S228	1.20192	0.112028	110494896	20336262	90158634	3	62300818,62301597,62301897,	62301251,62301726,62302192,
Slitrk4	7	61522618	61530171	chrX	qA6, qA7.1	-	S185, S189, S196, S197, S217, S218, S228	1.20192	0.112028	110494896	20336262	90158634	3	61522618,61527193,61529974,	61526284,61527265,61530171,
3830417A13Rik	7	61426722	61431953	chrX	qA6, qA7.1	+	S185, S189, S196, S197, S217, S218, S228	1.20192	0.112028	110494896	20336262	90158634	4	61426722,61429102,61429966,61430605,	61426866,61429188,61430037,61431953,
4933436I01Rik	7	65173038	65174625	chrX	qA6, qA7.1	-	S185, S189, S196, S197, S217, S218, S228	1.20192	0.112028	110494896	20336262	90158634	2	65173038,65174443,	65174282,65174625,
Mir743	7	64029931	64029993	chrX	qA6, qA7.1	-	S185, S189, S196, S197, S217, S218, S228	1.20192	0.112028	110494896	20336262	90158634	1	64029931,	64029993,
Mir743b	7	64030430	64030507	chrX	qA6, qA7.1	-	S185, S189, S196, S197, S217, S218, S228	1.20192	0.112028	110494896	20336262	90158634	1	64030430,	64030507,
Mir742	7	64033547	64033612	chrX	qA6, qA7.1	-	S185, S189, S196, S197, S217, S218, S228	1.20192	0.112028	110494896	20336262	90158634	1	64033547,	64033612,
Mir883a	7	64033932	64034008	chrX	qA6, qA7.1	-	S185, S189, S196, S197, S217, S218, S228	1.20192	0.112028	110494896	20336262	90158634	1	64033932,	64034008,
Mir883b	7	64043064	64043142	chrX	qA6, qA7.1	-	S185, S189, S196, S197, S217, S218, S228	1.20192	0.112028	110494896	20336262	90158634	1	64043064,	64043142,
Mir471	7	64045769	64045836	chrX	qA6, qA7.1	-	S185, S189, S196, S197, S217, S218, S228	1.20192	0.112028	110494896	20336262	90158634	1	64045769,	64045836,
Mir741	7	64049979	64050050	chrX	qA6, qA7.1	-	S185, S189, S196, S197, S217, S218, S228	1.20192	0.112028	110494896	20336262	90158634	1	64049979,	64050050,
Mir463	7	64052397	64052472	chrX	qA6, qA7.1	-	S185, S189, S196, S197, S217, S218, S228	1.20192	0.112028	110494896	20336262	90158634	1	64052397,	64052472,
Mir880	7	64053704	64053782	chrX	qA6, qA7.1	-	S185, S189, S196, S197, S217, S218, S228	1.20192	0.112028	110494896	20336262	90158634	1	64053704,	64053782,
Mir878	7	64054682	64054760	chrX	qA6, qA7.1	-	S185, S189, S196, S197, S217, S218, S228	1.20192	0.112028	110494896	20336262	90158634	1	64054682,	64054760,
Mir881	7	64055118	64055196	chrX	qA6, qA7.1	-	S185, S189, S196, S197, S217, S218, S228	1.20192	0.112028	110494896	20336262	90158634	1	64055118,	64055196,
Mir871	7	64063602	64063679	chrX	qA6, qA7.1	-	S185, S189, S196, S197, S217, S218, S228	1.20192	0.112028	110494896	20336262	90158634	1	64063602,	64063679,
Mir470	7	64067125	64067200	chrX	qA6, qA7.1	-	S185, S189, S196, S197, S217, S218, S228	1.20192	0.112028	110494896	20336262	90158634	1	64067125,	64067200,
Mir465c-1	7	64079129	64079210	chrX	qA6, qA7.1	-	S185, S189, S196, S197, S217, S218, S228	1.20192	0.107633	110494896	20336262	90158634	1	64079129,	64079210,
Mir465c-2	7	64079129	64079210	chrX	qA6, qA7.1	-	S185, S189, S196, S197, S217, S218, S228	1.20192	0.107633	110494896	20336262	90158634	1	64079129,	64079210,
Mir465b-1	7	64082376	64082455	chrX	qA6, qA7.1	-	S185, S189, S196, S197, S217, S218, S228	1.20192	0.107633	110494896	20336262	90158634	1	64082376,	64082455,
Mir465b-2	7	64082376	64082455	chrX	qA6, qA7.1	-	S185, S189, S196, S197, S217, S218, S228	1.20192	0.107633	110494896	20336262	90158634	1	64082376,	64082455,
Mir465	7	64092226	64092300	chrX	qA6, qA7.1	-	S185, S189, S196, S197, S217, S218, S228	1.20192	0.112028	110494896	20336262	90158634	1	64092226,	64092300,
Gm1140	7	64936074	64946737	chrX	qA6, qA7.1	-	S185, S189, S196, S197, S217, S218, S228	1.20192	0.107633	110494896	20336262	90158634	8	64936074,64936327,64942141,64943014,64944000,64945906,64946090,64946628,	64936220,64936432,64942240,64943114,64944118,64945941,64946160,64946737,
Gm14692	7	64936166	64946737	chrX	qA6, qA7.1	-	S185, S189, S196, S197, S217, S218, S228	1.20192	0.107633	110494896	20336262	90158634	8	64936166,64936327,64942141,64943014,64944000,64945906,64946090,64946628,	64936220,64936432,64942240,64943114,64944118,64945941,64946160,64946737,
Mir201	7	65241270	65241336	chrX	qA6, qA7.1	-	S185, S189, S196, S197, S217, S218, S228	1.20192	0.112028	110494896	20336262	90158634	1	65241270,	65241336,
Mir547	7	65241548	65241626	chrX	qA6, qA7.1	-	S185, S189, S196, S197, S217, S218, S228	1.20192	0.112028	110494896	20336262	90158634	1	65241548,	65241626,
Mir509	7	65263279	65263354	chrX	qA6, qA7.1	-	S185, S189, S196, S197, S217, S218, S228	1.20192	0.112028	110494896	20336262	90158634	1	65263279,	65263354,
Gm10474	7	65920688	65931574	chrX	qA6, qA7.1	-	S185, S189, S196, S197, S217, S218, S228	1.20192	0.112028	110494896	20336262	90158634	4	65920688,65926493,65930188,65931354,	65923042,65926550,65930300,65931574,
Ldoc1	7	58962790	58964125	chrX	qA6, qA7.1	+	S185, S189, S196, S197, S217, S218, S228	1.20192	0.112028	110494896	20336262	90158634	1	58962790,	58964125,
Tmem47	7	78315982	78343214	chrX	qB	+	S185, S189, S196, S197, S217, S218, S228	1.20028	0.106241	140197258	20336262	119860996	3	78315982,78329629,78339790,	78316499,78329770,78343214,
Mageb16	7	76868569	76916774	chrX	qB	-	S185, S189, S196, S197, S217, S218, S228	1.20285	0.104319	110494896	20336262	90158634	4	76868569,76873179,76887059,76916621,	76870122,76873259,76887127,76916774,
4930595M18Rik	7	78664913	78703461	chrX	qB	-	S185, S189, S196, S197, S217, S218, S228	1.20028	0.106241	140197258	20336262	119860996	4	78664913,78667912,78671228,78702716,	78666441,78668089,78671423,78703461,
Gm7173	7	76727906	76762624	chrX	qB	-	S185, S189, S196, S197, S217, S218, S228	1.20285	0.108579	110494896	20336262	90158634	16	76727906,76733844,76734373,76736269,76736457,76739016,76741906,76743228,76750462,76753260,76755214,76755627,76757982,76759917,76761185,76762429,	76728073,76734086,76734590,76736366,76736650,76739169,76742123,76743418,76750698,76753388,76755375,76755856,76758121,76760033,76761337,76762624,
Ids	7	67596244	67618260	chrX	qA6, qA7.1	-	S185, S189, S196, S197, S217, S218, S228	1.24282	0.0874622	110494896	20336262	90158634	9	67596244,67604101,67606318,67611441,67613123,67614217,67616151,67616976,67617969,	67599848,67604275,67606445,67611612,67613324,67614306,67616329,67617113,67618260,
C230004F18Rik	7	58369552	58392635	chrX	qA6, qA7.1	+	S185, S189, S196, S197, S217, S218, S228	1.22104	0.0944449	110494896	20336262	90158634	8	58369552,58371388,58371761,58372516,58375186,58386540,58387895,58392397,	58369599,58371422,58371866,58372599,58375334,58386678,58387971,58392635,
Cdr1	7	58436420	58438733	chrX	qA6, qA7.1	-	S185, S189, S196, S197, S217, S218, S228	1.22104	0.0944449	110494896	20336262	90158634	1	58436420,	58438733,
C030023E24Rik	7	58444467	58447339	chrX	qA6, qA7.1	+	S185, S189, S196, S197, S217, S218, S228	1.22104	0.0944449	110494896	20336262	90158634	1	58444467,	58447339,
1700111N16Rik	7	67182434	67396763	chrX	qA6, qA7.1	-	S185, S189, S196, S197, S217, S218, S228	1.24202	0.0944278	110494896	20336262	90158634	9	67182434,67202230,67220581,67232762,67233289,67242172,67351417,67385047,67396684,	67182864,67202275,67220742,67232838,67233380,67242272,67351484,67385130,67396763,
B230206F22Rik	7	100756248	100819093	chrX	qD	-	S185, S189, S196, S197, S217, S218, S228	1.25135	0.0969164	140197258	45938058	94259200	11	100756248,100759868,100791269,100798380,100801656,100802262,100802875,100804642,100808361,100810403,100818885,	100759306,100759911,100791346,100798428,100801721,100802365,100803131,100804755,100808534,100810531,100819093,
Zcchc13	7	100825924	100827003	chrX	qD	+	S185, S189, S196, S197, S217, S218, S228	1.23899	0.0991289	140197258	45938058	94259200	1	100825924,	100827003,
Eda2r	7	94529179	94572548	chrX	qC3	-	S185, S189, S196, S197, S217, S218, S228	1.22815	0.0784293	140197258	45938058	94259200	8	94529179,94534141,94536966,94538630,94539234,94557099,94566497,94572439,	94532789,94534541,94537131,94538716,94539413,94557197,94566594,94572548,
Pgr15l	7	94267934	94277443	chrX	qC3	+	S185, S189, S196, S197, S217, S218, S228	1.22815	0.0826718	140197258	45938058	94259200	5	94267934,94271252,94271945,94272454,94272993,	94268113,94271742,94272071,94272588,94277443,
Apool	7	109425016	109486039	chrX	qD, qE1	+	S185, S189, S196, S197, S217, S218, S228	1.22272	0.0873592	140197258	45938058	94259200	9	109425016,109447409,109459842,109463409,109464908,109467769,109477765,109478070,109485802,	109425045,109447510,109459966,109463464,109465007,109467861,109477879,109478179,109486039,
Hdx	7	108688812	108810688	chrX	qD, qE1	-	S185, S189, S196, S197, S217, S218, S228	1.23269	0.0903131	140197258	45938058	94259200	10	108688812,108696403,108702803,108706569,108714226,108735909,108763445,108773242,108784951,108810575,	108691007,108696526,108702887,108706649,108714434,108736056,108763499,108774352,108785098,108810688,
Pou3f4	7	108009803	108010889	chrX	qD, qE1	+	S185, S189, S196, S197, S217, S218, S228	1.23269	0.0903131	140197258	45938058	94259200	1	108009803,	108010889,
Rps6ka6	7	108501800	108651554	chrX	qD, qE1	-	S185, S189, S196, S197, S217, S218, S228	1.23269	0.0903131	140197258	45938058	94259200	25	108501800,108504695,108512189,108513816,108518286,108521064,108522253,108522941,108523458,108524143,108526313,108527146,108527446,108530706,108534520,108535278,108546222,108547925,108548795,108552761,108559839,108563900,108576458,108600277,108651429,	108503520,108504827,108512307,108513893,108518448,108521223,108522343,108523064,108523589,108524246,108526372,108527235,108527517,108530849,108534558,108535385,108546302,108548006,108548877,108552878,108559899,108563963,108576710,108600409,108651554,
Cylc1	7	108305756	108319213	chrX	qD, qE1	+	S185, S189, S196, S197, S217, S218, S228	1.23269	0.0903131	140197258	45938058	94259200	5	108305756,108308682,108314355,108316063,108317518,	108305813,108308736,108314396,108316179,108319213,
Gm7134	7	107568091	107570495	chrX	qD, qE1	+	S185, S189, S196, S197, S217, S218, S228	1.23269	0.0903131	140197258	45938058	94259200	1	107568091,	107570495,
Tex16	7	109207128	109240935	chrX	qD, qE1	+	S185, S189, S196, S197, S217, S218, S228	1.23019	0.0904592	140197258	45938058	94259200	4	109207128,109211756,109232384,109240350,	109207984,109211846,109234825,109240935,
4933403O08Rik	7	109352657	109357461	chrX	qD, qE1	+	S185, S189, S196, S197, S217, S218, S228	1.23019	0.0904592	140197258	45938058	94259200	3	109352657,109354102,109356925,	109352680,109355063,109357461,
Gm6377	7	106392094	106395784	chrX	qD, qE1	+	S185, S189, S196, S197, S217, S218, S228	1.23269	0.0903131	140197258	45938058	94259200	2	106392094,106393114,	106392225,106395784,
Actrt1	7	43682183	43683522	chrX	qA4	+	S185, S189, S196, S197, S217, S218, S228	1.22037	0.0973534	81873182	20336262	61536920	1	43682183,	43683522,
Gm4987	7	43809017	43809523	chrX	qA4	-	S185, S189, S196, S197, S217, S218, S228	1.22037	0.0973534	81873182	20336262	61536920	1	43809017,	43809523,
Gm5938	7	75370805	75375742	chrX	qA7.3, qB, qC1, qC2, qC3	+	S185, S189, S196, S197, S217, S218, S228	1.24284	0.0828917	110494896	20336262	90158634	7	75370805,75371334,75372379,75373781,75374563,75374898,75375524,	75370908,75371474,75372453,75373892,75374662,75374928,75375742,
5430427O19Rik	7	83115611	83136838	chrX	qA7.3, qB, qC1, qC2, qC3	+	S185, S189, S196, S197, S217, S218, S228	1.21318	0.0794598	140197258	45938058	94259200	2	83115611,83133167,	83115775,83136838,
Gm14744	7	75110096	75115372	chrX	qA7.3, qB, qC1, qC2, qC3	+	S185, S189, S196, S197, S217, S218, S228	1.24284	0.0828917	110494896	20336262	90158634	7	75110096,75110716,75111297,75112353,75114245,75114521,75115162,	75110232,75110856,75111368,75112464,75114347,75114551,75115372,
5430402E10Rik	7	75233629	75238906	chrX	qA7.3, qB, qC1, qC2, qC3	+	S185, S189, S196, S197, S217, S218, S228	1.24284	0.0828917	110494896	20336262	90158634	7	75233629,75234243,75234826,75235899,75237782,75238058,75238698,	75233765,75234383,75234897,75236010,75237884,75238088,75238906,
Prrg1	7	75694951	75829121	chrX	qA7.3, qB, qC1, qC2, qC3	-	S185, S189, S196, S197, S217, S218, S228	1.2299	0.0848513	110494896	20336262	90158634	4	75694951,75729089,75766109,75829042,	75698511,75729250,75766160,75829121,
Gm8787	7	76575851	76603407	chrX	qA7.3, qB, qC1, qC2, qC3	-	S185, S189, S196, S197, S217, S218, S228	1.22257	0.0911299	110494896	20336262	90158634	8	76575851,76578103,76580129,76590851,76595642,76596371,76600379,76603288,	76576268,76578201,76580258,76590963,76595816,76596515,76600576,76603407,
Pbsn	7	75083236	75098839	chrX	qA7.3, qB, qC1, qC2, qC3	-	S185, S189, S196, S197, S217, S218, S228	1.24284	0.0828917	110494896	20336262	90158634	7	75083236,75087198,75087853,75088235,75090357,75093313,75098747,	75083453,75087250,75087955,75088346,75090425,75093453,75098839,
Arx	7	90531984	90543694	chrX	qA7.3, qB, qC1, qC2, qC3	+	S185, S189, S196, S197, S217, S218, S228	1.23972	0.0838234	140197258	45938058	94259200	5	90531984,90533881,90537200,90539948,90542501,	90532262,90534764,90537246,90540277,90543694,
Nr0b1	7	83437113	83441283	chrX	qA7.3, qB, qC1, qC2, qC3	+	S185, S189, S196, S197, S217, S218, S228	1.21318	0.0794598	140197258	45938058	94259200	2	83437113,83440689,	83438313,83441283,
Gyk	7	82947275	83022158	chrX	qA7.3, qB, qC1, qC2, qC3	-	S185, S189, S196, S197, S217, S218, S228	1.21318	0.0763425	140197258	45938058	94259200	19	82947275,82956389,82957680,82957937,82958612,82959680,82961003,82975540,82976221,82982171,82982652,82985633,82986405,82989052,82991563,82999670,83005913,83006672,83021764,	82949735,82956470,82957824,82958058,82958697,82959777,82961082,82975621,82976264,82982239,82982688,82985700,82986515,82989190,82991640,82999748,83006020,83006746,83022158,
Fam47a-ps	7	75983101	75984749	chrX	qA7.3, qB, qC1, qC2, qC3	+	S185, S189, S196, S197, S217, S218, S228	1.22257	0.0911299	110494896	20336262	90158634	1	75983101,	75984749,
Obp1a	7	75330843	75336713	chrX	qA7.3, qB, qC1, qC2, qC3	-	S185, S189, S196, S197, S217, S218, S228	1.24284	0.0828917	110494896	20336262	90158634	7	75330843,75331623,75332863,75333659,75335078,75336043,75336610,	75331043,75331653,75332962,75333770,75335152,75336183,75336713,
Tab3	7	82819360	82879808	chrX	qA7.3, qB, qC1, qC2, qC3	+	S185, S189, S196, S197, S217, S218, S228	1.21318	0.0794598	140197258	45938058	94259200	9	82819360,82820888,82854728,82859309,82861712,82866892,82869680,82873498,82875744,	82819504,82820949,82854923,82860768,82861873,82866986,82869764,82873600,82879808,
1700072E05Rik	7	83289537	83292652	chrX	qA7.3, qB, qC1, qC2, qC3	+	S185, S189, S196, S197, S217, S218, S228	1.21318	0.0794598	140197258	45938058	94259200	3	83289537,83290028,83291871,	83289688,83290144,83292652,
1600014K23Rik	7	82495015	82515630	chrX	qA7.3, qB, qC1, qC2, qC3	+	S185, S189, S196, S197, S217, S218, S228	1.21318	0.0794598	140197258	45938058	94259200	2	82495015,82514858,	82495083,82515630,
Tsga8	7	80732014	80733263	chrX	qA7.3, qB, qC1, qC2, qC3	-	S185, S189, S196, S197, S217, S218, S228	1.21056	0.0889105	140197258	20336262	119860996	2	80732014,80732909,	80732732,80733263,
Gm14743	7	75485800	75491260	chrX	qA7.3, qB, qC1, qC2, qC3	-	S185, S189, S196, S197, S217, S218, S228	1.24284	0.0828917	110494896	20336262	90158634	7	75485800,75486618,75486973,75487761,75489488,75490589,75491178,	75486019,75486649,75487075,75487872,75489562,75490729,75491260,
4930480E11Rik	7	75614981	75616278	chrX	qA7.3, qB, qC1, qC2, qC3	+	S185, S189, S196, S197, S217, S218, S228	1.24284	0.0828917	110494896	20336262	90158634	1	75614981,	75616278,
Gm41	7	83590813	83600333	chrX	qA7.3, qB, qC1, qC2, qC3	-	S185, S189, S196, S197, S217, S218, S228	1.21318	0.0794598	140197258	45938058	94259200	2	83590813,83600234,	83591245,83600333,
Mageb4	7	83495594	83501558	chrX	qA7.3, qB, qC1, qC2, qC3	-	S185, S189, S196, S197, S217, S218, S228	1.21318	0.0794598	140197258	45938058	94259200	3	83495594,83500678,83501466,	83497821,83500760,83501558,
6030498E09Rik	7	36125956	36315865	chrX	qA3.3	+	S185, S189, S196, S197, S217, S218, S228	1.25393	0.0816282	81873182	14792308	67080874	4	36125956,36311240,36312613,36315319,	36126035,36311651,36312761,36315865,
Cypt15	7	36699442	36700138	chrX	qA3.3	+	S185, S189, S196, S197, S217, S218, S228	1.24483	0.0821235	81873182	14792308	67080874	2	36699442,36699788,	36699610,36700138,
Cypt14	7	37216095	37216781	chrX	qA3.3	-	S185, S189, S196, S197, S217, S218, S228	1.24483	0.0821235	81873182	14792308	67080874	2	37216095,37216613,	37216435,37216781,
Wdr44	7	23270242	23383127	chrX	qA2	+	S185, S189, S196, S197, S217, S218, S228	1.24087	0.0775744	81873182	13258758	68614424	20	23270242,23309443,23327031,23333565,23335220,23336308,23338529,23339402,23347015,23355749,23357928,23360413,23365177,23373109,23377495,23377859,23378165,23379440,23380894,23382014,	23270665,23309477,23327106,23334211,23335351,23336404,23338666,23339486,23347122,23355901,23358067,23360478,23365291,23373232,23377687,23377961,23378281,23379568,23381029,23383127,
Slc6a14	7	21292025	21319483	chrX	qA2	+	S185, S189, S196, S197, S217, S218, S228	1.24331	0.0797751	81873182	4973136	76900046	14	21292025,21293360,21296436,21298676,21299542,21301758,21303367,21308457,21311118,21313430,21314010,21314387,21316621,21318069,	21292321,21293526,21296568,21298838,21299678,21301891,21303508,21308686,21311244,21313549,21314110,21314497,21316789,21319483,
Klhl13	7	22796396	22942179	chrX	qA2	-	S185, S189, S196, S197, S217, S218, S228	1.24087	0.0775744	81873182	13258758	68614424	9	22796396,22805699,22812351,22824486,22825237,22838560,22892255,22938619,22942081,	22797978,22805813,22813147,22824683,22825370,22838699,22892327,22938710,22942179,
1700023I07Rik	7	22038721	22040669	chrX	qA2	+	S185, S189, S196, S197, S217, S218, S228	1.24111	0.0778532	81873182	4973136	76900046	1	22038721,	22040669,
Gm4907	7	23469888	23484676	chrX	qA2	+	S185, S189, S196, S197, S217, S218, S228	1.24087	0.0775744	81873182	13258758	68614424	2	23469888,23483390,	23469912,23484676,
Nudt11	7	5624624	5631869	chrX	qA1.1	+	S185, S189, S196, S197, S217, S218, S228	1.24362	0.0810431	22093873	4973136	17120737	2	5624624,5630144,	5625522,5631869,
Gm14374	7	5246184	5248144	chrX	qA1.1	+	S185, S189, S196, S197, S217, S218, S228	1.24362	0.0810431	22093873	4973136	17120737	1	5246184,	5248144,
AU022751	7	5658335	5660538	chrX	qA1.1	-	S185, S189, S196, S197, S217, S218, S228	1.24362	0.0778637	22093873	4973136	17120737	2	5658335,5660256,	5659893,5660538,
Smarca1	7	45162546	45245729	chrX	qA4	-	S185, S189, S196, S197, S217, S218, S228	1.28584	0.0869392	81873182	20336262	61536920	24	45162546,45164303,45176541,45176866,45179669,45182035,45194713,45195085,45203092,45204821,45205771,45207742,45211432,45213597,45214455,45227331,45228340,45229561,45232622,45236524,45236752,45237213,45240273,45245402,	45163297,45164445,45176754,45176985,45179802,45182158,45194827,45195196,45203212,45204970,45205904,45207895,45211554,45213824,45214565,45227400,45228472,45229717,45232802,45236625,45236853,45237380,45240375,45245729,
Sox3	7	58144540	58146605	chrX	qA6, qA7.1	-	S185, S189, S196, S197, S217, S218, S228	1.24295	0.0682649	110494896	20336262	90158634	1	58144540,	58146605,
2010106E10Rik	7	109608882	109671952	chrX	qE1	+	S185, S189, S196, S197, S217, S218, S228	1.23892	0.0714855	140197258	45938058	94259200	7	109608882,109611481,109626000,109628797,109669858,109670577,109671455,	109609028,109611587,109626192,109628891,109669941,109670716,109671952,
Chm	7	110154200	110299124	chrX	qE1	-	S185, S189, S196, S197, S217, S218, S228	1.2351	0.0656231	140197258	45938058	94259200	15	110154200,110160944,110166670,110178455,110183187,110185525,110193746,110223784,110225537,110226157,110229624,110252944,110254322,110273112,110299049,	110157244,110161105,110166769,110178552,110183251,110185630,110193824,110224010,110225658,110226274,110230039,110253069,110254395,110273179,110299124,
Zfp711	7	109714134	109748671	chrX	qE1	+	S185, S189, S196, S197, S217, S218, S228	1.23892	0.0744045	140197258	45938058	94259200	9	109714134,109717876,109728501,109737560,109738347,109740778,109741712,109745434,109745987,	109714514,109717981,109729044,109737716,109738485,109740913,109741757,109745578,109748671,
Satl1	7	109497913	109520388	chrX	qE1	-	S185, S189, S196, S197, S217, S218, S228	1.23892	0.0744045	140197258	45938058	94259200	6	109497913,109498980,109503075,109503573,109512857,109518577,	109498238,109499021,109503177,109503654,109512909,109520388,
Spin4	7	92217845	92222021	chrX	qA4, qA5, qA6, qA7.1, qA7.2, qA7.3, qB, qC1, qC2, qC3	-	S185, S189, S196, S197, S217, S218, S228	1.26094	0.0568873	140197258	45938058	94259200	1	92217845,	92222021,
Ikbkg	7	71675019	71699117	chrX	qA4, qA5, qA6, qA7.1, qA7.2, qA7.3, qB, qC1, qC2, qC3	+	S185, S189, S196, S197, S217, S218, S228	1.30866	0.10399	110494896	20336262	90158634	10	71675019,71678143,71679141,71682505,71684245,71685213,71688683,71689110,71693197,71693555,	71675160,71678345,71679353,71682621,71684398,71685289,71688827,71689253,71693259,71699117,
Tex28	7	71396282	71413177	chrX	qA4, qA5, qA6, qA7.1, qA7.2, qA7.3, qB, qC1, qC2, qC3	-	S185, S189, S196, S197, S217, S218, S228	1.29405	0.0845506	110494896	20336262	90158634	5	71396282,71397630,71406286,71412111,71413158,	71396789,71397766,71407011,71412144,71413177,
Fam122b	7	50596591	50622982	chrX	qA4, qA5, qA6, qA7.1, qA7.2, qA7.3, qB, qC1, qC2, qC3	-	S185, S189, S196, S197, S217, S218, S228	1.2637	0.0535276	110494896	20336262	90158634	9	50596591,50607212,50612133,50613017,50613371,50613722,50613866,50619217,50622052,	50599467,50607309,50612195,50613103,50613473,50613777,50613910,50619296,50622982,
Mecp2	7	71272160	71330932	chrX	qA4, qA5, qA6, qA7.1, qA7.2, qA7.3, qB, qC1, qC2, qC3	-	S185, S189, S196, S197, S217, S218, S228	1.29405	0.0812336	110494896	20336262	90158634	4	71272160,71282320,71325247,71330848,	71281833,71282671,71325371,71330932,
Hprt	7	50341254	50374837	chrX	qA4, qA5, qA6, qA7.1, qA7.2, qA7.3, qB, qC1, qC2, qC3	+	S185, S189, S196, S197, S217, S218, S228	1.2637	0.0564231	110494896	20336262	90158634	9	50341254,50352267,50355264,50361829,50365453,50369523,50373281,50373499,50374243,	50341427,50352374,50355448,50361895,50365471,50369606,50373328,50373576,50374837,
Hsf3	7	93502205	93552579	chrX	qA4, qA5, qA6, qA7.1, qA7.2, qA7.3, qB, qC1, qC2, qC3	-	S185, S189, S196, S197, S217, S218, S228	1.26094	0.0568873	140197258	45938058	94259200	10	93502205,93508366,93510129,93515624,93515942,93517335,93517633,93524852,93533755,93552473,	93503151,93508466,93510345,93515755,93516024,93517397,93517709,93524977,93533883,93552579,
Mir503	7	50407160	50407231	chrX	qA4, qA5, qA6, qA7.1, qA7.2, qA7.3, qB, qC1, qC2, qC3	-	S185, S189, S196, S197, S217, S218, S228	1.2637	0.0564231	110494896	20336262	90158634	1	50407160,	50407231,
Maged1	7	91780812	91787413	chrX	qA4, qA5, qA6, qA7.1, qA7.2, qA7.3, qB, qC1, qC2, qC3	-	S185, S189, S196, S197, S217, S218, S228	1.26094	0.0568873	140197258	45938058	94259200	13	91780812,91781198,91782212,91782632,91782880,91783014,91783312,91783522,91783783,91783945,91785193,91786589,91787230,	91781016,91781584,91782327,91782695,91782923,91783094,91783404,91783602,91783847,91784620,91785886,91786663,91787413,
Taz	7	71528035	71535490	chrX	qA4, qA5, qA6, qA7.1, qA7.2, qA7.3, qB, qC1, qC2, qC3	+	S185, S189, S196, S197, S217, S218, S228	1.30866	0.104171	110494896	20336262	90158634	9	71528035,71528610,71528986,71529270,71533357,71533516,71533786,71534443,71534637,	71528455,71528739,71529032,71529356,71533438,71533558,71533852,71534521,71535490,
Dnase1l1	7	71518555	71527075	chrX	qA4, qA5, qA6, qA7.1, qA7.2, qA7.3, qB, qC1, qC2, qC3	-	S185, S189, S196, S197, S217, S218, S228	1.30866	0.106808	110494896	20336262	90158634	8	71518555,71519116,71519444,71519706,71521817,71521984,71522377,71526859,	71519030,71519365,71519557,71519807,71521895,71522073,71522681,71527075,
Stard8	7	96237919	96270067	chrX	qA4, qA5, qA6, qA7.1, qA7.2, qA7.3, qB, qC1, qC2, qC3	+	S185, S189, S196, S197, S217, S218, S228	1.2571	0.0622849	140197258	45938058	94259200	14	96237919,96256066,96258703,96259732,96260896,96262927,96263912,96264526,96265085,96265560,96266612,96267772,96268092,96268421,	96238133,96256138,96258785,96259796,96262302,96263101,96264072,96264725,96265296,96265675,96266837,96267990,96268269,96270067,
Rbmx	7	54639206	54646213	chrX	qA4, qA5, qA6, qA7.1, qA7.2, qA7.3, qB, qC1, qC2, qC3	-	S185, S189, S196, S197, S217, S218, S228	1.25913	0.0517102	110494896	20336262	90158634	9	54639206,54641237,54641698,54641921,54642595,54643240,54644448,54644743,54646028,	54640570,54641320,54641824,54642036,54642748,54643412,54644555,54644878,54646213,
Zfp92	7	70656441	70672326	chrX	qA4, qA5, qA6, qA7.1, qA7.2, qA7.3, qB, qC1, qC2, qC3	+	S185, S189, S196, S197, S217, S218, S228	1.29405	0.0845506	110494896	20336262	90158634	6	70656441,70657026,70665179,70665502,70666561,70667003,	70656529,70657069,70665245,70665629,70666663,70672326,
Brcc3	7	72661966	72699340	chrX	qA4, qA5, qA6, qA7.1, qA7.2, qA7.3, qB, qC1, qC2, qC3	+	S185, S189, S196, S197, S217, S218, S228	1.26017	0.0517824	110494896	20336262	90158634	11	72661966,72662915,72663749,72668117,72680803,72681444,72683274,72692494,72693141,72695307,72696022,	72662180,72662932,72663804,72668237,72680891,72681533,72683330,72692626,72693185,72695481,72699340,
Gm14725	7	67798732	67799560	chrX	qA4, qA5, qA6, qA7.1, qA7.2, qA7.3, qB, qC1, qC2, qC3	+	S185, S189, S196, S197, S217, S218, S228	1.26437	0.0564091	110494896	20336262	90158634	1	67798732,	67799560,
Fundc2	7	72627737	72642497	chrX	qA4, qA5, qA6, qA7.1, qA7.2, qA7.3, qB, qC1, qC2, qC3	+	S185, S189, S196, S197, S217, S218, S228	1.26017	0.0545835	110494896	20336262	90158634	5	72627737,72632440,72636122,72636978,72639648,	72627790,72632591,72636198,72637110,72642497,
Bcap31	7	70931521	70961514	chrX	qA4, qA5, qA6, qA7.1, qA7.2, qA7.3, qB, qC1, qC2, qC3	-	S185, S189, S196, S197, S217, S218, S228	1.29405	0.0845506	110494896	20336262	90158634	8	70931521,70933175,70933998,70934885,70952335,70957783,70960131,70961456,	70931934,70933276,70934119,70935021,70952483,70957884,70960267,70961514,
Pja1	7	96661072	96666074	chrX	qA4, qA5, qA6, qA7.1, qA7.2, qA7.3, qB, qC1, qC2, qC3	-	S185, S189, S196, S197, S217, S218, S228	1.2571	0.0598414	140197258	45938058	94259200	2	96661072,96665955,	96663653,96666074,
Plxna3	7	71574404	71590028	chrX	qA4, qA5, qA6, qA7.1, qA7.2, qA7.3, qB, qC1, qC2, qC3	+	S185, S189, S196, S197, S217, S218, S228	1.30866	0.11117	110494896	20336262	90158634	33	71574404,71576307,71577305,71578306,71578885,71579084,71579563,71579770,71580011,71580381,71580636,71581108,71581339,71581615,71581830,71582057,71582310,71582744,71582919,71583249,71583472,71583797,71584028,71584408,71584580,71584804,71585113,71585403,71585769,71586181,71586874,71587259,71588785,	71574554,71576931,71577845,71578489,71579014,71579185,71579687,71579927,71580111,71580496,71580837,71581205,71581530,71581761,71581951,71582194,71582481,71582838,71583159,71583393,71583707,71583940,71584285,71584475,71584727,71584964,71585217,71585500,71585960,71586351,71587087,71587410,71590028,
Mbnl3	7	48466670	48559009	chrX	qA4, qA5, qA6, qA7.1, qA7.2, qA7.3, qB, qC1, qC2, qC3	-	S185, S189, S196, S197, S217, S218, S228	1.26764	0.0597103	110494896	20336262	90158634	8	48466670,48476993,48482097,48483281,48484605,48492380,48517594,48558950,	48474195,48477088,48482248,48483518,48484797,48492545,48517841,48559009,
Apoo	7	91612492	91662431	chrX	qA4, qA5, qA6, qA7.1, qA7.2, qA7.3, qB, qC1, qC2, qC3	+	S185, S189, S196, S197, S217, S218, S228	1.26094	0.0536339	140197258	45938058	94259200	9	91612492,91625264,91627449,91633003,91636083,91639527,91643460,91657798,91662180,	91612824,91625372,91627569,91633058,91636179,91639619,91643541,91657864,91662431,
Dlg3	7	97963065	98013749	chrX	qA4, qA5, qA6, qA7.1, qA7.2, qA7.3, qB, qC1, qC2, qC3	+	S185, S189, S196, S197, S217, S218, S228	1.27024	0.0670422	140197258	45938058	94259200	21	97963065,97966645,97966953,97967395,97967705,97968161,97968603,97969410,97971145,97971717,97992024,98001850,98002518,98005200,98006840,98008064,98008675,98009542,98010131,98010546,98011557,	97963767,97966699,97967004,97967520,97967875,97968298,97968748,97969570,97971302,97971820,97992139,98002027,98002594,98005246,98006882,98008115,98008777,98009715,98010241,98010638,98013749,
Igsf1	7	47139525	47148541	chrX	qA4, qA5, qA6, qA7.1, qA7.2, qA7.3, qB, qC1, qC2, qC3	-	S185, S189, S196, S197, S217, S218, S228	1.26791	0.0566205	110494896	20336262	90158634	13	47139525,47140035,47140534,47141209,47141324,47143258,47143691,47144463,47144991,47147080,47147668,47148299,47148455,	47139729,47140314,47140825,47141242,47141395,47143379,47143943,47144757,47145276,47147368,47147950,47148326,47148541,
Haus7	7	70682653	70704368	chrX	qA4, qA5, qA6, qA7.1, qA7.2, qA7.3, qB, qC1, qC2, qC3	-	S185, S189, S196, S197, S217, S218, S228	1.29405	0.0812336	110494896	20336262	90158634	10	70682653,70691148,70692266,70693298,70693530,70694149,70698337,70700205,70703312,70704173,	70682904,70691263,70692476,70693395,70693689,70694241,70698399,70700273,70703428,70704368,
Pola1	7	90550104	90877494	chrX	qA4, qA5, qA6, qA7.1, qA7.2, qA7.3, qB, qC1, qC2, qC3	-	S185, S189, S196, S197, S217, S218, S228	1.26094	0.0568873	140197258	45938058	94259200	37	90550104,90620929,90665905,90706707,90708632,90719651,90725817,90733433,90736081,90738057,90738887,90806706,90807208,90818446,90821117,90822835,90823415,90826060,90827356,90829924,90831182,90832336,90836744,90839157,90840112,90841453,90842556,90848539,90848800,90849248,90849745,90850689,90851186,90865843,90869157,90871826,90877407,	90551155,90621023,90666022,90706839,90708811,90719826,90725949,90733566,90736287,90738150,90738920,90806829,90807358,90818571,90821217,90822955,90823545,90826236,90827473,90830014,90831244,90832421,90836899,90839296,90840187,90841570,90842669,90848712,90849002,90849336,90849838,90850752,90851302,90865924,90869254,90871951,90877494,
Ddx26b	7	53708015	53761020	chrX	qA4, qA5, qA6, qA7.1, qA7.2, qA7.3, qB, qC1, qC2, qC3	+	S185, S189, S196, S197, S217, S218, S228	1.2637	0.0564231	110494896	20336262	90158634	17	53708015,53708625,53732806,53733747,53734066,53734502,53736955,53738415,53742182,53746215,53749692,53751037,53752744,53754837,53757901,53759549,53760056,	53708493,53708703,53732956,53733837,53734250,53734631,53737119,53738568,53742315,53746310,53749911,53751161,53752887,53755072,53758276,53759643,53761020,
2610018G03Rik	7	48194612	48245027	chrX	qA4, qA5, qA6, qA7.1, qA7.2, qA7.3, qB, qC1, qC2, qC3	+	S185, S189, S196, S197, S217, S218, S228	1.26791	0.0600551	110494896	20336262	90158634	12	48194612,48194855,48223432,48232665,48238765,48238963,48239827,48241037,48242192,48242865,48243009,48244476,	48194723,48195012,48223663,48232722,48238874,48239121,48240013,48241186,48242286,48242928,48243146,48245027,
Fam122c	7	50626609	50654678	chrX	qA4, qA5, qA6, qA7.1, qA7.2, qA7.3, qB, qC1, qC2, qC3	+	S185, S189, S196, S197, S217, S218, S228	1.2637	0.0564231	110494896	20336262	90158634	8	50626609,50630778,50635698,50646659,50649376,50649518,50651715,50654534,	50626671,50630980,50635777,50646716,50649420,50649573,50651808,50654678,
Mir676	7	97576435	97576524	chrX	qA4, qA5, qA6, qA7.1, qA7.2, qA7.3, qB, qC1, qC2, qC3	+	S185, S189, S196, S197, S217, S218, S228	1.27024	0.071109	140197258	45938058	94259200	1	97576435,	97576524,
Prkx	7	75007373	75041299	chrX	qA4, qA5, qA6, qA7.1, qA7.2, qA7.3, qB, qC1, qC2, qC3	-	S185, S189, S196, S197, S217, S218, S228	1.26017	0.0545835	110494896	20336262	90158634	9	75007373,75009444,75009911,75010687,75016585,75018454,75027376,75031466,75040886,	75009230,75009593,75009989,75010745,75016681,75018574,75027640,75031635,75041299,
Mtmr1	7	68617934	68672371	chrX	qA4, qA5, qA6, qA7.1, qA7.2, qA7.3, qB, qC1, qC2, qC3	+	S185, S189, S196, S197, S217, S218, S228	1.26437	0.0564091	110494896	20336262	90158634	15	68617934,68622973,68636374,68641397,68641827,68644864,68645690,68646470,68647451,68653715,68654902,68658046,68663907,68665379,68669737,	68618247,68623079,68636450,68641492,68641935,68644966,68645774,68646620,68647640,68653901,68655109,68658139,68664021,68665556,68672371,
Eif2s3x	7	91434047	91457990	chrX	qA4, qA5, qA6, qA7.1, qA7.2, qA7.3, qB, qC1, qC2, qC3	-	S185, S189, S196, S197, S217, S218, S228	1.26094	0.0568873	140197258	45938058	94259200	12	91434047,91441610,91442626,91445052,91446228,91448152,91449288,91450387,91454667,91454874,91457057,91457903,	91436261,91441783,91442796,91445197,91446323,91448287,91449447,91450482,91454789,91455002,91457121,91457990,
Abcd1	7	70961935	70983626	chrX	qA4, qA5, qA6, qA7.1, qA7.2, qA7.3, qB, qC1, qC2, qC3	+	S185, S189, S196, S197, S217, S218, S228	1.29405	0.0845506	110494896	20336262	90158634	10	70961935,70966252,70974322,70974547,70976132,70979347,70979800,70982128,70982441,70982650,	70963269,70966433,70974465,70974716,70976227,70979493,70979946,70982213,70982567,70983626,
Zfx	7	91319969	91368746	chrX	qA4, qA5, qA6, qA7.1, qA7.2, qA7.3, qB, qC1, qC2, qC3	-	S185, S189, S196, S197, S217, S218, S228	1.26094	0.0546556	140197258	45938058	94259200	9	91319969,91326058,91326675,91327163,91327488,91343621,91347629,91359534,91368406,	91325318,91326199,91326825,91327307,91327638,91344191,91347719,91359602,91368746,
Mtm1	7	68468180	68568470	chrX	qA4, qA5, qA6, qA7.1, qA7.2, qA7.3, qB, qC1, qC2, qC3	+	S185, S189, S196, S197, S217, S218, S228	1.26437	0.0529871	110494896	20336262	90158634	15	68468180,68484565,68486246,68488026,68507425,68512899,68537775,68540326,68544923,68549338,68552742,68554908,68555675,68560874,68566820,	68468257,68484636,68486319,68488121,68507536,68513001,68537859,68540476,68545112,68549524,68552949,68555001,68555789,68561051,68568470,
Awat1	7	97767585	97773545	chrX	qA4, qA5, qA6, qA7.1, qA7.2, qA7.3, qB, qC1, qC2, qC3	+	S185, S189, S196, S197, S217, S218, S228	1.27024	0.071109	140197258	45938058	94259200	7	97767585,97768807,97769168,97770037,97770860,97772684,97773072,	97767751,97768915,97769239,97770242,97771032,97772884,97773545,
Rpl10	7	71516154	71518474	chrX	qA4, qA5, qA6, qA7.1, qA7.2, qA7.3, qB, qC1, qC2, qC3	+	S185, S189, S196, S197, S217, S218, S228	1.30866	0.11117	110494896	20336262	90158634	7	71516154,71516317,71516998,71517138,71517517,71518010,71518253,	71516213,71516363,71517057,71517246,71517656,71518173,71518474,
Cd99l2	7	68673234	68746024	chrX	qA4, qA5, qA6, qA7.1, qA7.2, qA7.3, qB, qC1, qC2, qC3	-	S185, S189, S196, S197, S217, S218, S228	1.26437	0.0541961	110494896	20336262	90158634	10	68673234,68677198,68682221,68683485,68691308,68693699,68694248,68703113,68703785,68745696,	68675924,68677264,68682341,68683524,68691374,68693786,68694320,68703182,68703848,68746024,
Gm16405	7	51834384	51851190	chrX	qA4, qA5, qA6, qA7.1, qA7.2, qA7.3, qB, qC1, qC2, qC3	+	S185, S189, S196, S197, S217, S218, S228	1.2637	0.0542095	110494896	20336262	90158634	6	51834384,51835947,51841917,51842353,51847930,51850974,	51834443,51836082,51842043,51842417,51848030,51851190,
Xlr3c	7	70499878	70510729	chrX	qA4, qA5, qA6, qA7.1, qA7.2, qA7.3, qB, qC1, qC2, qC3	-	S185, S189, S196, S197, S217, S218, S228	1.29405	0.0845506	110494896	20336262	90158634	9	70499878,70500861,70502974,70504431,70505346,70506843,70507761,70508654,70510689,	70500767,70500957,70503073,70504531,70505464,70506878,70507831,70508791,70510729,
Xlr	7	51086924	51100873	chrX	qA4, qA5, qA6, qA7.1, qA7.2, qA7.3, qB, qC1, qC2, qC3	-	S185, S189, S196, S197, S217, S218, S228	1.2637	0.0564231	110494896	20336262	90158634	8	51086924,51087668,51090266,51091059,51098644,51098949,51099319,51100808,	51087349,51087767,51090366,51091177,51098679,51099013,51099445,51100873,
Pdzd11	7	97818244	97821246	chrX	qA4, qA5, qA6, qA7.1, qA7.2, qA7.3, qB, qC1, qC2, qC3	-	S185, S189, S196, S197, S217, S218, S228	1.27024	0.071109	140197258	45938058	94259200	7	97818244,97818921,97819200,97819871,97820133,97820626,97821154,	97818766,97818982,97819299,97819928,97820217,97820726,97821246,
Htatsf1	7	54306746	54320359	chrX	qA4, qA5, qA6, qA7.1, qA7.2, qA7.3, qB, qC1, qC2, qC3	+	S185, S189, S196, S197, S217, S218, S228	1.25913	0.0523689	110494896	20336262	90158634	10	54306746,54307130,54308674,54309221,54309676,54312062,54313030,54317293,54318182,54318822,	54306942,54307375,54308855,54309269,54309831,54312226,54313130,54317383,54318320,54320359,
F8	7	72418055	72625380	chrX	qA4, qA5, qA6, qA7.1, qA7.2, qA7.3, qB, qC1, qC2, qC3	-	S185, S189, S196, S197, S217, S218, S228	1.26017	0.0517824	110494896	20336262	90158634	26	72418055,72455702,72456708,72457256,72496996,72505336,72506983,72507756,72508790,72509147,72509852,72512768,72530705,72541428,72561847,72568267,72575696,72576726,72577839,72579289,72580034,72583558,72599379,72611340,72613437,72624825,	72418349,72455879,72456857,72457401,72497152,72505422,72507055,72507873,72508973,72509376,72510062,72512922,72533718,72541638,72561998,72568482,72575790,72576898,72578098,72579511,72580151,72583627,72599592,72611463,72613559,72625380,
LOC100504429	7	70420640	70422328	chrX	qA4, qA5, qA6, qA7.1, qA7.2, qA7.3, qB, qC1, qC2, qC3	-	S185, S189, S196, S197, S217, S218, S228	1.29405	0.0845506	110494896	20336262	90158634	2	70420640,70422131,	70421458,70422328,
Gm5936	7	72082534	72088694	chrX	qA4, qA5, qA6, qA7.1, qA7.2, qA7.3, qB, qC1, qC2, qC3	+	S185, S189, S196, S197, S217, S218, S228	1.26017	0.0545835	110494896	20336262	90158634	4	72082534,72082706,72084090,72086149,	72082588,72082799,72084255,72088694,
Gabrq	7	70070774	70083883	chrX	qA4, qA5, qA6, qA7.1, qA7.2, qA7.3, qB, qC1, qC2, qC3	+	S185, S189, S196, S197, S217, S218, S228	1.27426	0.0722641	110494896	20336262	90158634	9	70070774,70072888,70076995,70078546,70080431,70080995,70081494,70082139,70083058,	70070943,70072977,70077063,70078767,70080514,70081130,70081647,70082396,70083883,
Cd40lg	7	54465319	54477219	chrX	qA4, qA5, qA6, qA7.1, qA7.2, qA7.3, qB, qC1, qC2, qC3	+	S185, S189, S196, S197, S217, S218, S228	1.25913	0.0545073	110494896	20336262	90158634	5	54465319,54467141,54470900,54472914,54476387,	54465487,54467273,54470955,54472977,54477219,
Atp2b3	7	70748424	70816344	chrX	qA4, qA5, qA6, qA7.1, qA7.2, qA7.3, qB, qC1, qC2, qC3	+	S185, S189, S196, S197, S217, S218, S228	1.29405	0.0845506	110494896	20336262	90158634	21	70748424,70768173,70773983,70774280,70774964,70775635,70779223,70780694,70781470,70782223,70783414,70787524,70790401,70790703,70791798,70792981,70796290,70796792,70798138,70800391,70815572,	70748673,70768501,70774181,70774538,70775090,70775761,70779265,70780859,70781685,70782466,70783656,70787759,70790581,70790791,70791905,70793173,70796504,70797004,70798246,70800574,70816344,
Pnma3	7	70310125	70313530	chrX	qA4, qA5, qA6, qA7.1, qA7.2, qA7.3, qB, qC1, qC2, qC3	+	S185, S189, S196, S197, S217, S218, S228	1.29405	0.0845506	110494896	20336262	90158634	1	70310125,	70313530,
Enox2	7	46363698	46641419	chrX	qA4, qA5, qA6, qA7.1, qA7.2, qA7.3, qB, qC1, qC2, qC3	-	S185, S189, S196, S197, S217, S218, S228	1.26791	0.0600551	110494896	20336262	90158634	16	46363698,46366309,46366673,46371959,46376270,46378339,46393692,46404908,46406885,46409511,46415319,46422811,46433793,46521817,46640021,46641333,	46364811,46366357,46366759,46372071,46376378,46378521,46393807,46405015,46407098,46409745,46415526,46422967,46433928,46521961,46640081,46641419,
Mamld1	7	68303430	68407892	chrX	qA4, qA5, qA6, qA7.1, qA7.2, qA7.3, qB, qC1, qC2, qC3	+	S185, S189, S196, S197, S217, S218, S228	1.26437	0.0564091	110494896	20336262	90158634	8	68303430,68354659,68370655,68372438,68374532,68399360,68405364,68407051,	68303524,68354818,68372336,68372569,68374643,68399610,68405449,68407892,
Brs3	7	54296250	54301935	chrX	qA4, qA5, qA6, qA7.1, qA7.2, qA7.3, qB, qC1, qC2, qC3	+	S185, S189, S196, S197, S217, S218, S228	1.25913	0.0545073	110494896	20336262	90158634	3	54296250,54298393,54300120,	54296855,54298745,54301935,
Fam123b	7	92615652	92640179	chrX	qA4, qA5, qA6, qA7.1, qA7.2, qA7.3, qB, qC1, qC2, qC3	-	S185, S189, S196, S197, S217, S218, S228	1.26094	0.0568873	140197258	45938058	94259200	2	92615652,92639996,	92623937,92640179,
Efnb1	7	96331468	96344330	chrX	qA4, qA5, qA6, qA7.1, qA7.2, qA7.3, qB, qC1, qC2, qC3	+	S185, S189, S196, S197, S217, S218, S228	1.2571	0.0622849	140197258	45938058	94259200	5	96331468,96340630,96341816,96342090,96342453,	96332352,96340908,96341909,96342216,96344330,
Slxl1	7	52480052	52496913	chrX	qA4, qA5, qA6, qA7.1, qA7.2, qA7.3, qB, qC1, qC2, qC3	+	S185, S189, S196, S197, S217, S218, S228	1.2637	0.0564231	110494896	20336262	90158634	6	52480052,52481645,52487633,52488069,52493646,52496689,	52480146,52481780,52487759,52488133,52493746,52496913,
Zic3	7	55283804	55289807	chrX	qA4, qA5, qA6, qA7.1, qA7.2, qA7.3, qB, qC1, qC2, qC3	+	S185, S189, S196, S197, S217, S218, S228	1.25913	0.0545073	110494896	20336262	90158634	3	55283804,55286538,55287546,	55285414,55286702,55289807,
Mcf2	7	57309132	57400820	chrX	qA4, qA5, qA6, qA7.1, qA7.2, qA7.3, qB, qC1, qC2, qC3	-	S185, S189, S196, S197, S217, S218, S228	1.26269	0.0570092	110494896	20336262	90158634	25	57309132,57313023,57315256,57316270,57317773,57320331,57330357,57336035,57337577,57360632,57362593,57362932,57363744,57366555,57368279,57374116,57376292,57377885,57380192,57382473,57383220,57386784,57388555,57389430,57400650,	57309867,57313130,57315399,57316334,57317852,57320424,57330579,57336161,57337670,57360725,57362663,57363048,57363811,57366635,57368323,57374288,57376484,57378077,57380312,57382588,57383354,57386934,57388672,57389550,57400820,
L1cam	7	71099118	71126173	chrX	qA4, qA5, qA6, qA7.1, qA7.2, qA7.3, qB, qC1, qC2, qC3	-	S185, S189, S196, S197, S217, S218, S228	1.29405	0.0845506	110494896	20336262	90158634	29	71099118,71100990,71101097,71101481,71101970,71102241,71102506,71102759,71102976,71103380,71104641,71105040,71105357,71105777,71106058,71106386,71106644,71106920,71107616,71107898,71108186,71108495,71109497,71109762,71110955,71111393,71112360,71115067,71126032,	71100605,71101002,71101170,71101619,71102132,71102361,71102680,71102882,71103178,71103496,71104864,71105111,71105555,71105888,71106183,71106543,71106811,71107032,71107760,71108030,71108371,71108607,71109668,71109885,71111155,71111499,71112375,71115255,71126173,
4930502E18Rik	7	51028007	51041399	chrX	qA4, qA5, qA6, qA7.1, qA7.2, qA7.3, qB, qC1, qC2, qC3	+	S185, S189, S196, S197, S217, S218, S228	1.2637	0.0564231	110494896	20336262	90158634	5	51028007,51030543,51036903,51039451,51040842,	51028225,51030725,51037036,51039564,51041399,
Zfp449	7	53599576	53618851	chrX	qA4, qA5, qA6, qA7.1, qA7.2, qA7.3, qB, qC1, qC2, qC3	+	S185, S189, S196, S197, S217, S218, S228	1.2637	0.0564231	110494896	20336262	90158634	5	53599576,53601459,53606639,53615643,53615918,	53599616,53601905,53606844,53615757,53618851,
Mpp1	7	72355071	72376288	chrX	qA4, qA5, qA6, qA7.1, qA7.2, qA7.3, qB, qC1, qC2, qC3	-	S185, S189, S196, S197, S217, S218, S228	1.26017	0.0545835	110494896	20336262	90158634	12	72355071,72357265,72357537,72358924,72359572,72361394,72363094,72366773,72369234,72370709,72371075,72376063,	72356182,72357340,72357740,72359005,72359653,72361501,72363291,72366842,72369320,72370788,72371219,72376288,
Nsdhl	7	70163859	70203867	chrX	qA4, qA5, qA6, qA7.1, qA7.2, qA7.3, qB, qC1, qC2, qC3	+	S185, S189, S196, S197, S217, S218, S228	1.28825	0.0803936	110494896	20336262	90158634	8	70163859,70171632,70174962,70194503,70198181,70200410,70201675,70202620,	70164032,70171749,70175121,70194650,70198310,70200553,70201778,70203867,
Slc6a8	7	70918471	70927839	chrX	qA4, qA5, qA6, qA7.1, qA7.2, qA7.3, qB, qC1, qC2, qC3	+	S185, S189, S196, S197, S217, S218, S228	1.29405	0.0802117	110494896	20336262	90158634	13	70918471,70920976,70921988,70922659,70923974,70924204,70924402,70925023,70925257,70925470,70925670,70925843,70926298,	70919389,70921108,70922238,70922792,70924109,70924308,70924527,70925136,70925386,70925573,70925771,70926014,70927839,
Rab39b	7	72817396	72823543	chrX	qA4, qA5, qA6, qA7.1, qA7.2, qA7.3, qB, qC1, qC2, qC3	-	S185, S189, S196, S197, S217, S218, S228	1.26017	0.0545835	110494896	20336262	90158634	2	72817396,72823131,	72820346,72823543,
Las1l	7	93130651	93152298	chrX	qA4, qA5, qA6, qA7.1, qA7.2, qA7.3, qB, qC1, qC2, qC3	-	S185, S189, S196, S197, S217, S218, S228	1.26094	0.0568873	140197258	45938058	94259200	13	93130651,93132710,93135637,93141749,93142205,93143108,93145675,93146648,93147246,93148560,93150480,93151213,93151996,	93130988,93132861,93136287,93141897,93142412,93143194,93145785,93146695,93147528,93148642,93150550,93151339,93152298,
Tex11	7	98073220	98254978	chrX	qA4, qA5, qA6, qA7.1, qA7.2, qA7.3, qB, qC1, qC2, qC3	-	S185, S189, S196, S197, S217, S218, S228	1.27024	0.0683193	140197258	45938058	94259200	25	98073220,98075315,98077582,98078261,98079700,98099096,98101457,98111864,98128726,98141994,98146903,98150038,98167432,98170518,98172962,98181031,98203041,98210882,98227836,98228039,98234385,98238779,98245797,98254694,98254851,	98073564,98075432,98077653,98078348,98079741,98099153,98101543,98111989,98128829,98142132,98146989,98150190,98167511,98170600,98173058,98181086,98203127,98210963,98227956,98228120,98234465,98238864,98245919,98254756,98254978,
Pcyt1b	7	90900201	90995287	chrX	qA4, qA5, qA6, qA7.1, qA7.2, qA7.3, qB, qC1, qC2, qC3	+	S185, S189, S196, S197, S217, S218, S228	1.26094	0.0546556	140197258	45938058	94259200	8	90900201,90947423,90951896,90963123,90965517,90977015,90980103,90991557,	90900555,90947523,90952013,90963275,90965596,90977158,90980292,90995287,
Arhgap36	7	46823626	46853427	chrX	qA4, qA5, qA6, qA7.1, qA7.2, qA7.3, qB, qC1, qC2, qC3	+	S185, S189, S196, S197, S217, S218, S228	1.26791	0.0600551	110494896	20336262	90158634	13	46823626,46846462,46847822,46848418,46848848,46849281,46849617,46850260,46850551,46850913,46851134,46851646,46852166,	46823841,46846621,46847888,46848654,46849041,46849337,46849768,46850409,46850728,46851011,46851241,46851817,46853427,
Irak1	7	71259252	71269260	chrX	qA4, qA5, qA6, qA7.1, qA7.2, qA7.3, qB, qC1, qC2, qC3	-	S185, S189, S196, S197, S217, S218, S228	1.29405	0.0794214	110494896	20336262	90158634	14	71259252,71261886,71262468,71263468,71265238,71265666,71266281,71267187,71267523,71267811,71268187,71268404,71268704,71268948,	71259464,71262036,71262850,71263705,71265304,71265874,71266400,71267302,71267588,71268000,71268291,71268536,71268872,71269260,
1110012L19Rik	7	67639087	67642591	chrX	qA4, qA5, qA6, qA7.1, qA7.2, qA7.3, qB, qC1, qC2, qC3	+	S185, S189, S196, S197, S217, S218, S228	1.26437	0.0564091	110494896	20336262	90158634	3	67639087,67641068,67642046,	67639326,67641341,67642591,
Lage3	7	71597500	71598957	chrX	qA4, qA5, qA6, qA7.1, qA7.2, qA7.3, qB, qC1, qC2, qC3	-	S185, S189, S196, S197, S217, S218, S228	1.30866	0.11117	110494896	20336262	90158634	3	71597500,71598212,71598663,	71597837,71598341,71598957,
Zfp275	7	70587959	70604418	chrX	qA4, qA5, qA6, qA7.1, qA7.2, qA7.3, qB, qC1, qC2, qC3	+	S185, S189, S196, S197, S217, S218, S228	1.29405	0.0812336	110494896	20336262	90158634	5	70587959,70590175,70597147,70598174,70598559,	70588090,70590251,70597262,70598276,70604418,
Yipf6	7	96133119	96144359	chrX	qA4, qA5, qA6, qA7.1, qA7.2, qA7.3, qB, qC1, qC2, qC3	+	S185, S189, S196, S197, S217, S218, S228	1.2571	0.0622849	140197258	45938058	94259200	7	96133119,96135111,96135460,96136125,96138116,96138816,96140211,	96133627,96135240,96135539,96136168,96138245,96138974,96144359,
Renbp	7	71167459	71176189	chrX	qA4, qA5, qA6, qA7.1, qA7.2, qA7.3, qB, qC1, qC2, qC3	-	S185, S189, S196, S197, S217, S218, S228	1.29405	0.0812336	110494896	20336262	90158634	11	71167459,71167689,71171554,71173151,71173617,71174454,71175019,71175343,71175567,71175746,71176052,	71167602,71167777,71171686,71173327,71173699,71174679,71175192,71175419,71175601,71175856,71176189,
Mir351	7	50406431	50406530	chrX	qA4, qA5, qA6, qA7.1, qA7.2, qA7.3, qB, qC1, qC2, qC3	-	S185, S189, S196, S197, S217, S218, S228	1.2637	0.0564231	110494896	20336262	90158634	1	50406431,	50406530,
Mir92-2	7	50095014	50095105	chrX	qA4, qA5, qA6, qA7.1, qA7.2, qA7.3, qB, qC1, qC2, qC3	-	S185, S189, S196, S197, S217, S218, S228	1.2637	0.0564231	110494896	20336262	90158634	1	50095014,	50095105,
Plxnb3	7	71002441	71017849	chrX	qA4, qA5, qA6, qA7.1, qA7.2, qA7.3, qB, qC1, qC2, qC3	+	S185, S189, S196, S197, S217, S218, S228	1.29405	0.0845506	110494896	20336262	90158634	35	71002441,71003861,71005232,71006233,71006444,71007505,71007809,71008054,71008246,71008490,71008698,71009121,71009316,71009700,71010605,71011343,71011697,71011975,71012279,71012629,71012859,71013119,71013296,71013678,71014028,71014472,71014940,71015128,71015594,71015917,71016433,71016749,71016881,71017084,71017484,	71002489,71004922,71005412,71006362,71006545,71007635,71007966,71008163,71008361,71008616,71008815,71009215,71009486,71009852,71010711,71011474,71011874,71012171,71012519,71012791,71013011,71013220,71013520,71013857,71014095,71014800,71015044,71015225,71015773,71016078,71016581,71016814,71016957,71017159,71017849,
Hcfc1	7	71188133	71211654	chrX	qA4, qA5, qA6, qA7.1, qA7.2, qA7.3, qB, qC1, qC2, qC3	-	S185, S189, S196, S197, S217, S218, S228	1.29405	0.0845506	110494896	20336262	90158634	26	71188133,71189984,71190471,71191462,71192048,71192273,71192529,71193180,71194240,71194536,71196581,71196992,71197264,71197511,71197900,71198164,71198663,71199920,71200352,71200793,71201905,71202725,71203590,71204461,71204922,71211149,	71189816,71190048,71190772,71191648,71192186,71192389,71192853,71193625,71194404,71196040,71196802,71197131,71197407,71197731,71198005,71198389,71198861,71200081,71200712,71200973,71202012,71202810,71203799,71204622,71205071,71211654,
Bgn	7	70728973	70741275	chrX	qA4, qA5, qA6, qA7.1, qA7.2, qA7.3, qB, qC1, qC2, qC3	+	S185, S189, S196, S197, S217, S218, S228	1.29405	0.0845506	110494896	20336262	90158634	8	70728973,70736117,70736656,70737286,70738061,70738301,70738538,70739937,	70729101,70736369,70736769,70737500,70738172,70738395,70738677,70741275,
Fam50a	7	71558371	71565488	chrX	qA4, qA5, qA6, qA7.1, qA7.2, qA7.3, qB, qC1, qC2, qC3	+	S185, S189, S196, S197, S217, S218, S228	1.30866	0.11117	110494896	20336262	90158634	13	71558371,71560015,71560202,71560765,71562768,71562975,71563480,71563706,71564153,71564388,71564529,71564730,71565298,	71558664,71560100,71560302,71560911,71562845,71563042,71563542,71563783,71564208,71564437,71564600,71564841,71565488,
Cxx1a	7	50945665	50946940	chrX	qA4, qA5, qA6, qA7.1, qA7.2, qA7.3, qB, qC1, qC2, qC3	-	S185, S189, S196, S197, S217, S218, S228	1.2637	0.0564231	110494896	20336262	90158634	1	50945665,	50946940,
Xlr4a	7	70319683	70327846	chrX	qA4, qA5, qA6, qA7.1, qA7.2, qA7.3, qB, qC1, qC2, qC3	-	S185, S189, S196, S197, S217, S218, S228	1.29405	0.0845506	110494896	20336262	90158634	9	70319683,70320173,70322071,70323363,70324314,70326058,70326812,70327323,70327721,	70320056,70320269,70322170,70323463,70324432,70326127,70326940,70327406,70327846,
Arhgef6	7	54484661	54591906	chrX	qA4, qA5, qA6, qA7.1, qA7.2, qA7.3, qB, qC1, qC2, qC3	-	S185, S189, S196, S197, S217, S218, S228	1.25913	0.0545073	110494896	20336262	90158634	22	54484661,54488033,54490162,54492342,54493770,54494982,54496566,54497781,54498728,54499563,54502139,54504466,54509297,54527071,54529054,54533388,54542397,54552636,54555486,54557742,54590128,54591514,	54486828,54488088,54490262,54492420,54493864,54495003,54496692,54497927,54498807,54499650,54502286,54504526,54509436,54527194,54529150,54533483,54542468,54552838,54555608,54557827,54590212,54591906,
Zxdb	7	91969907	91975530	chrX	qA4, qA5, qA6, qA7.1, qA7.2, qA7.3, qB, qC1, qC2, qC3	+	S185, S189, S196, S197, S217, S218, S228	1.26094	0.0568873	140197258	45938058	94259200	1	91969907,	91975530,
P2ry4	7	97785492	97790208	chrX	qA4, qA5, qA6, qA7.1, qA7.2, qA7.3, qB, qC1, qC2, qC3	-	S185, S189, S196, S197, S217, S218, S228	1.27024	0.071109	140197258	45938058	94259200	3	97785492,97789825,97790056,	97789635,97789964,97790208,
Arr3	7	97800835	97813832	chrX	qA4, qA5, qA6, qA7.1, qA7.2, qA7.3, qB, qC1, qC2, qC3	+	S185, S189, S196, S197, S217, S218, S228	1.27024	0.071109	140197258	45938058	94259200	17	97800835,97801954,97802221,97802402,97802660,97807086,97807390,97808128,97808836,97809167,97809469,97809940,97812238,97812568,97812763,97813057,97813668,	97800922,97801982,97802252,97802463,97802705,97807286,97807450,97808196,97808972,97809252,97809542,97810078,97812322,97812592,97812828,97813067,97813832,
1700080O16Rik	7	49321871	49325949	chrX	qA4, qA5, qA6, qA7.1, qA7.2, qA7.3, qB, qC1, qC2, qC3	-	S185, S189, S196, S197, S217, S218, S228	1.2637	0.0564231	110494896	20336262	90158634	4	49321871,49323391,49324086,49325907,	49323046,49323462,49324252,49325949,
Xlr3a	7	70331631	70342434	chrX	qA4, qA5, qA6, qA7.1, qA7.2, qA7.3, qB, qC1, qC2, qC3	-	S185, S189, S196, S197, S217, S218, S228	1.29405	0.0845506	110494896	20336262	90158634	9	70331631,70332616,70334738,70336197,70337112,70338608,70339521,70340299,70342319,	70332523,70332712,70334837,70336297,70337230,70338643,70339591,70340421,70342434,
Atp6ap1	7	71542435	71550060	chrX	qA4, qA5, qA6, qA7.1, qA7.2, qA7.3, qB, qC1, qC2, qC3	+	S185, S189, S196, S197, S217, S218, S228	1.30866	0.11117	110494896	20336262	90158634	10	71542435,71542961,71545588,71545916,71546662,71547274,71547700,71548560,71548696,71549135,	71542660,71543088,71545663,71546110,71546703,71547360,71547939,71548608,71548925,71550060,
Vsig4	7	93442541	93488777	chrX	qA4, qA5, qA6, qA7.1, qA7.2, qA7.3, qB, qC1, qC2, qC3	-	S185, S189, S196, S197, S217, S218, S228	1.26094	0.0568873	140197258	45938058	94259200	7	93442541,93443552,93445213,93464393,93464894,93485828,93488652,	93443229,93443574,93445318,93464471,93464951,93486185,93488777,
Usp26	7	49107135	49154410	chrX	qA4, qA5, qA6, qA7.1, qA7.2, qA7.3, qB, qC1, qC2, qC3	-	S185, S189, S196, S197, S217, S218, S228	1.2637	0.0564231	110494896	20336262	90158634	9	49107135,49118331,49146524,49150103,49150899,49151671,49153989,49154178,49154397,	49110650,49118412,49146580,49150149,49151003,49151730,49154105,49154321,49154410,
Kis2	7	50095739	50097770	chrX	qA4, qA5, qA6, qA7.1, qA7.2, qA7.3, qB, qC1, qC2, qC3	-	S185, S189, S196, S197, S217, S218, S228	1.2637	0.0564231	110494896	20336262	90158634	1	50095739,	50097770,
Srpk3	7	71019760	71024263	chrX	qA4, qA5, qA6, qA7.1, qA7.2, qA7.3, qB, qC1, qC2, qC3	+	S185, S189, S196, S197, S217, S218, S228	1.29405	0.0845506	110494896	20336262	90158634	15	71019760,71019922,71020231,71020442,71020816,71021358,71021536,71021799,71022308,71022526,71022847,71023262,71023443,71023592,71023842,	71019845,71020053,71020340,71020530,71020904,71021465,71021702,71021825,71022438,71022766,71022948,71023370,71023513,71023685,71024263,
Pls3	7	73030992	73120509	chrX	qA4, qA5, qA6, qA7.1, qA7.2, qA7.3, qB, qC1, qC2, qC3	-	S185, S189, S196, S197, S217, S218, S228	1.26017	0.0517824	110494896	20336262	90158634	16	73030992,73036300,73036623,73038927,73039515,73040645,73041672,73044733,73045840,73046914,73047863,73050478,73051089,73061422,73072211,73120386,	73032238,73036425,73036747,73039061,73039630,73040724,73041868,73044829,73045983,73047080,73047945,73050611,73051219,73061586,73072292,73120509,
4930468A15Rik	7	73827948	73848263	chrX	qA4, qA5, qA6, qA7.1, qA7.2, qA7.3, qB, qC1, qC2, qC3	-	S185, S189, S196, S197, S217, S218, S228	1.26017	0.0545835	110494896	20336262	90158634	2	73827948,73848123,	73828811,73848263,
Pdk3	7	91009954	91077434	chrX	qA4, qA5, qA6, qA7.1, qA7.2, qA7.3, qB, qC1, qC2, qC3	-	S185, S189, S196, S197, S217, S218, S228	1.26094	0.0568873	140197258	45938058	94259200	12	91009954,91014227,91022647,91026805,91027484,91029118,91034232,91045452,91047547,91054209,91059265,91077185,	91010594,91014367,91022761,91026916,91027586,91029195,91034310,91045542,91047732,91054281,91059407,91077434,
Ubl4	7	71612739	71613866	chrX	qA4, qA5, qA6, qA7.1, qA7.2, qA7.3, qB, qC1, qC2, qC3	-	S185, S189, S196, S197, S217, S218, S228	1.30866	0.11117	110494896	20336262	90158634	4	71612739,71613039,71613491,71613754,	71612925,71613248,71613597,71613866,
Xlr5a	7	70352973	70363041	chrX	qA4, qA5, qA6, qA7.1, qA7.2, qA7.3, qB, qC1, qC2, qC3	-	S185, S189, S196, S197, S217, S218, S228	1.29405	0.0845506	110494896	20336262	90158634	9	70352973,70353951,70355267,70356753,70357529,70358683,70359885,70360473,70362940,	70353855,70354056,70355366,70356853,70357650,70358718,70359955,70360610,70363041,
Slc9a6	7	53863011	53917407	chrX	qA4, qA5, qA6, qA7.1, qA7.2, qA7.3, qB, qC1, qC2, qC3	+	S185, S189, S196, S197, S217, S218, S228	1.26245	0.0567853	110494896	20336262	90158634	16	53863011,53873502,53875787,53876164,53876536,53881570,53886626,53887962,53888354,53891451,53896544,53898976,53904804,53908150,53911435,53914352,	53863364,53873702,53875865,53876241,53876649,53881676,53886768,53888068,53888443,53891565,53896656,53899130,53904835,53908230,53911541,53917407,
Mir542	7	50402579	50402664	chrX	qA4, qA5, qA6, qA7.1, qA7.2, qA7.3, qB, qC1, qC2, qC3	-	S185, S189, S196, S197, S217, S218, S228	1.2637	0.0564231	110494896	20336262	90158634	1	50402579,	50402664,
Xlr3b	7	70437517	70448269	chrX	qA4, qA5, qA6, qA7.1, qA7.2, qA7.3, qB, qC1, qC2, qC3	+	S185, S189, S196, S197, S217, S218, S228	1.29405	0.0845506	110494896	20336262	90158634	9	70437517,70439508,70440338,70441280,70442691,70443624,70445084,70447188,70447378,	70437588,70439645,70440408,70441315,70442809,70443724,70445183,70447284,70448269,
Gm5640	7	71884457	71890974	chrX	qA4, qA5, qA6, qA7.1, qA7.2, qA7.3, qB, qC1, qC2, qC3	-	S185, S189, S196, S197, S217, S218, S228	1.26017	0.0545835	110494896	20336262	90158634	4	71884457,71889254,71890705,71890920,	71887002,71889419,71890802,71890974,
Plac1	7	50423178	50467582	chrX	qA4, qA5, qA6, qA7.1, qA7.2, qA7.3, qB, qC1, qC2, qC3	-	S185, S189, S196, S197, S217, S218, S228	1.2637	0.0564231	110494896	20336262	90158634	3	50423178,50451595,50467471,	50424065,50451667,50467582,
Naa10	7	71162208	71167283	chrX	qA4, qA5, qA6, qA7.1, qA7.2, qA7.3, qB, qC1, qC2, qC3	-	S185, S189, S196, S197, S217, S218, S228	1.29405	0.0812336	110494896	20336262	90158634	8	71162208,71163181,71164840,71165092,71165301,71166321,71166610,71167094,	71162625,71163266,71164885,71165208,71165347,71166380,71166709,71167283,
Gdi1	7	71550350	71557206	chrX	qA4, qA5, qA6, qA7.1, qA7.2, qA7.3, qB, qC1, qC2, qC3	+	S185, S189, S196, S197, S217, S218, S228	1.30866	0.11117	110494896	20336262	90158634	11	71550350,71551917,71552183,71552441,71553010,71553468,71554414,71555301,71555728,71555976,71556125,	71550780,71552025,71552283,71552576,71553209,71553600,71554514,71555473,71555873,71556031,71557206,
Klhl15	7	91480268	91501307	chrX	qA4, qA5, qA6, qA7.1, qA7.2, qA7.3, qB, qC1, qC2, qC3	+	S185, S189, S196, S197, S217, S218, S228	1.26094	0.0536339	140197258	45938058	94259200	5	91480268,91480559,91487283,91497753,91499278,	91480464,91480759,91487334,91498465,91501307,
Xlr4b	7	70459703	70467792	chrX	qA4, qA5, qA6, qA7.1, qA7.2, qA7.3, qB, qC1, qC2, qC3	+	S185, S189, S196, S197, S217, S218, S228	1.29405	0.0845506	110494896	20336262	90158634	9	70459703,70460112,70460566,70461379,70463061,70464024,70465312,70467205,70467418,	70459924,70460195,70460694,70461448,70463179,70464124,70465411,70467301,70467792,
Fhl1	7	54032864	54046523	chrX	qA4, qA5, qA6, qA7.1, qA7.2, qA7.3, qB, qC1, qC2, qC3	+	S185, S189, S196, S197, S217, S218, S228	1.26245	0.0538713	110494896	20336262	90158634	6	54032864,54041165,54042320,54043053,54043640,54045020,	54032971,54041347,54042495,54043223,54043827,54046523,
Gpc4	7	49406194	49518100	chrX	qA4, qA5, qA6, qA7.1, qA7.2, qA7.3, qB, qC1, qC2, qC3	-	S185, S189, S196, S197, S217, S218, S228	1.2637	0.0564231	110494896	20336262	90158634	9	49406194,49406993,49407622,49409836,49410077,49416034,49427470,49444818,49517792,	49406903,49407169,49407759,49409983,49410208,49416200,49427862,49444977,49518100,
Vbp1	7	72759635	72780285	chrX	qA4, qA5, qA6, qA7.1, qA7.2, qA7.3, qB, qC1, qC2, qC3	+	S185, S189, S196, S197, S217, S218, S228	1.26017	0.0545835	110494896	20336262	90158634	6	72759635,72762427,72766701,72768598,72776423,72779246,	72759767,72762552,72766768,72768697,72776562,72780285,
Gabre	7	69502770	69520060	chrX	qA4, qA5, qA6, qA7.1, qA7.2, qA7.3, qB, qC1, qC2, qC3	-	S185, S189, S196, S197, S217, S218, S228	1.26437	0.0564091	110494896	20336262	90158634	9	69502770,69503423,69503752,69507783,69509081,69509857,69514567,69515023,69519984,	69503171,69503623,69503905,69507921,69509164,69510078,69514635,69516474,69520060,
Fam3a	7	71630058	71638478	chrX	qA4, qA5, qA6, qA7.1, qA7.2, qA7.3, qB, qC1, qC2, qC3	-	S185, S189, S196, S197, S217, S218, S228	1.30866	0.11117	110494896	20336262	90158634	9	71630058,71631760,71631970,71632372,71632776,71632966,71635812,71636329,71638013,	71630774,71631887,71632055,71632423,71632835,71633090,71635836,71636443,71638478,
Mir224	7	69506369	69506451	chrX	qA4, qA5, qA6, qA7.1, qA7.2, qA7.3, qB, qC1, qC2, qC3	-	S185, S189, S196, S197, S217, S218, S228	1.26437	0.0564091	110494896	20336262	90158634	1	69506369,	69506451,
Mmgt1	7	53838688	53851096	chrX	qA4, qA5, qA6, qA7.1, qA7.2, qA7.3, qB, qC1, qC2, qC3	-	S185, S189, S196, S197, S217, S218, S228	1.2637	0.0564231	110494896	20336262	90158634	4	53838688,53844254,53848566,53850961,	53842480,53844358,53848619,53851096,
Phf6	7	50265442	50310120	chrX	qA4, qA5, qA6, qA7.1, qA7.2, qA7.3, qB, qC1, qC2, qC3	+	S185, S189, S196, S197, S217, S218, S228	1.2637	0.0564231	110494896	20336262	90158634	11	50265442,50269729,50270342,50284749,50285157,50293401,50293713,50295740,50299060,50306628,50307082,	50265613,50269913,50270444,50284883,50285201,50293568,50293857,50295845,50299194,50306755,50310120,
G6pdx	7	71654824	71674500	chrX	qA4, qA5, qA6, qA7.1, qA7.2, qA7.3, qB, qC1, qC2, qC3	-	S185, S189, S196, S197, S217, S218, S228	1.30866	0.11117	110494896	20336262	90158634	13	71654824,71655735,71655921,71656095,71656596,71656903,71657304,71657657,71659202,71660246,71660454,71673390,71674161,	71655636,71655828,71655998,71656331,71656783,71656997,71657430,71657816,71659420,71660355,71660492,71673518,71674500,
Hmgb3	7	68809167	68813829	chrX	qA4, qA5, qA6, qA7.1, qA7.2, qA7.3, qB, qC1, qC2, qC3	+	S185, S189, S196, S197, S217, S218, S228	1.26437	0.0564091	110494896	20336262	90158634	5	68809167,68811227,68811607,68812272,68812841,	68809365,68811382,68811747,68812447,68813829,
Prrg3	7	69208359	69218067	chrX	qA4, qA5, qA6, qA7.1, qA7.2, qA7.3, qB, qC1, qC2, qC3	+	S185, S189, S196, S197, S217, S218, S228	1.26437	0.0564091	110494896	20336262	90158634	4	69208359,69211153,69211840,69212395,	69208386,69211191,69212001,69218067,
Opn1mw	7	71372804	71396094	chrX	qA4, qA5, qA6, qA7.1, qA7.2, qA7.3, qB, qC1, qC2, qC3	+	S185, S189, S196, S197, S217, S218, S228	1.29405	0.0845506	110494896	20336262	90158634	6	71372804,71378052,71383757,71385141,71388784,71395884,	71372942,71378349,71383926,71385307,71389024,71396094,
Cxx1c	7	50911098	50912311	chrX	qA4, qA5, qA6, qA7.1, qA7.2, qA7.3, qB, qC1, qC2, qC3	+	S185, S189, S196, S197, S217, S218, S228	1.2637	0.0564231	110494896	20336262	90158634	2	50911098,50911862,	50911601,50912311,
Tktl1	7	71422597	71453837	chrX	qA4, qA5, qA6, qA7.1, qA7.2, qA7.3, qB, qC1, qC2, qC3	+	S185, S189, S196, S197, S217, S218, S228	1.29405	0.0845506	110494896	20336262	90158634	13	71422597,71427122,71436560,71438857,71439132,71442322,71442978,71445936,71447869,71450212,71451212,71451683,71453012,	71422762,71427237,71436658,71439049,71439260,71442516,71443143,71446093,71448000,71450296,71451309,71451803,71453837,
Vgll1	7	54341282	54358623	chrX	qA4, qA5, qA6, qA7.1, qA7.2, qA7.3, qB, qC1, qC2, qC3	+	S185, S189, S196, S197, S217, S218, S228	1.25913	0.0545073	110494896	20336262	90158634	8	54341282,54342467,54345424,54349439,54352337,54354805,54357267,54358579,	54341329,54342658,54345663,54349493,54352400,54355300,54357321,54358623,
4930550L24Rik	7	56164637	56173481	chrX	qA4, qA5, qA6, qA7.1, qA7.2, qA7.3, qB, qC1, qC2, qC3	+	S185, S189, S196, S197, S217, S218, S228	1.25913	0.0545073	110494896	20336262	90158634	2	56164637,56172010,	56164738,56173481,
Gm16430	7	51834384	51851190	chrX	qA4, qA5, qA6, qA7.1, qA7.2, qA7.3, qB, qC1, qC2, qC3	+	S185, S189, S196, S197, S217, S218, S228	1.2637	0.0542095	110494896	20336262	90158634	6	51834384,51835947,51841917,51842353,51847930,51850974,	51834443,51836082,51842043,51842417,51848030,51851190,
Xlr4c	7	70479414	70488469	chrX	qA4, qA5, qA6, qA7.1, qA7.2, qA7.3, qB, qC1, qC2, qC3	-	S185, S189, S196, S197, S217, S218, S228	1.29405	0.0845506	110494896	20336262	90158634	9	70479414,70479907,70482712,70484000,70484946,70486654,70487406,70487916,70488314,	70479789,70480003,70482811,70484100,70485064,70486723,70487534,70487999,70488469,
Mospd1	7	50698197	50723669	chrX	qA4, qA5, qA6, qA7.1, qA7.2, qA7.3, qB, qC1, qC2, qC3	-	S185, S189, S196, S197, S217, S218, S228	1.2637	0.0564231	110494896	20336262	90158634	6	50698197,50700880,50708829,50710586,50710750,50723598,	50699166,50701042,50709050,50710662,50711004,50723669,
Ssr4	7	71032481	71036167	chrX	qA4, qA5, qA6, qA7.1, qA7.2, qA7.3, qB, qC1, qC2, qC3	+	S185, S189, S196, S197, S217, S218, S228	1.29405	0.0812336	110494896	20336262	90158634	6	71032481,71034176,71035138,71035369,71035697,71035992,	71032645,71034292,71035213,71035459,71035763,71036167,
Igbp1	7	97689629	97711464	chrX	qA4, qA5, qA6, qA7.1, qA7.2, qA7.3, qB, qC1, qC2, qC3	+	S185, S189, S196, S197, S217, S218, S228	1.27024	0.071109	140197258	45938058	94259200	6	97689629,97690243,97698333,97700528,97701278,97710895,	97689895,97690537,97698529,97700608,97701391,97711464,
Gpc3	7	49625603	49967151	chrX	qA4, qA5, qA6, qA7.1, qA7.2, qA7.3, qB, qC1, qC2, qC3	-	S185, S189, S196, S197, S217, S218, S228	1.2637	0.0564231	110494896	20336262	90158634	8	49625603,49668013,49718898,49741285,49750249,49781616,49935973,49966809,	49626131,49668173,49719019,49741411,49750383,49782311,49936135,49967151,
Magea10	7	69627208	69632197	chrX	qA4, qA5, qA6, qA7.1, qA7.2, qA7.3, qB, qC1, qC2, qC3	-	S185, S189, S196, S197, S217, S218, S228	1.26241	0.0546515	110494896	20336262	90158634	4	69627208,69629679,69630513,69632132,	69628782,69629768,69630606,69632197,
Slc10a3	7	71614557	71618595	chrX	qA4, qA5, qA6, qA7.1, qA7.2, qA7.3, qB, qC1, qC2, qC3	-	S185, S189, S196, S197, S217, S218, S228	1.30866	0.11117	110494896	20336262	90158634	3	71614557,71617952,71618529,	71616350,71618021,71618595,
Pnma5	7	70279319	70282442	chrX	qA4, qA5, qA6, qA7.1, qA7.2, qA7.3, qB, qC1, qC2, qC3	-	S185, S189, S196, S197, S217, S218, S228	1.29405	0.0845506	110494896	20336262	90158634	2	70279319,70280502,	70279666,70282442,
Xlr5b	7	70394179	70403738	chrX	qA4, qA5, qA6, qA7.1, qA7.2, qA7.3, qB, qC1, qC2, qC3	+	S185, S189, S196, S197, S217, S218, S228	1.29405	0.0845506	110494896	20336262	90158634	9	70394179,70396564,70397219,70398456,70399524,70400321,70401808,70403126,70403327,	70394235,70396701,70397289,70398491,70399645,70400421,70401907,70403231,70403738,
Pnck	7	70901330	70905409	chrX	qA4, qA5, qA6, qA7.1, qA7.2, qA7.3, qB, qC1, qC2, qC3	-	S185, S189, S196, S197, S217, S218, S228	1.29405	0.0802117	110494896	20336262	90158634	12	70901330,70902008,70902250,70902409,70902569,70902776,70903058,70903357,70903592,70904026,70904518,70905357,	70901725,70902153,70902338,70902488,70902682,70902852,70903182,70903496,70903667,70904158,70904588,70905409,
Zfp185	7	70232677	70276882	chrX	qA4, qA5, qA6, qA7.1, qA7.2, qA7.3, qB, qC1, qC2, qC3	+	S185, S189, S196, S197, S217, S218, S228	1.29405	0.0812336	110494896	20336262	90158634	19	70232677,70242373,70242620,70243076,70243874,70244007,70244589,70245355,70246326,70246743,70247913,70248711,70257778,70261077,70262033,70263712,70266206,70274183,70275011,	70232858,70242451,70242744,70243142,70243913,70244085,70244676,70245439,70246410,70246785,70247997,70248798,70257967,70261188,70262114,70263781,70266309,70274282,70276882,
3830403N18Rik	7	53389748	53406673	chrX	qA4, qA5, qA6, qA7.1, qA7.2, qA7.3, qB, qC1, qC2, qC3	+	S185, S189, S196, S197, S217, S218, S228	1.2637	0.0564231	110494896	20336262	90158634	8	53389748,53391147,53391587,53391921,53400252,53401064,53405831,53406249,	53389802,53391273,53391651,53391956,53400370,53401164,53405930,53406673,
Dusp9	7	70884779	70888853	chrX	qA4, qA5, qA6, qA7.1, qA7.2, qA7.3, qB, qC1, qC2, qC3	+	S185, S189, S196, S197, S217, S218, S228	1.29405	0.0845506	110494896	20336262	90158634	4	70884779,70885531,70886685,70887422,	70884980,70886143,70887141,70888853,
Cnga2	7	69237213	69255557	chrX	qA4, qA5, qA6, qA7.1, qA7.2, qA7.3, qB, qC1, qC2, qC3	+	S185, S189, S196, S197, S217, S218, S228	1.26437	0.0564091	110494896	20336262	90158634	7	69237213,69248608,69249277,69250211,69251449,69253070,69253454,	69237530,69248744,69249373,69250382,69251557,69253177,69255557,
Tbl1x	7	74756565	74905604	chrX	qA4, qA5, qA6, qA7.1, qA7.2, qA7.3, qB, qC1, qC2, qC3	+	S185, S189, S196, S197, S217, S218, S228	1.26017	0.0545835	110494896	20336262	90158634	16	74756565,74878884,74886732,74888749,74891546,74893130,74893590,74893992,74894161,74895211,74895707,74898102,74898552,74900744,74904039,74905053,	74756608,74878979,74886846,74888895,74891808,74893263,74893732,74894056,74894259,74895272,74895829,74898177,74898680,74900910,74904141,74905604,
Msn	7	93291383	93363892	chrX	qA4, qA5, qA6, qA7.1, qA7.2, qA7.3, qB, qC1, qC2, qC3	+	S185, S189, S196, S197, S217, S218, S228	1.26094	0.0568873	140197258	45938058	94259200	13	93291383,93337203,93345958,93347862,93349633,93350802,93353185,93355426,93358705,93359088,93360713,93361263,93361808,	93291582,93337287,93346054,93348137,93349717,93350949,93353282,93355590,93358836,93359249,93360806,93361488,93363892,
Mtcp1	7	72650185	72661882	chrX	qA4, qA5, qA6, qA7.1, qA7.2, qA7.3, qB, qC1, qC2, qC3	-	S185, S189, S196, S197, S217, S218, S228	1.26017	0.0524421	110494896	20336262	90158634	3	72650185,72654884,72661353,	72650557,72654952,72661882,
Vma21	7	69062117	69070045	chrX	qA4, qA5, qA6, qA7.1, qA7.2, qA7.3, qB, qC1, qC2, qC3	+	S185, S189, S196, S197, S217, S218, S228	1.26437	0.0564091	110494896	20336262	90158634	3	69062117,69065406,69066143,	69062279,69065516,69070045,
Mir223	7	93438155	93438265	chrX	qA4, qA5, qA6, qA7.1, qA7.2, qA7.3, qB, qC1, qC2, qC3	+	S185, S189, S196, S197, S217, S218, S228	1.26094	0.0568873	140197258	45938058	94259200	1	93438155,	93438265,
Gab3	7	72233886	72330244	chrX	qA4, qA5, qA6, qA7.1, qA7.2, qA7.3, qB, qC1, qC2, qC3	-	S185, S189, S196, S197, S217, S218, S228	1.26017	0.0545835	110494896	20336262	90158634	10	72233886,72235392,72245303,72247149,72249662,72250654,72270116,72271327,72278509,72330006,	72234175,72235509,72245439,72247231,72249870,72250710,72270595,72271544,72278813,72330244,
Gpr50	7	68916941	68921264	chrX	qA4, qA5, qA6, qA7.1, qA7.2, qA7.3, qB, qC1, qC2, qC3	+	S185, S189, S196, S197, S217, S218, S228	1.26437	0.0564091	110494896	20336262	90158634	2	68916941,68919699,	68917177,68921264,
Awat2	7	97597560	97607901	chrX	qA4, qA5, qA6, qA7.1, qA7.2, qA7.3, qB, qC1, qC2, qC3	-	S185, S189, S196, S197, S217, S218, S228	1.27024	0.071109	140197258	45938058	94259200	7	97597560,97598478,97599469,97599867,97600297,97600924,97607789,	97598279,97598678,97599644,97600072,97600368,97601035,97607901,
Gdpd2	7	97925185	97934238	chrX	qA4, qA5, qA6, qA7.1, qA7.2, qA7.3, qB, qC1, qC2, qC3	+	S185, S189, S196, S197, S217, S218, S228	1.27024	0.071109	140197258	45938058	94259200	16	97925185,97927410,97927734,97928132,97928410,97928712,97928984,97929237,97929508,97929702,97931589,97932027,97932803,97933089,97933455,97933568,	97925534,97927524,97927838,97928226,97928470,97928811,97929078,97929386,97929591,97929853,97931811,97932176,97932951,97933172,97933481,97934238,
Rap2c	7	48357090	48371195	chrX	qA4, qA5, qA6, qA7.1, qA7.2, qA7.3, qB, qC1, qC2, qC3	-	S185, S189, S196, S197, S217, S218, S228	1.26791	0.0600551	110494896	20336262	90158634	3	48357090,48368147,48370802,	48359927,48368460,48371195,
Idh3g	7	71024301	71032236	chrX	qA4, qA5, qA6, qA7.1, qA7.2, qA7.3, qB, qC1, qC2, qC3	-	S185, S189, S196, S197, S217, S218, S228	1.29405	0.0845506	110494896	20336262	90158634	13	71024301,71024804,71024952,71025315,71025551,71025912,71026236,71026490,71027015,71027344,71027636,71028013,71032113,	71024510,71024865,71025047,71025462,71025654,71026046,71026369,71026551,71027128,71027442,71027648,71028055,71032236,
Ar	7	95345088	95512486	chrX	qA4, qA5, qA6, qA7.1, qA7.2, qA7.3, qB, qC1, qC2, qC3	+	S185, S189, S196, S197, S217, S218, S228	1.25137	0.0498257	140197258	45938058	94259200	8	95345088,95447024,95481927,95500575,95506316,95510214,95511190,95512063,	95346673,95447176,95482044,95500863,95506461,95510345,95511348,95512486,
Kif4	7	97821403	97922610	chrX	qA4, qA5, qA6, qA7.1, qA7.2, qA7.3, qB, qC1, qC2, qC3	+	S185, S189, S196, S197, S217, S218, S228	1.27024	0.071109	140197258	45938058	94259200	30	97821403,97822042,97829177,97831022,97833622,97834015,97860074,97861011,97865247,97872625,97875184,97875347,97884396,97885852,97890209,97891336,97892769,97899380,97900128,97907130,97907400,97909216,97910919,97911609,97912669,97913275,97913832,97919980,97921466,97921797,	97821927,97822157,97829368,97831115,97833789,97834110,97860191,97861187,97865309,97872758,97875243,97875453,97884453,97886038,97890313,97891481,97892880,97899464,97900242,97907286,97907501,97909346,97911090,97911717,97912747,97913374,97914009,97920097,97921589,97922610,
Asb12	7	92665537	92673468	chrX	qA4, qA5, qA6, qA7.1, qA7.2, qA7.3, qB, qC1, qC2, qC3	-	S185, S189, S196, S197, S217, S218, S228	1.26094	0.0568873	140197258	45938058	94259200	3	92665537,92666201,92673325,	92665805,92667050,92673468,
F9	7	57252640	57283935	chrX	qA4, qA5, qA6, qA7.1, qA7.2, qA7.3, qB, qC1, qC2, qC3	+	S185, S189, S196, S197, S217, S218, S228	1.26269	0.0570092	110494896	20336262	90158634	8	57252640,57257013,57257584,57263177,57269338,57272114,57281611,57282070,	57252728,57257177,57257609,57263291,57269467,57272347,57281726,57283935,
F8a	7	70473644	70476134	chrX	qA4, qA5, qA6, qA7.1, qA7.2, qA7.3, qB, qC1, qC2, qC3	+	S185, S189, S196, S197, S217, S218, S228	1.29405	0.0845506	110494896	20336262	90158634	1	70473644,	70476134,
1700013H16Rik	7	51046077	51061008	chrX	qA4, qA5, qA6, qA7.1, qA7.2, qA7.3, qB, qC1, qC2, qC3	-	S185, S189, S196, S197, S217, S218, S228	1.2637	0.0564231	110494896	20336262	90158634	9	51046077,51046528,51048829,51050118,51050999,51053190,51054199,51054686,51060938,	51046363,51046633,51048928,51050218,51051117,51053225,51054263,51055033,51061008,
Cetn2	7	70158903	70163683	chrX	qA4, qA5, qA6, qA7.1, qA7.2, qA7.3, qB, qC1, qC2, qC3	-	S185, S189, S196, S197, S217, S218, S228	1.27426	0.0722641	110494896	20336262	90158634	5	70158903,70160178,70161603,70162026,70163652,	70159632,70160316,70161732,70162185,70163683,
Avpr2	7	71137440	71139766	chrX	qA4, qA5, qA6, qA7.1, qA7.2, qA7.3, qB, qC1, qC2, qC3	+	S185, S189, S196, S197, S217, S218, S228	1.29405	0.0845506	110494896	20336262	90158634	3	71137440,71137962,71139007,	71137607,71138847,71139766,
Emd	7	71500177	71503086	chrX	qA4, qA5, qA6, qA7.1, qA7.2, qA7.3, qB, qC1, qC2, qC3	+	S185, S189, S196, S197, S217, S218, S228	1.30866	0.11117	110494896	20336262	90158634	6	71500177,71500546,71500791,71501081,71502216,71502345,	71500372,71500654,71500869,71501215,71502263,71503086,
Gpr165	7	93908806	93914727	chrX	qA4, qA5, qA6, qA7.1, qA7.2, qA7.3, qB, qC1, qC2, qC3	+	S185, S189, S196, S197, S217, S218, S228	1.25191	0.0511321	140197258	45938058	94259200	5	93908806,93910412,93911592,93912176,93913467,	93909794,93910538,93911726,93912862,93914727,
Gm595	7	46194642	46230890	chrX	qA4, qA5, qA6, qA7.1, qA7.2, qA7.3, qB, qC1, qC2, qC3	-	S185, S189, S196, S197, S217, S218, S228	1.26791	0.0600551	110494896	20336262	90158634	21	46194642,46195965,46197507,46197823,46198654,46199411,46206595,46207418,46208243,46209148,46209800,46210651,46211447,46226023,46226607,46227343,46228380,46228835,46229395,46230164,46230693,	46194817,46196011,46197608,46197895,46198726,46199483,46206667,46207490,46208318,46209220,46209872,46210717,46211516,46226141,46226718,46227485,46228520,46228925,46229557,46230290,46230890,
Olfr1320	7	47036680	47037640	chrX	qA4, qA5, qA6, qA7.1, qA7.2, qA7.3, qB, qC1, qC2, qC3	+	S185, S189, S196, S197, S217, S218, S228	1.26791	0.0600551	110494896	20336262	90158634	1	47036680,	47037640,
Olfr1321	7	47080149	47081109	chrX	qA4, qA5, qA6, qA7.1, qA7.2, qA7.3, qB, qC1, qC2, qC3	-	S185, S189, S196, S197, S217, S218, S228	1.26791	0.0600551	110494896	20336262	90158634	1	47080149,	47081109,
Olfr1322	7	47238645	47239578	chrX	qA4, qA5, qA6, qA7.1, qA7.2, qA7.3, qB, qC1, qC2, qC3	-	S185, S189, S196, S197, S217, S218, S228	1.26791	0.0600551	110494896	20336262	90158634	1	47238645,	47239578,
Olfr1323	7	47362482	47363412	chrX	qA4, qA5, qA6, qA7.1, qA7.2, qA7.3, qB, qC1, qC2, qC3	-	S185, S189, S196, S197, S217, S218, S228	1.26791	0.0600551	110494896	20336262	90158634	1	47362482,	47363412,
Olfr1324	7	47778672	47779671	chrX	qA4, qA5, qA6, qA7.1, qA7.2, qA7.3, qB, qC1, qC2, qC3	-	S185, S189, S196, S197, S217, S218, S228	1.26791	0.0600551	110494896	20336262	90158634	1	47778672,	47779671,
6720401G13Rik	7	47908920	47988435	chrX	qA4, qA5, qA6, qA7.1, qA7.2, qA7.3, qB, qC1, qC2, qC3	-	S185, S189, S196, S197, S217, S218, S228	1.26791	0.0576991	110494896	20336262	90158634	24	47908920,47911407,47913985,47915856,47917989,47920716,47922453,47926400,47931047,47933757,47934579,47937855,47945101,47948637,47951310,47953920,47956615,47961654,47961863,47965881,47968537,47979613,47984067,47988121,	47909106,47911561,47914183,47916131,47918144,47920870,47923468,47926528,47931201,47934126,47934733,47938024,47945262,47948792,47951465,47954075,47956702,47961781,47961991,47966027,47968692,47979686,47984172,47988435,
Frmd7	7	48245821	48295887	chrX	qA4, qA5, qA6, qA7.1, qA7.2, qA7.3, qB, qC1, qC2, qC3	-	S185, S189, S196, S197, S217, S218, S228	1.26791	0.0600551	110494896	20336262	90158634	12	48245821,48250426,48250620,48251900,48253502,48254855,48255171,48262927,48265756,48268522,48269354,48295830,	48249418,48250502,48250689,48252064,48253598,48255003,48255286,48263025,48265835,48268565,48269459,48295887,
Mir717	7	49775583	49775692	chrX	qA4, qA5, qA6, qA7.1, qA7.2, qA7.3, qB, qC1, qC2, qC3	-	S185, S189, S196, S197, S217, S218, S228	1.2637	0.0564231	110494896	20336262	90158634	1	49775583,	49775692,
Mir363	7	50094869	50094944	chrX	qA4, qA5, qA6, qA7.1, qA7.2, qA7.3, qB, qC1, qC2, qC3	-	S185, S189, S196, S197, S217, S218, S228	1.2637	0.0564231	110494896	20336262	90158634	1	50094869,	50094944,
Mir19b-2	7	50095159	50095243	chrX	qA4, qA5, qA6, qA7.1, qA7.2, qA7.3, qB, qC1, qC2, qC3	-	S185, S189, S196, S197, S217, S218, S228	1.2637	0.0564231	110494896	20336262	90158634	1	50095159,	50095243,
Mir20b	7	50095289	50095369	chrX	qA4, qA5, qA6, qA7.1, qA7.2, qA7.3, qB, qC1, qC2, qC3	-	S185, S189, S196, S197, S217, S218, S228	1.2637	0.0564231	110494896	20336262	90158634	1	50095289,	50095369,
Mir18b	7	50095507	50095590	chrX	qA4, qA5, qA6, qA7.1, qA7.2, qA7.3, qB, qC1, qC2, qC3	-	S185, S189, S196, S197, S217, S218, S228	1.2637	0.0564231	110494896	20336262	90158634	1	50095507,	50095590,
Mir106a	7	50095679	50095744	chrX	qA4, qA5, qA6, qA7.1, qA7.2, qA7.3, qB, qC1, qC2, qC3	-	S185, S189, S196, S197, S217, S218, S228	1.2637	0.0564231	110494896	20336262	90158634	1	50095679,	50095744,
Ccdc160	7	50144376	50152645	chrX	qA4, qA5, qA6, qA7.1, qA7.2, qA7.3, qB, qC1, qC2, qC3	+	S185, S189, S196, S197, S217, S218, S228	1.2637	0.0564231	110494896	20336262	90158634	2	50144376,50151235,	50144502,50152645,
Mir450b	7	50401173	50401255	chrX	qA4, qA5, qA6, qA7.1, qA7.2, qA7.3, qB, qC1, qC2, qC3	-	S185, S189, S196, S197, S217, S218, S228	1.2637	0.0564231	110494896	20336262	90158634	1	50401173,	50401255,
Mir450-1	7	50401330	50401421	chrX	qA4, qA5, qA6, qA7.1, qA7.2, qA7.3, qB, qC1, qC2, qC3	-	S185, S189, S196, S197, S217, S218, S228	1.2637	0.0564231	110494896	20336262	90158634	1	50401330,	50401421,
Mir450-2	7	50401475	50401544	chrX	qA4, qA5, qA6, qA7.1, qA7.2, qA7.3, qB, qC1, qC2, qC3	-	S185, S189, S196, S197, S217, S218, S228	1.2637	0.0564231	110494896	20336262	90158634	1	50401475,	50401544,
Mir322	7	50407431	50407526	chrX	qA4, qA5, qA6, qA7.1, qA7.2, qA7.3, qB, qC1, qC2, qC3	-	S185, S189, S196, S197, S217, S218, S228	1.2637	0.0564231	110494896	20336262	90158634	1	50407431,	50407526,
Etd	7	50788094	50796753	chrX	qA4, qA5, qA6, qA7.1, qA7.2, qA7.3, qB, qC1, qC2, qC3	+	S185, S189, S196, S197, S217, S218, S228	1.2637	0.0564231	110494896	20336262	90158634	2	50788094,50796418,	50788237,50796753,
Ncrna00086	7	53627762	53631647	chrX	qA4, qA5, qA6, qA7.1, qA7.2, qA7.3, qB, qC1, qC2, qC3	+	S185, S189, S196, S197, S217, S218, S228	1.2637	0.0564231	110494896	20336262	90158634	2	53627762,53629206,	53628385,53631647,
Mtap7d3	7	54051129	54075502	chrX	qA4, qA5, qA6, qA7.1, qA7.2, qA7.3, qB, qC1, qC2, qC3	-	S185, S189, S196, S197, S217, S218, S228	1.26245	0.0567853	110494896	20336262	90158634	16	54051129,54052466,54054179,54054937,54057542,54058576,54061020,54062794,54063214,54064039,54066491,54068701,54070452,54071852,54072020,54075413,	54051279,54052846,54054369,54055019,54057647,54058721,54061147,54062967,54063342,54064728,54066584,54068810,54070616,54071930,54072113,54075502,
Snord61	7	54644624	54644686	chrX	qA4, qA5, qA6, qA7.1, qA7.2, qA7.3, qB, qC1, qC2, qC3	-	S185, S189, S196, S197, S217, S218, S228	1.25913	0.0545073	110494896	20336262	90158634	1	54644624,	54644686,
Gm364	7	54662330	54741944	chrX	qA4, qA5, qA6, qA7.1, qA7.2, qA7.3, qB, qC1, qC2, qC3	+	S185, S189, S196, S197, S217, S218, S228	1.25913	0.0545073	110494896	20336262	90158634	17	54662330,54667436,54668943,54670835,54671325,54675019,54676441,54686385,54689586,54690560,54692740,54693064,54716257,54717442,54721594,54725530,54741761,	54662550,54667504,54669037,54670963,54671455,54675147,54676553,54686465,54689695,54690693,54692860,54693122,54716417,54717591,54721706,54725702,54741944,
Gpr101	7	54749844	54756934	chrX	qA4, qA5, qA6, qA7.1, qA7.2, qA7.3, qB, qC1, qC2, qC3	-	S185, S189, S196, S197, S217, S218, S228	1.25913	0.0545073	110494896	20336262	90158634	2	54749844,54756718,	54755038,54756934,
Mir505	7	57647577	57647667	chrX	qA4, qA5, qA6, qA7.1, qA7.2, qA7.3, qB, qC1, qC2, qC3	-	S185, S189, S196, S197, S217, S218, S228	1.26269	0.0570092	110494896	20336262	90158634	1	57647577,	57647667,
BC023829	7	67713230	67730218	chrX	qA4, qA5, qA6, qA7.1, qA7.2, qA7.3, qB, qC1, qC2, qC3	-	S185, S189, S196, S197, S217, S218, S228	1.26437	0.0564091	110494896	20336262	90158634	6	67713230,67715365,67716019,67720328,67723292,67730152,	67714467,67715489,67716196,67720536,67723469,67730218,
Gm1141	7	69177776	69186210	chrX	qA4, qA5, qA6, qA7.1, qA7.2, qA7.3, qB, qC1, qC2, qC3	+	S185, S189, S196, S197, S217, S218, S228	1.26437	0.0564091	110494896	20336262	90158634	9	69177776,69179514,69180349,69181446,69183449,69183996,69184211,69184751,69185566,	69177932,69179611,69180488,69181859,69183599,69184125,69184300,69185082,69186210,
Fate1	7	69218324	69234385	chrX	qA4, qA5, qA6, qA7.1, qA7.2, qA7.3, qB, qC1, qC2, qC3	+	S185, S189, S196, S197, S217, S218, S228	1.26437	0.0564091	110494896	20336262	90158634	5	69218324,69228502,69232973,69233356,69233809,	69218394,69228611,69233080,69233432,69234385,
Magea4	7	69467355	69468303	chrX	qA4, qA5, qA6, qA7.1, qA7.2, qA7.3, qB, qC1, qC2, qC3	+	S185, S189, S196, S197, S217, S218, S228	1.26437	0.0564091	110494896	20336262	90158634	1	69467355,	69468303,
Mir452	7	69507562	69507647	chrX	qA4, qA5, qA6, qA7.1, qA7.2, qA7.3, qB, qC1, qC2, qC3	-	S185, S189, S196, S197, S217, S218, S228	1.26437	0.0564091	110494896	20336262	90158634	1	69507562,	69507647,
Mir2137	7	70237417	70237483	chrX	qA4, qA5, qA6, qA7.1, qA7.2, qA7.3, qB, qC1, qC2, qC3	+	S185, S189, S196, S197, S217, S218, S228	1.29405	0.0845506	110494896	20336262	90158634	1	70237417,	70237483,
Xlr5c	7	70530535	70535854	chrX	qA4, qA5, qA6, qA7.1, qA7.2, qA7.3, qB, qC1, qC2, qC3	-	S185, S189, S196, S197, S217, S218, S228	1.29405	0.0845506	110494896	20336262	90158634	6	70530535,70532030,70532806,70533959,70535160,70535748,	70530643,70532130,70532927,70533994,70535230,70535854,
Trex2	7	70679043	70680682	chrX	qA4, qA5, qA6, qA7.1, qA7.2, qA7.3, qB, qC1, qC2, qC3	-	S185, S189, S196, S197, S217, S218, S228	1.29405	0.0845506	110494896	20336262	90158634	2	70679043,70680635,	70680012,70680682,
Arhgap4	7	71139690	71156637	chrX	qA4, qA5, qA6, qA7.1, qA7.2, qA7.3, qB, qC1, qC2, qC3	-	S185, S189, S196, S197, S217, S218, S228	1.29405	0.0802117	110494896	20336262	90158634	22	71139690,71141286,71141732,71142152,71142419,71142567,71142891,71143092,71143307,71143470,71144879,71145183,71145437,71145616,71145973,71149586,71149918,71150989,71151495,71151767,71152007,71156501,	71140302,71141386,71141825,71142336,71142493,71142801,71142997,71143227,71143352,71143531,71144982,71145211,71145522,71145808,71146075,71149808,71150047,71151202,71151558,71151930,71152215,71156637,
Mir718	7	71269187	71269275	chrX	qA4, qA5, qA6, qA7.1, qA7.2, qA7.3, qB, qC1, qC2, qC3	-	S185, S189, S196, S197, S217, S218, S228	1.29405	0.0845506	110494896	20336262	90158634	1	71269187,	71269275,
Snora70	7	71517830	71517959	chrX	qA4, qA5, qA6, qA7.1, qA7.2, qA7.3, qB, qC1, qC2, qC3	+	S185, S189, S196, S197, S217, S218, S228	1.30866	0.11117	110494896	20336262	90158634	1	71517830,	71517959,
Gm6880	7	71725625	71726738	chrX	qA4, qA5, qA6, qA7.1, qA7.2, qA7.3, qB, qC1, qC2, qC3	-	S185, S189, S196, S197, S217, S218, S228	1.30866	0.11117	110494896	20336262	90158634	3	71725625,71725946,71726385,	71725770,71726075,71726738,
Olfr1325	7	71839666	71840614	chrX	qA4, qA5, qA6, qA7.1, qA7.2, qA7.3, qB, qC1, qC2, qC3	+	S185, S189, S196, S197, S217, S218, S228	1.28102	0.0748286	110494896	20336262	90158634	1	71839666,	71840614,
Gm6890	7	71986265	71987527	chrX	qA4, qA5, qA6, qA7.1, qA7.2, qA7.3, qB, qC1, qC2, qC3	+	S185, S189, S196, S197, S217, S218, S228	1.26017	0.0545835	110494896	20336262	90158634	3	71986265,71986928,71987233,	71986618,71987057,71987527,
4933407K13Rik	7	72970796	73010038	chrX	qA4, qA5, qA6, qA7.1, qA7.2, qA7.3, qB, qC1, qC2, qC3	-	S185, S189, S196, S197, S217, S218, S228	1.26017	0.0545835	110494896	20336262	90158634	9	72970796,72976358,72981431,72987154,72992015,72996863,73000704,73005570,73009864,	72972857,72976521,72981594,72987317,72992178,72997026,73000867,73005733,73010038,
Gm6927	7	74920152	74920791	chrX	qA4, qA5, qA6, qA7.1, qA7.2, qA7.3, qB, qC1, qC2, qC3	-	S185, S189, S196, S197, S217, S218, S228	1.26017	0.0545835	110494896	20336262	90158634	1	74920152,	74920791,
Gm6985	7	90883953	90884223	chrX	qA4, qA5, qA6, qA7.1, qA7.2, qA7.3, qB, qC1, qC2, qC3	+	S185, S189, S196, S197, S217, S218, S228	1.26094	0.0568873	140197258	45938058	94259200	1	90883953,	90884223,
AU015836	7	91213994	91220809	chrX	qA4, qA5, qA6, qA7.1, qA7.2, qA7.3, qB, qC1, qC2, qC3	+	S185, S189, S196, S197, S217, S218, S228	1.26094	0.0568873	140197258	45938058	94259200	3	91213994,91217141,91219315,	91215269,91217372,91220809,
Apoo-ps	7	91612462	91643541	chrX	qA4, qA5, qA6, qA7.1, qA7.2, qA7.3, qB, qC1, qC2, qC3	+	S185, S189, S196, S197, S217, S218, S228	1.26094	0.0568873	140197258	45938058	94259200	7	91612462,91625264,91627449,91633003,91636083,91639527,91643460,	91612501,91625372,91627569,91633058,91636179,91639619,91643541,
Gspt2	7	91881407	91883900	chrX	qA4, qA5, qA6, qA7.1, qA7.2, qA7.3, qB, qC1, qC2, qC3	+	S185, S189, S196, S197, S217, S218, S228	1.26094	0.0568873	140197258	45938058	94259200	1	91881407,	91883900,
Zxda	7	92036623	92043628	chrX	qA4, qA5, qA6, qA7.1, qA7.2, qA7.3, qB, qC1, qC2, qC3	-	S185, S189, S196, S197, S217, S218, S228	1.26094	0.0568873	140197258	45938058	94259200	1	92036623,	92043628,
1700010D01Rik	7	92927928	92928600	chrX	qA4, qA5, qA6, qA7.1, qA7.2, qA7.3, qB, qC1, qC2, qC3	-	S185, S189, S196, S197, S217, S218, S228	1.26094	0.0568873	140197258	45938058	94259200	2	92927928,92928320,	92928147,92928600,
F630028O10Rik	7	93435264	93438981	chrX	qA4, qA5, qA6, qA7.1, qA7.2, qA7.3, qB, qC1, qC2, qC3	+	S185, S189, S196, S197, S217, S218, S228	1.26094	0.0568873	140197258	45938058	94259200	3	93435264,93435751,93436376,	93435335,93435852,93438981,
Gm14812	7	96600669	96639136	chrX	qA4, qA5, qA6, qA7.1, qA7.2, qA7.3, qB, qC1, qC2, qC3	-	S185, S189, S196, S197, S217, S218, S228	1.2571	0.0622849	140197258	45938058	94259200	7	96600669,96627460,96628294,96631476,96631734,96632393,96639062,	96601809,96627488,96628438,96631597,96631840,96632574,96639136,
Tmem28	7	97016407	97041684	chrX	qA4, qA5, qA6, qA7.1, qA7.2, qA7.3, qB, qC1, qC2, qC3	+	S185, S189, S196, S197, S217, S218, S228	1.2571	0.0622849	140197258	45938058	94259200	3	97016407,97040727,97041298,	97017265,97040899,97041684,
Otud6a	7	97624351	97625224	chrX	qA4, qA5, qA6, qA7.1, qA7.2, qA7.3, qB, qC1, qC2, qC3	+	S185, S189, S196, S197, S217, S218, S228	1.27024	0.071109	140197258	45938058	94259200	1	97624351,	97625224,
Dgat2l6	7	97720176	97741447	chrX	qA4, qA5, qA6, qA7.1, qA7.2, qA7.3, qB, qC1, qC2, qC3	+	S185, S189, S196, S197, S217, S218, S228	1.27024	0.071109	140197258	45938058	94259200	7	97720176,97735341,97735975,97736406,97737954,97740134,97740784,	97720346,97735452,97736046,97736611,97738129,97740346,97741447,
4933416I08Rik	7	50989667	50994509	chrX	qA4, qA5, qA6, qA7.1, qA7.2, qA7.3, qB, qC1, qC2, qC3	+	S185, S189, S196, S197, S217, S218, S228	1.2637	0.0564231	110494896	20336262	90158634	5	50989667,50991496,50992079,50993139,50993994,	50989965,50991681,50992221,50993261,50994509,
Gm7073	7	57689226	57709370	chrX	qA4, qA5, qA6, qA7.1, qA7.2, qA7.3, qB, qC1, qC2, qC3	-	S185, S189, S196, S197, S217, S218, S228	1.26269	0.0570092	110494896	20336262	90158634	4	57689226,57693270,57705471,57709279,	57690265,57693424,57705606,57709370,
Zc3h12b	7	92907016	93123309	chrX	qA4, qA5, qA6, qA7.1, qA7.2, qA7.3, qB, qC1, qC2, qC3	+	S185, S189, S196, S197, S217, S218, S228	1.26094	0.0568873	140197258	45938058	94259200	9	92907016,92937243,92974233,93093603,93094278,93117691,93119783,93120602,93121888,	92907485,92937310,92974308,93093693,93095039,93117831,93120018,93120709,93123309,
4930428D18Rik	7	73638688	73643318	chrX	qA4, qA5, qA6, qA7.1, qA7.2, qA7.3, qB, qC1, qC2, qC3	+	S185, S189, S196, S197, S217, S218, S228	1.26017	0.0545835	110494896	20336262	90158634	3	73638688,73641476,73642452,	73638858,73641543,73643318,
4930567H17Rik	7	67647075	67647915	chrX	qA4, qA5, qA6, qA7.1, qA7.2, qA7.3, qB, qC1, qC2, qC3	-	S185, S189, S196, S197, S217, S218, S228	1.26437	0.0564091	110494896	20336262	90158634	1	67647075,	67647915,
4930428E23Rik	7	72391395	72409090	chrX	qA4, qA5, qA6, qA7.1, qA7.2, qA7.3, qB, qC1, qC2, qC3	-	S185, S189, S196, S197, S217, S218, S228	1.26017	0.0545835	110494896	20336262	90158634	5	72391395,72394542,72395144,72406769,72408993,	72391587,72394640,72395255,72406974,72409090,
Gm773	7	53443003	53466058	chrX	qA4, qA5, qA6, qA7.1, qA7.2, qA7.3, qB, qC1, qC2, qC3	-	S185, S189, S196, S197, S217, S218, S228	1.2637	0.0564231	110494896	20336262	90158634	8	53443003,53446829,53449747,53450650,53454760,53455183,53455849,53465990,	53443346,53446928,53449847,53450768,53454795,53455253,53455967,53466058,
Atp11c	7	57476466	57657156	chrX	qA4, qA5, qA6, qA7.1, qA7.2, qA7.3, qB, qC1, qC2, qC3	-	S185, S189, S196, S197, S217, S218, S228	1.26269	0.0547726	110494896	20336262	90158634	30	57476466,57482324,57489733,57491646,57493949,57495938,57498340,57501065,57513337,57514828,57519912,57522910,57529784,57530553,57531970,57533208,57533833,57534744,57543070,57543746,57545096,57545495,57546783,57548365,57550137,57557401,57560373,57562892,57574610,57656979,	57478970,57482429,57489887,57491750,57494015,57496074,57498468,57501125,57513483,57514931,57520087,57523174,57529966,57530657,57532044,57533280,57533985,57534906,57543268,57543897,57545178,57545560,57546834,57548469,57550266,57557509,57560454,57562982,57574730,57657156,
Gm648	7	53797050	53802783	chrX	qA4, qA5, qA6, qA7.1, qA7.2, qA7.3, qB, qC1, qC2, qC3	-	S185, S189, S196, S197, S217, S218, S228	1.2637	0.0564231	110494896	20336262	90158634	5	53797050,53797722,53798153,53800300,53802607,	53797327,53797816,53798492,53800454,53802783,
DXBay18	7	70362385	70374599	chrX	qA4, qA5, qA6, qA7.1, qA7.2, qA7.3, qB, qC1, qC2, qC3	+	S185, S189, S196, S197, S217, S218, S228	1.29405	0.0812336	110494896	20336262	90158634	5	70362385,70368406,70368767,70370156,70372157,	70362474,70368474,70368864,70370322,70374599,
Gm14685	7	70368406	70374599	chrX	qA4, qA5, qA6, qA7.1, qA7.2, qA7.3, qB, qC1, qC2, qC3	+	S185, S189, S196, S197, S217, S218, S228	1.29405	0.0812336	110494896	20336262	90158634	4	70368406,70368767,70370156,70372157,	70368474,70368864,70370322,70374599,
Arhgef9	7	92244282	92361825	chrX	qA4, qA5, qA6, qA7.1, qA7.2, qA7.3, qB, qC1, qC2, qC3	-	S185, S189, S196, S197, S217, S218, S228	1.26094	0.0568873	140197258	45938058	94259200	11	92244282,92250281,92254155,92266511,92272777,92276816,92296295,92307693,92326174,92360931,92361762,	92247493,92250350,92254399,92266643,92272907,92277049,92296475,92307885,92326354,92361309,92361825,
Cxx1b	7	50972353	50973585	chrX	qA4, qA5, qA6, qA7.1, qA7.2, qA7.3, qB, qC1, qC2, qC3	-	S185, S189, S196, S197, S217, S218, S228	1.2637	0.0564231	110494896	20336262	90158634	1	50972353,	50973585,
Gm4937	7	73509644	73513012	chrX	qA4, qA5, qA6, qA7.1, qA7.2, qA7.3, qB, qC1, qC2, qC3	+	S185, S189, S196, S197, S217, S218, S228	1.26017	0.0545835	110494896	20336262	90158634	2	73509644,73512141,	73509783,73513012,
Pdzd4	7	71038695	71070308	chrX	qA4, qA5, qA6, qA7.1, qA7.2, qA7.3, qB, qC1, qC2, qC3	-	S185, S189, S196, S197, S217, S218, S228	1.29405	0.0845506	110494896	20336262	90158634	8	71038695,71041439,71041714,71042168,71043532,71044096,71045172,71069620,	71041259,71041550,71041816,71042231,71043631,71044187,71045426,71070308,
Zfp36l3	7	51075862	51079571	chrX	qA4, qA5, qA6, qA7.1, qA7.2, qA7.3, qB, qC1, qC2, qC3	-	S185, S189, S196, S197, S217, S218, S228	1.2637	0.0564231	110494896	20336262	90158634	2	51075862,51077226,	51076130,51079571,
Dkc1	7	72341192	72355115	chrX	qA4, qA5, qA6, qA7.1, qA7.2, qA7.3, qB, qC1, qC2, qC3	+	S185, S189, S196, S197, S217, S218, S228	1.26017	0.0545835	110494896	20336262	90158634	15	72341192,72342172,72342621,72343800,72344101,72345368,72345771,72346328,72347760,72349678,72350992,72351616,72352510,72353517,72354034,	72341466,72342240,72342708,72343892,72344286,72345433,72345898,72346459,72347904,72349799,72351111,72351720,72352589,72353643,72355115,
Gm14718	7	54453813	54457553	chrX	qA4, qA5, qA6, qA7.1, qA7.2, qA7.3, qB, qC1, qC2, qC3	+	S185, S189, S196, S197, S217, S218, S228	1.25913	0.0545073	110494896	20336262	90158634	2	54453813,54456932,	54453948,54457553,
1600025M17Rik	7	53570784	53573841	chrX	qA4, qA5, qA6, qA7.1, qA7.2, qA7.3, qB, qC1, qC2, qC3	+	S185, S189, S196, S197, S217, S218, S228	1.2637	0.0564231	110494896	20336262	90158634	3	53570784,53572116,53573494,	53570923,53572177,53573841,
C430049B03Rik	7	50406288	50410367	chrX	qA4, qA5, qA6, qA7.1, qA7.2, qA7.3, qB, qC1, qC2, qC3	-	S185, S189, S196, S197, S217, S218, S228	1.2637	0.0542095	110494896	20336262	90158634	4	50406288,50409318,50409834,50410174,	50408667,50409341,50409946,50410367,
Gm14625	7	52683411	52700069	chrX	qA4, qA5, qA6, qA7.1, qA7.2, qA7.3, qB, qC1, qC2, qC3	+	S185, S189, S196, S197, S217, S218, S228	1.2637	0.0564231	110494896	20336262	90158634	6	52683411,52684969,52690977,52691413,52696978,52699901,	52683468,52685104,52691103,52691477,52697078,52700069,
Gm16404	7	52804772	52821634	chrX	qA4, qA5, qA6, qA7.1, qA7.2, qA7.3, qB, qC1, qC2, qC3	+	S185, S189, S196, S197, S217, S218, S228	1.2637	0.0564231	110494896	20336262	90158634	6	52804772,52806297,52812260,52812696,52818524,52821466,	52804829,52806432,52812386,52812760,52818624,52821634,
Mir5116	7	53841028	53841091	chrX	qA4, qA5, qA6, qA7.1, qA7.2, qA7.3, qB, qC1, qC2, qC3	-	S185, S189, S196, S197, S217, S218, S228	1.2637	0.0564231	110494896	20336262	90158634	1	53841028,	53841091,
Mir5132	7	71268866	71268937	chrX	qA4, qA5, qA6, qA7.1, qA7.2, qA7.3, qB, qC1, qC2, qC3	-	S185, S189, S196, S197, S217, S218, S228	1.29405	0.0845506	110494896	20336262	90158634	1	71268866,	71268937,
Zc4h2	7	92834535	92853771	chrX	qA4, qA5, qA6, qA7.1, qA7.2, qA7.3, qB, qC1, qC2, qC3	-	S185, S189, S196, S197, S217, S218, S228	1.26094	0.0568873	140197258	45938058	94259200	5	92834535,92837502,92838646,92840645,92853590,	92835990,92837665,92838819,92840817,92853771,
Cstf2	7	130593887	130621360	chrX	qE3	+	S185, S189, S196, S197, S217, S218, S228	1.23774	0.054473	164004634	77605672	86398962	14	130593887,130595182,130595483,130596232,130596906,130597136,130600799,130604383,130607674,130608664,130609051,130614865,130615729,130618770,	130593961,130595261,130595653,130596369,130597026,130597274,130600923,130604446,130607816,130608849,130609344,130614976,130615855,130621360,
Pcdh19	7	130117399	130223532	chrX	qE3	-	S185, S189, S196, S197, S217, S218, S228	1.23774	0.0523359	164004634	77605672	86398962	6	130117399,130159807,130167433,130215619,130216630,130219656,	130123116,130159980,130167492,130215947,130216771,130223532,
Tnmd	7	130385546	130400116	chrX	qE3	+	S185, S189, S196, S197, S217, S218, S228	1.23774	0.054473	164004634	77605672	86398962	7	130385546,130385960,130394261,130394619,130397400,130399262,130399734,	130385793,130386092,130394402,130394721,130397554,130399429,130400116,
Tmem35	7	130829763	130840508	chrX	qE3	+	S185, S189, S196, S197, S217, S218, S228	1.23774	0.054473	164004634	77605672	86398962	2	130829763,130838995,	130830168,130840508,
Trmt2b	7	130797022	130811523	chrX	qE3	-	S185, S189, S196, S197, S217, S218, S228	1.23774	0.0516776	164004634	77605672	86398962	4	130797022,130800799,130801869,130811384,	130797423,130800854,130802100,130811523,
Srpx2	7	130442964	130466989	chrX	qE3	+	S185, S189, S196, S197, S217, S218, S228	1.23774	0.0523359	164004634	77605672	86398962	11	130442964,130445055,130449846,130458174,130460345,130460775,130461611,130463109,130463594,130464715,130465824,	130443317,130445270,130449933,130458366,130460522,130460902,130461733,130463289,130463728,130464837,130466989,
Sytl4	7	130470923	130516322	chrX	qE3	-	S185, S189, S196, S197, S217, S218, S228	1.23774	0.054473	164004634	77605672	86398962	17	130470923,130474861,130475780,130478098,130482275,130483229,130483585,130484810,130485649,130485865,130486287,130486805,130495205,130495547,130496221,130496663,130516200,	130472589,130475070,130475880,130478207,130482437,130483332,130483764,130484906,130485753,130485956,130486363,130486907,130495311,130495657,130496437,130496836,130516322,
Nox1	7	130621684	130646247	chrX	qE3	-	S185, S189, S196, S197, S217, S218, S228	1.23774	0.054473	164004634	77605672	86398962	13	130621684,130627229,130627541,130629292,130629543,130631002,130633072,130633300,130633607,130634076,130634374,130642271,130646202,	130621811,130627354,130627688,130629455,130629779,130631095,130633205,130633482,130633756,130634161,130634485,130642367,130646247,
Arl13a	7	130722039	130742569	chrX	qE3	+	S185, S189, S196, S197, S217, S218, S228	1.23774	0.054473	164004634	77605672	86398962	10	130722039,130724352,130724787,130736231,130737512,130738083,130739919,130740185,130741870,130742120,	130722196,130724433,130724858,130736481,130737618,130738271,130740091,130740366,130741957,130742569,
Tspan6	7	130425608	130432968	chrX	qE3	-	S185, S189, S196, S197, S217, S218, S228	1.23774	0.054473	164004634	77605672	86398962	8	130425608,130427200,130429037,130429466,130429973,130431221,130431662,130432746,	130426462,130427305,130429121,130429601,130430072,130431296,130431851,130432968,
Mir3112	7	130609854	130609936	chrX	qE3	+	S185, S189, S196, S197, S217, S218, S228	1.23774	0.054473	164004634	77605672	86398962	1	130609854,	130609936,
Xkrx	7	130683583	130696467	chrX	qE3	-	S185, S189, S196, S197, S217, S218, S228	1.23774	0.054473	164004634	77605672	86398962	3	130683583,130691751,130696114,	130685835,130692020,130696467,
Timp1	7	20447291	20451863	chrX	qA1.2, qA1.3	+	S185, S189, S196, S197, S217, S218, S228	1.25895	0.0579572	81873182	4973136	76900046	6	20447291,20448156,20449902,20450175,20450493,20451596,	20447450,20448288,20449982,20450302,20450618,20451863,
Phf16	7	20037652	20095022	chrX	qA1.2, qA1.3	+	S185, S189, S196, S197, S217, S218, S228	1.26033	0.062835	40209411	4973136	35236275	10	20037652,20039237,20056639,20066827,20071282,20076551,20079521,20088145,20089861,20094111,	20037698,20039317,20056797,20067018,20071494,20076719,20079638,20088616,20089979,20095022,
Maob	7	16286406	16394492	chrX	qA1.2, qA1.3	-	S185, S189, S196, S197, S217, S218, S228	1.26033	0.062835	40209411	4973136	35236275	15	16286406,16288373,16289691,16293511,16295381,16300061,16301785,16309144,16311199,16313097,16316219,16317196,16345503,16348050,16394355,	16287317,16288436,16289803,16293609,16295439,16300115,16301882,16309304,16311349,16313239,16316311,16317301,16345641,16348145,16394492,
Slc9a7	7	19682880	19868890	chrX	qA1.2, qA1.3	-	S185, S189, S196, S197, S217, S218, S228	1.26033	0.062835	40209411	4973136	35236275	17	19682880,19685800,19697645,19708896,19716038,19735940,19736757,19739053,19739269,19739559,19742055,19743133,19763185,19765969,19779835,19782491,19868485,	19683340,19685906,19697728,19708960,19716098,19736094,19736869,19739167,19739358,19739665,19742197,19743239,19763298,19766046,19779913,19782691,19868890,
Rbm10	7	20194884	20228031	chrX	qA1.2, qA1.3	+	S185, S189, S196, S197, S217, S218, S228	1.26033	0.0596105	40209411	4973136	35236275	23	20194884,20197099,20212856,20216558,20218308,20219869,20221797,20221990,20222562,20222894,20223084,20224447,20224736,20224991,20225207,20225382,20226269,20226513,20226657,20226926,20227288,20227472,20227684,	20195177,20197240,20213040,20216628,20218382,20219956,20221858,20222167,20222723,20222992,20223172,20224631,20224876,20225112,20225299,20225547,20226419,20226579,20226846,20227001,20227395,20227602,20228031,
Rp2h	7	19941733	19977475	chrX	qA1.2, qA1.3	+	S185, S189, S196, S197, S217, S218, S228	1.26033	0.062835	40209411	4973136	35236275	5	19941733,19954006,19958830,19974346,19974777,	19941954,19954672,19958945,19974432,19977475,
Araf	7	20425668	20437647	chrX	qA1.2, qA1.3	+	S185, S189, S196, S197, S217, S218, S228	1.25895	0.0579572	81873182	4973136	76900046	16	20425668,20427052,20427370,20428591,20428783,20429055,20430443,20430685,20430802,20431038,20434737,20435003,20435519,20435867,20436810,20437104,	20425745,20427208,20427474,20428694,20428938,20429154,20430585,20430713,20430942,20431241,20434914,20435050,20435638,20435999,20436945,20437647,
Fundc1	7	17133694	17149423	chrX	qA1.2, qA1.3	-	S185, S189, S196, S197, S217, S218, S228	1.26033	0.062835	40209411	4973136	35236275	5	17133694,17135806,17145158,17148428,17149278,	17135137,17135935,17145234,17148585,17149423,
Maoa	7	16196823	16264938	chrX	qA1.2, qA1.3	+	S185, S189, S196, S197, S217, S218, S228	1.26033	0.062835	40209411	4973136	35236275	15	16196823,16211307,16216189,16235693,16236570,16239442,16241776,16242777,16249972,16254680,16257939,16259326,16261089,16262107,16262357,	16197039,16211402,16216327,16235798,16236662,16239584,16241926,16242937,16250069,16254734,16257997,16259424,16261201,16262170,16264938,
Efhc2	7	16709174	16896494	chrX	qA1.2, qA1.3	-	S185, S189, S196, S197, S217, S218, S228	1.26033	0.062835	40209411	4973136	35236275	15	16709174,16725397,16738376,16739816,16778171,16781878,16784805,16792783,16800213,16801064,16803463,16807626,16820552,16858603,16896367,	16709498,16725503,16738469,16740014,16778302,16782075,16784948,16792949,16800352,16801178,16803715,16807850,16820703,16858792,16896494,
Kdm6a	7	17739792	17856484	chrX	qA1.2, qA1.3	+	S185, S189, S196, S197, S217, S218, S228	1.26033	0.062835	40209411	4973136	35236275	29	17739792,17740509,17776283,17785861,17794063,17799882,17810985,17813786,17815966,17818827,17823091,17823322,17824100,17825395,17826878,17827832,17831129,17834961,17838648,17839355,17841073,17841211,17841687,17846273,17848970,17850073,17852160,17854501,17855751,	17740298,17740573,17776392,17785911,17794122,17800003,17811040,17813821,17816060,17818954,17823190,17823542,17824235,17825485,17826980,17828228,17831908,17835091,17838754,17839561,17841138,17841286,17841836,17846388,17849158,17850215,17852287,17854689,17856484,
4930578C19Rik	7	17995552	18038400	chrX	qA1.2, qA1.3	-	S185, S189, S196, S197, S217, S218, S228	1.26033	0.062835	40209411	4973136	35236275	5	17995552,17997473,18000669,18024703,18038149,	17996372,17997762,18000843,18024968,18038400,
Uba1	7	20235546	20260305	chrX	qA1.2, qA1.3	+	S185, S189, S196, S197, S217, S218, S228	1.26033	0.0603699	40209411	4973136	35236275	26	20235546,20245574,20245817,20245974,20246253,20247329,20247669,20247866,20248481,20248815,20249096,20249369,20249560,20249941,20252711,20253004,20255324,20255714,20256516,20256718,20257908,20258233,20258448,20259028,20259234,20259503,	20235652,20245691,20245876,20246143,20246388,20247436,20247760,20247999,20248579,20248962,20249273,20249474,20249641,20250097,20252877,20253201,20255389,20255910,20256591,20256908,20257997,20258326,20258640,20259130,20259335,20260305,
Usp11	7	20281034	20297665	chrX	qA1.2, qA1.3	+	S185, S189, S196, S197, S217, S218, S228	1.26033	0.062835	40209411	4973136	35236275	21	20281034,20288874,20289155,20289451,20289962,20290240,20290422,20290873,20291139,20291632,20291978,20292153,20293872,20294880,20295119,20295479,20295804,20296190,20296424,20296718,20296891,	20281245,20288984,20289286,20289569,20290108,20290302,20290522,20291047,20291298,20291857,20292062,20292248,20294079,20294930,20295398,20295550,20295917,20296340,20296540,20296807,20297665,
Mir222	7	18724018	18724097	chrX	qA1.2, qA1.3	-	S185, S189, S196, S197, S217, S218, S228	1.26033	0.062835	40209411	4973136	35236275	1	18724018,	18724097,
Mir221	7	18723419	18723514	chrX	qA1.2, qA1.3	-	S185, S189, S196, S197, S217, S218, S228	1.26033	0.062835	40209411	4973136	35236275	1	18723419,	18723514,
Ndp	7	16462647	16488890	chrX	qA1.2, qA1.3	-	S185, S189, S196, S197, S217, S218, S228	1.26033	0.062835	40209411	4973136	35236275	3	16462647,16471533,16488511,	16463822,16471907,16488890,
Chst7	7	19636695	19674646	chrX	qA1.2, qA1.3	+	S185, S189, S196, S197, S217, S218, S228	1.26033	0.062835	40209411	4973136	35236275	2	19636695,19674090,	19638334,19674646,
Cdk16	7	20265618	20277003	chrX	qA1.2, qA1.3	+	S185, S189, S196, S197, S217, S218, S228	1.26033	0.062835	40209411	4973136	35236275	16	20265618,20270449,20271163,20271396,20271614,20271757,20272635,20272824,20273143,20273472,20273673,20273856,20274047,20274245,20275576,20275734,	20265932,20270657,20271297,20271522,20271671,20271872,20272730,20272887,20273267,20273593,20273771,20273962,20274090,20274336,20275654,20277003,
Dusp21	7	17722995	17723818	chrX	qA1.2, qA1.3	+	S185, S189, S196, S197, S217, S218, S228	1.26033	0.062835	40209411	4973136	35236275	1	17722995,	17723818,
Rgn	7	20126943	20139213	chrX	qA1.2, qA1.3	+	S185, S189, S196, S197, S217, S218, S228	1.26033	0.062835	40209411	4973136	35236275	7	20126943,20127488,20129445,20134637,20136480,20137102,20138560,	20126999,20127667,20129628,20134853,20136612,20137257,20139213,
Cypt1	7	16099997	16100815	chrX	qA1.2, qA1.3	+	S185, S189, S196, S197, S217, S218, S228	1.26033	0.062835	40209411	4973136	35236275	2	16099997,16100454,	16100309,16100815,
Cypt8	7	16100006	16100741	chrX	qA1.2, qA1.3	+	S185, S189, S196, S197, S217, S218, S228	1.26033	0.062835	40209411	4973136	35236275	2	16100006,16100454,	16100309,16100741,
Cypt7	7	16100006	16100741	chrX	qA1.2, qA1.3	+	S185, S189, S196, S197, S217, S218, S228	1.26033	0.062835	40209411	4973136	35236275	2	16100006,16100454,	16100294,16100741,
Ndufb11	7	20192451	20194690	chrX	qA1.2, qA1.3	-	S185, S189, S196, S197, S217, S218, S228	1.26033	0.062835	40209411	4973136	35236275	3	20192451,20192839,20194185,	20192668,20192970,20194690,
Fgf16	7	102959815	102971871	chrX	qD, qE1	+	S185, S189, S196, S197, S217, S218, S228	1.26198	0.0662543	140197258	45938058	94259200	3	102959815,102967856,102969273,	102960153,102967960,102971871,
Phka1	7	99709313	99839585	chrX	qD, qE1	-	S185, S189, S196, S197, S217, S218, S228	1.27423	0.0703585	140197258	45938058	94259200	33	99709313,99712115,99712781,99716092,99723405,99727415,99727741,99732522,99736450,99736710,99740012,99740646,99750222,99750864,99752434,99754903,99764628,99768806,99770303,99781415,99787965,99792740,99793524,99804380,99805490,99811249,99812655,99816676,99820926,99831881,99834419,99837559,99839185,	99711554,99712316,99712835,99716263,99723456,99727454,99727857,99732624,99736580,99736789,99740092,99740803,99750362,99750956,99752611,99755073,99764707,99768951,99770413,99781550,99788044,99792848,99793620,99804503,99805544,99811396,99812754,99816757,99821009,99832050,99834467,99837718,99839585,
Brwd3	7	105937546	106029694	chrX	qD, qE1	-	S185, S189, S196, S197, S217, S218, S228	1.25296	0.0639414	140197258	45938058	94259200	41	105937546,105944621,105945569,105946027,105948156,105949578,105950754,105951684,105952858,105953022,105954187,105954944,105955209,105955637,105956574,105957411,105960468,105963287,105964224,105965077,105966859,105968649,105970165,105973585,105975234,105979450,105980985,105985071,105986483,105989640,105992084,105993367,105994093,105999320,106000775,106020144,106020683,106028552,106029015,106029246…	105939109,105944780,105945667,105946191,105948309,105949650,105950895,105951741,105952937,105953148,105954308,105955100,105955271,105955749,105956657,105957536,105960576,105963401,105964390,105965154,105967009,105968743,105970349,105973753,105975460,105979579,105981120,105985225,105986588,105989681,105992185,105993438,105994194,105999542,106000936,106020243,106020834,106028612,106029045,106029305…
Nhsl2	7	99044723	99287394	chrX	qD, qE1	+	S185, S189, S196, S197, S217, S218, S228	1.27992	0.0701979	140197258	45938058	94259200	8	99044723,99266662,99268690,99269120,99271500,99272820,99277027,99277944,	99045186,99266818,99268818,99269313,99271632,99275136,99277160,99287394,
Magee2	7	102050290	102052606	chrX	qD, qE1	-	S185, S189, S196, S197, S217, S218, S228	1.26862	0.0674257	140197258	45938058	94259200	1	102050290,	102052606,
Tsix	7	100626855	100680296	chrX	qD, qE1	+	S185, S189, S196, S197, S217, S218, S228	1.27423	0.0732315	140197258	45938058	94259200	4	100626855,100642982,100643543,100676613,	100627040,100643310,100643653,100680296,
Rgag4	7	99261880	99266646	chrX	qD, qE1	-	S185, S189, S196, S197, S217, S218, S228	1.27423	0.0703585	140197258	45938058	94259200	1	99261880,	99266646,
A630033H20Rik	7	104344265	104369000	chrX	qD, qE1	+	S185, S189, S196, S197, S217, S218, S228	1.25296	0.0606602	140197258	45938058	94259200	2	104344265,104366177,	104344486,104369000,
Gpr174	7	104479684	104492108	chrX	qD, qE1	+	S185, S189, S196, S197, S217, S218, S228	1.25296	0.0606602	140197258	45938058	94259200	3	104479684,104483804,104487361,	104479821,104483875,104492108,
Pgk1	7	103382462	103399038	chrX	qD, qE1	+	S185, S189, S196, S197, S217, S218, S228	1.26198	0.0662543	140197258	45938058	94259200	11	103382462,103387345,103389694,103389970,103392181,103393180,103394985,103395495,103397777,103398175,103398577,	103382654,103387396,103389850,103390115,103392285,103393300,103395100,103395675,103397955,103398274,103399038,
Rlim	7	101152505	101176623	chrX	qD, qE1	-	S185, S189, S196, S197, S217, S218, S228	1.26926	0.0678994	140197258	45938058	94259200	5	101152505,101160589,101161829,101174611,101176401,	101159382,101160673,101162019,101174673,101176623,
Zcchc5	7	104032420	104035982	chrX	qD, qE1	-	S185, S189, S196, S197, S217, S218, S228	1.25296	0.0639414	140197258	45938058	94259200	2	104032420,104035816,	104035201,104035982,
C77370	7	101272774	101396456	chrX	qD, qE1	-	S185, S189, S196, S197, S217, S218, S228	1.26926	0.0678994	140197258	45938058	94259200	5	101272774,101279194,101284219,101294964,101395971,	101278622,101283569,101284345,101295020,101396456,
2610002M06Rik	7	104978090	105011673	chrX	qD, qE1	-	S185, S189, S196, S197, S217, S218, S228	1.25296	0.0639414	140197258	45938058	94259200	8	104978090,104983604,104986074,104988237,104988431,104988846,105003130,105011473,	104983192,104983677,104986118,104988345,104988500,104988993,105003228,105011673,
Dmrtc1a	7	100098560	100104026	chrX	qD, qE1	-	S185, S189, S196, S197, S217, S218, S228	1.27423	0.0694735	140197258	45938058	94259200	7	100098560,100100088,100100393,100101262,100101706,100102050,100103952,	100099185,100100218,100100460,100101399,100101762,100102208,100104026,
Xist	7	100655711	100678572	chrX	qD, qE1	-	S185, S189, S196, S197, S217, S218, S228	1.27423	0.0703585	140197258	45938058	94259200	8	100655711,100661717,100664156,100664638,100664929,100665888,100666169,100669054,	100656049,100663375,100664311,100664785,100665140,100666020,100666260,100678572,
Abcb7	7	101475903	101609185	chrX	qD, qE1	-	S185, S189, S196, S197, S217, S218, S228	1.26926	0.0678994	140197258	45938058	94259200	16	101475903,101486461,101489806,101491169,101495107,101495388,101496109,101497132,101498290,101498467,101499470,101500608,101518672,101537832,101540263,101608995,	101479597,101486569,101489910,101491341,101495237,101495552,101496267,101497307,101498378,101498556,101499739,101500741,101518792,101537919,101540341,101609185,
Taf9b	7	103402212	103416497	chrX	qD, qE1	-	S185, S189, S196, S197, S217, S218, S228	1.26198	0.063655	140197258	45938058	94259200	8	103402212,103405045,103411465,103413435,103413648,103414234,103414917,103416415,	103403996,103405156,103411535,103413570,103413785,103414316,103415037,103416497,
Itm2a	7	104592533	104598699	chrX	qD, qE1	-	S185, S189, S196, S197, S217, S218, S228	1.25296	0.0639414	140197258	45938058	94259200	6	104592533,104593434,104594109,104594434,104594905,104598444,	104593318,104593585,104594220,104594632,104595037,104598699,
Cysltr1	7	103771855	103798801	chrX	qD, qE1	-	S185, S189, S196, S197, S217, S218, S228	1.25296	0.0639414	140197258	45938058	94259200	4	103771855,103776187,103777482,103798573,	103774204,103776277,103777569,103798801,
Rps4x	7	99380281	99383710	chrX	qD, qE1	-	S185, S189, S196, S197, S217, S218, S228	1.27423	0.0732315	140197258	45938058	94259200	6	99380281,99380841,99381734,99382693,99383160,99383632,	99380470,99380999,99381906,99382791,99383341,99383710,
Sh3bgrl	7	106290745	106357806	chrX	qD, qE1	+	S185, S189, S196, S197, S217, S218, S228	1.25296	0.0639414	140197258	45938058	94259200	4	106290745,106345253,106349644,106355468,	106290976,106345439,106349725,106357806,
Ogt	7	98835402	98879690	chrX	qD, qE1	+	S185, S189, S196, S197, S217, S218, S228	1.2919	0.0637382	140197258	45938058	94259200	22	98835402,98838314,98839285,98847478,98850962,98856590,98858697,98859181,98859982,98862616,98862854,98863318,98865095,98865369,98867786,98868381,98868661,98868880,98871487,98874047,98874562,98877494,	98835661,98838495,98839529,98847547,98851079,98856670,98858893,98859322,98860083,98862770,98862956,98863498,98865254,98865459,98867912,98868552,98868778,98869051,98871640,98874300,98874686,98879690,
Dmrtc1c1	7	99998301	100005281	chrX	qD, qE1	+	S185, S189, S196, S197, S217, S218, S228	1.27423	0.0703585	140197258	45938058	94259200	9	99998301,99998594,100000038,100000355,100000829,100001209,100002222,100002473,100004768,	99998493,99998784,100000212,100000507,100000888,100001346,100002286,100002603,100005281,
Dmrtc1c2	7	99998301	100005281	chrX	qD, qE1	+	S185, S189, S196, S197, S217, S218, S228	1.27423	0.0703585	140197258	45938058	94259200	9	99998301,99998594,100000038,100000355,100000829,100001209,100002222,100002473,100004768,	99998493,99998784,100000212,100000507,100000888,100001346,100002286,100002603,100005281,
Tlr13	7	103338613	103355832	chrX	qD, qE1	+	S185, S189, S196, S197, S217, S218, S228	1.26198	0.0662543	140197258	45938058	94259200	3	103338613,103342784,103352033,	103338660,103342952,103355832,
Nap1l2	7	100379397	100382003	chrX	qD, qE1	-	S185, S189, S196, S197, S217, S218, S228	1.27423	0.0732315	140197258	45938058	94259200	1	100379397,	100382003,
Hdac8	7	99479978	99700487	chrX	qD, qE1	-	S185, S189, S196, S197, S217, S218, S228	1.27423	0.0732315	140197258	45938058	94259200	11	99479978,99502977,99597923,99600875,99623453,99624102,99627823,99693469,99695160,99699737,99700292,	99480507,99503083,99598018,99601048,99623562,99624180,99627936,99693611,99695291,99699790,99700487,
Uprt	7	101678120	101701601	chrX	qD, qE1	+	S185, S189, S196, S197, S217, S218, S228	1.26926	0.0678994	140197258	45938058	94259200	7	101678120,101691074,101693613,101694742,101697083,101699667,101701494,	101678688,101691117,101693683,101694805,101697245,101699766,101701601,
Pin4	7	99314803	99323012	chrX	qD, qE1	+	S185, S189, S196, S197, S217, S218, S228	1.27423	0.0732315	140197258	45938058	94259200	4	99314803,99317006,99322355,99322831,	99314903,99317080,99322475,99323012,
Cox7b	7	103211038	103217789	chrX	qD, qE1	+	S185, S189, S196, S197, S217, S218, S228	1.26198	0.0662543	140197258	45938058	94259200	3	103211038,103214917,103217084,	103211209,103215042,103217789,
Cxcr3	7	98926874	98929486	chrX	qD, qE1	-	S185, S189, S196, S197, S217, S218, S228	1.2919	0.0637382	140197258	45938058	94259200	2	98926874,98929385,	98928381,98929486,
Slc16a2	7	100892752	101017327	chrX	qD, qE1	-	S185, S189, S196, S197, S217, S218, S228	1.26926	0.0678994	140197258	45938058	94259200	6	100892752,100896830,100901590,100903093,100907497,101016693,	100895306,100897059,100901734,100903544,100907642,101017327,
Magt1	7	103163423	103207238	chrX	qD, qE1	-	S185, S189, S196, S197, S217, S218, S228	1.26198	0.063655	140197258	45938058	94259200	10	103163423,103169523,103174744,103179048,103179704,103184309,103184728,103187736,103192160,103207000,	103166818,103169614,103174819,103179112,103179794,103184450,103184869,103187854,103192330,103207238,
Atp7a	7	103222614	103323499	chrX	qD, qE1	+	S185, S189, S196, S197, S217, S218, S228	1.26198	0.063655	140197258	45938058	94259200	23	103222614,103265108,103280452,103281427,103283673,103287422,103290191,103292115,103292728,103294124,103295865,103297198,103297685,103298050,103300485,103302522,103305099,103310428,103313590,103315573,103316928,103318681,103319677,	103222718,103265246,103280942,103282153,103283856,103287586,103290353,103292192,103292954,103294358,103295957,103297326,103297840,103298185,103300680,103302705,103305316,103310575,103313733,103315777,103317046,103318784,103323499,
Ercc6l	7	99338158	99352430	chrX	qD, qE1	-	S185, S189, S196, S197, S217, S218, S228	1.27423	0.0732315	140197258	45938058	94259200	2	99338158,99352246,	99342172,99352430,
Tbx22	7	104863302	104884319	chrX	qD, qE1	+	S185, S189, S196, S197, S217, S218, S228	1.25296	0.0614329	140197258	45938058	94259200	9	104863302,104872199,104872944,104873890,104875446,104876479,104876974,104877453,104880185,	104863448,104872376,104873116,104873992,104875621,104876644,104877039,104877539,104884319,
Gm6222	7	100958255	100958884	chrX	qD, qE1	-	S185, S189, S196, S197, S217, S218, S228	1.26926	0.0678994	140197258	45938058	94259200	1	100958255,	100958884,
1700031F05Rik	7	100054525	100061692	chrX	qD, qE1	-	S185, S189, S196, S197, S217, S218, S228	1.27423	0.0732315	140197258	45938058	94259200	7	100054525,100056084,100056480,100059483,100059992,100060353,100061552,	100055096,100056316,100056547,100059620,100060051,100060507,100061692,
Cited1	7	99442775	99447108	chrX	qD, qE1	-	S185, S189, S196, S197, S217, S218, S228	1.27423	0.0732315	140197258	45938058	94259200	3	99442775,99443901,99446831,	99443347,99444026,99447108,
4930519F16Rik	7	100427619	100451945	chrX	qD, qE1	-	S185, S189, S196, S197, S217, S218, S228	1.27423	0.0732315	140197258	45938058	94259200	4	100427619,100429360,100451162,100451857,	100428280,100429608,100451331,100451945,
Mir421	7	100768259	100768335	chrX	qD, qE1	-	S185, S189, S196, S197, S217, S218, S228	1.27423	0.0732315	140197258	45938058	94259200	1	100768259,	100768335,
Fam46d	7	105011910	105068248	chrX	qD, qE1	+	S185, S189, S196, S197, S217, S218, S228	1.25296	0.0639414	140197258	45938058	94259200	6	105011910,105015024,105018747,105058295,105060742,105065633,	105011980,105015094,105018818,105058359,105060856,105068248,
Atrx	7	102992955	103124711	chrX	qD, qE1	-	S185, S189, S196, S197, S217, S218, S228	1.26198	0.0662543	140197258	45938058	94259200	35	102992955,102996686,102997319,102998028,102999122,103013370,103014681,103016114,103019047,103021439,103026186,103026533,103027785,103031648,103033577,103035179,103040835,103041133,103042024,103042920,103046375,103047303,103048622,103051196,103051796,103063189,103069898,103073705,103075247,103079645,103083053,103084331,103086255,103095219,103124438,	102995795,102996815,102997415,102998154,102999272,103013565,103014859,103016223,103019154,103021593,103026359,103026613,103027916,103031766,103033753,103035317,103041013,103041280,103042134,103043062,103046609,103047406,103048716,103051370,103051957,103063262,103072912,103073773,103075357,103079759,103083178,103084384,103086311,103095332,103124711,
Lpar4	7	104115963	104129238	chrX	qD, qE1	+	S185, S189, S196, S197, S217, S218, S228	1.25296	0.0639414	140197258	45938058	94259200	3	104115963,104119416,104125468,	104116328,104119518,104129238,
E530001F21Rik	7	102359716	102360844	chrX	qD, qE1	-	S185, S189, S196, S197, S217, S218, S228	1.26198	0.0662543	140197258	45938058	94259200	1	102359716,	102360844,
Magee1	7	102315734	102319250	chrX	qD, qE1	+	S185, S189, S196, S197, S217, S218, S228	1.26198	0.0662543	140197258	45938058	94259200	1	102315734,	102319250,
Hmgn5	7	106199875	106208719	chrX	qD, qE1	-	S185, S189, S196, S197, S217, S218, S228	1.25296	0.0639414	140197258	45938058	94259200	6	106199875,106203500,106205892,106206195,106206760,106208590,	106201410,106203635,106205946,106206225,106206784,106208719,
Taf1	7	98728073	98797128	chrX	qD, qE1	+	S185, S189, S196, S197, S217, S218, S228	1.28233	0.0663591	140197258	45938058	94259200	41	98728073,98728833,98729083,98734406,98736161,98737802,98738389,98739286,98739831,98741677,98742306,98743271,98743498,98743701,98744413,98745041,98747687,98748028,98748504,98749941,98751860,98752162,98752513,98755104,98756272,98757412,98758152,98758866,98762755,98763797,98765133,98770723,98771919,98773538,98773710,98785286,98785811,98789278,98790638,98791426,98794647,	98728340,98728948,98729200,98734526,98736340,98738021,98738608,98739496,98739889,98741707,98742474,98743399,98743606,98743875,98744587,98745146,98747888,98748170,98748635,98750022,98752010,98752282,98752689,98755283,98756287,98757626,98758318,98759078,98762864,98763896,98765311,98770791,98772042,98773631,98773795,98785354,98785928,98789404,98790795,98791604,98797128,
Cdx4	7	100516736	100525563	chrX	qD, qE1	+	S185, S189, S196, S197, S217, S218, S228	1.27423	0.0732315	140197258	45938058	94259200	3	100516736,100523347,100524772,	100517394,100523493,100525563,
Gm9112	7	99902226	99903009	chrX	qD, qE1	-	S185, S189, S196, S197, S217, S218, S228	1.27423	0.0732315	140197258	45938058	94259200	3	99902226,99902526,99902870,	99902380,99902690,99903009,
[truncated: 480 more rows]
