# Supplementary material for: Mouse Lymphoblastic Leukemias Induced by Aberrant Prdm14 Expression Demonstrate Widespread Copy Number Alterations Also Found in Human ALL
Source: Cancers (Basel). 2012 Oct 18;4(4):1050–66. doi: 10.3390/cancers4041050 (PMC3593237; doi:10.3390/cancers4041050)
Supplement: Supplementary File 1 — ZIP-Document (ZIP, 1619 KB) [file cancers-04-01050-s001.zip › cancers-21444-supplement-final/Supplementary table 4.xlsx]

## Sheet: Sheet1
Gene name	Forward/reverse	Primer sequence
Cdkn2a - variant 1 (p19ARF)	F	TCGTGCGATCCCGGAGACCC
	R	CGTTGCCCATCATCATCACCTGGTC
Cdkn2a - variant 2 (p16INK4a)	F	CGGTCGTACCCCGATTCAGGTGATG
	R	ACCGGGCGGGAGAAGGTAGTG
Tbx2	F	ATGCCTCGTCCTGCGACCCT
	R	CGGCTTCTCCTCGGCTCGG
Rpl19	F	TTCCCGAGTACAGCACCTTTGAC
	R	CACGGCTTTGGCTTCATTTTAAC
